# Supplementary material for: Design and assembly of the 117-kb Phaeodactylum tricornutum chloroplast genome
Source: Plant Physiol. 2023 Dec 19;194(4):2217–28. doi: 10.1093/plphys/kiad670 (PMC10980414; doi:10.1093/plphys/kiad670)
Supplement: kiad670_Supplementary_Data [file kiad670_supplementary_data.zip]

Archive with 2 entries (2 files):
- PP2023RR00842R1_Supplemental_Material.pdf
- Supplemental Dataset S1.fasta
