# Supplementary material for: Design and assembly of the 117-kb Phaeodactylum tricornutum chloroplast genome
Source: Plant Physiol. 2023 Dec 19;194(4):2217–28. doi: 10.1093/plphys/kiad670 (PMC10980414; doi:10.1093/plphys/kiad670)
Supplement: kiad670_Supplementary_Data [file kiad670_supplementary_data.zip › Supplemental Dataset S1.fasta]

>Pt_Cp for alignment
tatccaatttaattaaaaataaattggatataaaaagttagaaattaaccatacttaccggcagttgaagcaattacaaaagctgcatacgttaaaacataacctactgtgaagtgaactaaaccaactaaacgtgcctgtacaattgaaagcgcaaccggtttatctctccaacgaactaaattagctaatggtgtccgttcatgagcccaaactaatgtttcaattaattcttgccaataaccacgccatgaaattaagaacatgaaacctgttgcccaaattaaatgaccaaataagaacatccaagcccagactgataaattattcataccaaatgggttataaccgttaattagtggtgatgaatttaaccataaatagtcacgtagccagcccatgatgtaatttgatgactcatcaaactgccctgggttaccaccccaaattgtcatgtgtttccaatgccaatagaatgtcacccacccaattgtgtttaacatccagaacattgctaaataaaatgcatcccaagcagaaatatcacaagtaccaccacgacctggaccatcacaagggaaactataaccaaaatcttttttatctggcattagttttgatccacgcgcatctaatgcacctttcacaagaattaatgtagtagtatgtaaacctaaagcaattgcatgatgaactaaaaagtcaccagggccaatttttaaaaataaatcatttttattattattaatcgcttctaaccaacccggtaaccaaatttgattaccagctacagtagctggactggttgaagaagataataaagtgttaaattcgtaaactgctttaccagaagctgcttgaatatactcagcaaataatggttcaaataaaatttgtttttctggttgaccaaaagcaactacagtatcattgtggatatataaacctaacgtatggaagcctaagaataatgacgcccaacttaagtgagaaataatagcttctttatgctctagcatgcgtgctaaaacattattcttatttagctctgggtcataatcacgaacaaagaaaattgcgccgtgcgcaaaggcgccgaccattaagaatccagcaatatattgatgatgcgtatacaatgctgcttcagtagtaaaatctttagataagaaagcataaggagtaattgcatacatatgttgcgcggttaatgatgtagcaacgcctaaacatgctaatgctaaacctagttgcatatgtaacgaatttgtaattgtttcaaacaaaccagtatgaccagcacctaaacggcctccaggaggacggtgagcgtctaaaatttctttcatattatggccgataccaaagtttgttcgatacatatgtcctgcaacaataaaaacaaccgcaatcgctaattggtggtgcgcaatatcacttaaccataaagattgtgtttgcgggtggaaaccacctaaaaatgttaaaatagctgtaccagcaccttctgcagttccataaacatgatttgctgaatctggatttgctgcgtacacagtccagtcaccactgtaaaaaggtgttaaaccagccgggtgaggtggagttgttaaaaagttctcccaaccaacatgtacaccccgtgatgcaggaatagccacgtgaacaatatgtccagtccaagctagcgaactgacgcctaataaacctgataagtgatgatttagacgagattcattatttttgaaccaggctaaacttggtcgaaattttggttgtaaatgtaaccaaccagcaaataataaaactgatgctaaaattaataaaccaactgaacctaagtataattcttgattcgttctaaaaccaatagtataccaccattggtatacgcctgaaaaagctatatttaccggataagtgttacctttactaaatgctttaattgctgattcaccaaaatgaggatcccaaattgcatgtgcaattggtttcacttttaatggattacttacccatttttcaaaatttccttgccaagcgacatgaaatagatttcctgcagtccacaagaaaataacggctaaatgaccaaaatgcgaagcgaaaattttttggtataaattttcttcagtcataccatcatgtgcttctaaatcatgagcagtagcgataccataccaaattcttcgcgttgctggatcttgtgcaagggcttggctaaactttggaaatttagttgccataattgttagatgcctttttatataaattttagttatgaataaaaaccgtatttagtttattttagttaactgattgaaacagcacgagctaagaagaacgcccaagtagttccaataccacccaataaataatgagctaaaccaactgcacgaccctgagtaatgcttaatgcacgaggttggattgcaggagcaaaatttaatttattatgagcccaaacaattgattcaattaattcttgccaataaccacgaccactgaacaagaacattaaactaaacgcccaaataaagtgagcacctaagaaaattagaccataagctgacgcagctgagccatatgattgaattacttgcgaagcttgtgaccataaaaaatcacgtaaccaaccattaattgtaattgcaccttttgcgaaattaccacctgtaatatgtgaaatactaccatcaggtgaaatagtaccccagacatctgattgcattttccaactgaaatggaaaattacaactgaaatagagttatacatccagaataagcctaaaaatacatgatcccagcttgaactttgacacgtaccaccacgacctgggccatcacatgggaaccggaaacctaaattagctttatctggaattaattttgaactacgcgcatataaaacgccttttaataaaattaaaaccgttacatgaattgtaaatgcatgaatatgatgaaccataaaatctgcagttcctaattgaataggcatcattgcgatttttccaccaacttctacaacttcaccaccaaaagcataacttgttgtcgccaaagcattcggagctgttgtacctggtgctaataaatgaatattttgaatccactgagcaaagattggttgtagttgaatcgctttatctgaaaacatatcttgaggacgacctaaagcacgcattgtatcattatgaatatagaagccaaacgcatgacaacctaagaaaatacaaacccaatttaaatgcgcaataatcgagtcacgatgacgtaatacacgatctagcaaattattataattatttgctggtgtataatcccgaaccataaatattgcagcatgggctgctccaccagtaacacagaatcctccaatccacatatgatgtgtaaataaagaaagttgtgttgcataatcagtagcaatataaggatacggaggcattgcgtacatgtggtgtgccacaataatacttaatgaacccatcattgctagattaattgctaattgagcatgccaagatgttgttaaaatttcgtataagcctttatgaccttcacctgtaaatggtcctttatgagcttctaaaatttctttcatactgtgaccgataccccaattagtacggtacatatggccagcaaaaataaataagacagctaatgctaaatgatgatgagcaatatcacttaaccataaaccaccggttacagggtttaaaccacctttgaatgttaaaaagtctgagtattctccccaatgaccactgaaaaatggtgctaacccttttgaaaaacttgggtacagttgactcattaattcacgattaattaaaaattcgtgaggtaatggaatttcttgtggtgctacacccgcatctagtagtttattaatcggtaaagcaacatgaatttggtgaccagaccaagataaacaccctaaacctaataaaccagctaaatgatgattcatcatcgactcagcgttttggaaccactctaatttcggtgctgctttatgataatgaaaccagccagcaaacaacataatcgcagacattgctaaaccaccaattgcaatccaatataattcaacttcactggtaattccttctgcacgccacatttggaaccaaccagacgttgtctgaataccttggaaattaccaccaacatcaccatttagaatttcttgaccaacgattggccaaacgacttgagaactttgtttaatattaactggatcagttaaccaagccgaataattagagaaatatgctccatggaagtgcataccactgatccataaaaatattactgataactgtccaaagtgcgcactaaaaattttacgcgaaacttcttctaaagaacttgtctgactatcaaagtcatgagcatctgcatgtaaattccaaatccaagtagttgtttttggacctttagctaaagttcgagagaaatgaccaggttgtgcccattttgcgaaactagtttcgactgcgtctttctcaacaaaaatttgcacgttttttgagcgacggtcggttgagcttattgccattaattttctccttgttgggagacgaaaatttatgaaactctcataaaaaataaagaatagacacgaattaactatctgttaattatgagttttcaattttacattatacatttatttaaaaaattttaggtatttatttttcatttcaaaattaaaaataaaataatgaattaaaacccatattgatatgagttttaattaatcttagaattggattaaagattaaaaatataaccctaataaatcagggaaaaaacgattaatctcaataataaaacctgctgtaaatgttaaccaaattgtcaataaaacaggagccgttgataagtatttttgaaaattttccataaaagcttagtttgaatagttaataaataattaatgaagaagtttaaatgttaataattaacgaggtgaaactgtcacttcatcttttggcgctattaattcaccactaatcaattcttgccatgctgaaattggccaaatgtaacccgttgtcatgattttaatggccaatgggacattaataataatttcgctttccgctggattcttagtcgtgctaacagcacgaacatacttacgcccaacccaaccaatccaacctgaaatatagataaatccaaaacctggaagaataaattcagcagcatgactccaacgtccatctgcaactaaatgtggtagtccctcagtaccgcacaataaatctgaacgactatatttgtcaaatctggcttttgttctatcaatttgttgttgcaacgctaaagatggaggtgaatcagcttgatattgactcattctttgttcaagttttttgacactagcatttaaacgttttgtaaaagctggagattcactacatttcgttaacccaccaatatcagcaactgcttgacccggtgtgaaagttaataatgctaaaaaaagtaaagttattaaattaaaacgtttcataagaaattaaattcataattgtaaatttggtaaaaaattttagaaaggtaaaattactactatttacataatagtatagattaaaaaatattatttatttgaaaaaaaaattaaaaaaaaattaaaaaaatcaaatcttcattagacactataaaaagtttttagaagtattcacaaaatgtaaaatactctaaaaactaaaggtattaaaaattactcgaaatctttacgatttggatttcttgatggatcacttgaaagaagtccaaagataaataacgaaacaaaaaagataatcgttgtgtaaactaaaatttttaaagttaacatttaatttttcttaaaaattatttttgataatattaattatactaaaataaaactattatgaattatttaattcaaaaaaaattatctaacttgctcttaagctttctcatttgaacgatcatagctcaaaagaaatggaaaaacacgtaaaactgttatttcagtttttttaggagtttgaggttttgaactcaaggacgacttttctctgagtgaaatatagccttcaatcaaaatgtaatcattaactttataataattaatgacatcattggctaaatttccccaaaacgttagattaactatgcgactaccacgaacttgtggtaattgaacacgaaattttacaattgtaatattattttttaaagaacgttgttttggtgtttcaataattttgacaattcccccaatataatttgtatcacccatttttaattaaatgattaaattcttttgtttttgaacatcttcaaaattaatatcacgcaaacgttttaataaacgaataaaatattctaagaaataatcatccaattgaattatttctgacgaatcaattttaaatagcttatataaatcaaatgttgattttgaaaaattattttcagtatttaaaatttccgcaaatgctaggcgatcgctgatattctgaccccattcaaaaaatccaaaaaatctactaacaaattttagaagaaataaaggaattttttgtacttttgcttcttgtccagccaattgttcacataaattaataatttctgatgaaacccaaccacgtgagccactaagaaaaaatgtttgattaatcgtttcttgaatttgtaatgaacgtaggcaaaattttgctatatcttgcgtatccatatacgaaatataggtattttcattagttacccaaataggtaaattttctaaaaccggaattgcgtattgttcaatcaatccttgataaaatccagtcaatcgaaaaattgtatatggtatttcagattgttttaatttaatctctattccatttttaactttcattaacggaatattttcaaactgttctacattttgagcagaaaaaaagataaaacgctttatattggccgcctttgctgcttcaattaaatataacttaccttcccaatcaactttttttagagagttttgctcatttgctcgacttgttgacgcatcaataatggcagtaattccttttagacaaggcgcaattgtctcaggacgagctaaatcaccataaactagctcaacaccccattcttttagaaagctagcttttcgaaaatttcgaactagacatcgtacttgataacctttggttagggcttgtaaaacaacttgtcgccctaatgttccagttcctccaataataagtaaactcataaatcgattaatttcttaattattaaatactgtactttgtaaaatatctgctgcttcaagatttactaattctttttttgttaatacttggccgcggctatcaaaaattctattcgcttgacgcatacgtgctcgatctaaggcatttttaacacttctagcattagcaaataacggcttctctttgcgtttttgaatatattgtgtcaaagctgattcagcatctggagttaattgatattgttgttcttctaacatcaattttgcaatttttaataattcttcaactgtataatctggaaagtcaatgtggtttgcgatacgtgatgataaacctggatttgattcgtagaatttatccattggttctttataacctgctaatatcacaactaaatcatcacgttgattctccattacttgtaataaaatttcaatagcttctgagccgtagtcacgttcattatctggtttgtataaataataagcttcgtcaataaataaaactccacccattgcttttttaagaacttctttagtttttggagccgtatgtccaatatattgacctactaaatcatcccgagttaccgttaataaatgaccttttttaatataccctaactgatataaaatttcggccatttttaaaccaacggttgttttaccagttccaggactaccagtaaaagacatatgtaggccaggatgggctgaggtgattcctaagtttcgtcttaatttatctattaataataaagcagcaacttctcgaatccgagtttttactggtgctaaaccgactaattcttcatctaacaagcttaatgtctttgcaattttcgtttttccatattcttcttgtaaacgtacttgagttgaatccatattgttttactttttaaaaataaatttgtagccaaagtagtcgtatgaaatctgttaatagatttcatacgactactttaatatatacttaatttgttataaagctagggatactagatagacaaataaatgcaaagcctgcacttccacatgccccaacaaagaacccacctttaaattggtcccaagccttctttgtttgtaaatcattttcattagatgattgcgtcttttcttggccaaacgcagctacaccgtaaatcgttagacctaaagttaaaattacaatcaaaccaactgttgaaagaaaaccagctagcaatccaatctcagaatcacgcaatggccctaatttaacaaaggggcccattaaaaagtaaccatgtgctaaaccaatttctaagccacgtaataatggcgttaaaccgaaacgataggctggtaaattttgtagaattgctcgtgttactgcagatgatgttattggcgttgctaaatgacccacaaacggatcatcattatagggtttaatgaaattagccataaaattaatttaaaaattagtttaatttaagaataaaaatcttctctaaaaaaatagacagcaacaaaaatttgctgaaagttttttccgaccaaaatttttatatagattactatataatatatactaatatacagaaaaatttttataaacttcattttgaaaaaataagaaagattttatgacagttgctatcgattactttttattagtaggattctgcttcgcagttacatctggtttatggataggattaaaatcaattaaactaatttaatttctaatttagctacaccaaatgcaaaacgaaattcgtcaagataaaattatagggtcacgacggtttagtaattatttctgggcattctttttacttgtcggaggcttaggatttttattagctgggatatctagttactttaaagttaatttactaccttttacaaatacgacggaactggtttttattccacaaggactagttatgatgttctacggagcattaagtttaggaattagtatctatacattgcttacaattattttagatattggaagcgggtataatgagtacaataggatagaaaatcttgtgaaagttgtccggaaaggatttccaggaaaaaatcgtgagatccttttaacatattctttatcaaatgttcgagcgattgggattaagatcacagaaggtttaaatccaacacgcagcatttatttatgtttaaaagatgagcgtaatattcctttaacaccagttcaagagccaactgctatttctaatcttgaagaagaagcaacggatttagcaaaatttttggatttaagactagaaaatttataagattttattgcttttcggcccgtataattctataatgaggttatgcgggcatagtttagtggtaaaaccttagccttccaagctaatgatgggggttcgattccccctgcccgctttacataactacaccatattaagattaaacttagactgagcaacaatcttttttttataggagaatatctatatgtctggtggatctacgggtgaacgtccgttttcggatattattactagtgtacgttattggattattcatagtatcactattccatctctttttgtatcaggatggttattcgttagtactggtttagcatatgacgtatttggaactccacgcccaaatgaatatttcacacaagatcgtcaacaaattccattagtaaacgatcgatttagtgcgaaacaagaattagaagatttaactaaaggtttataattgaggtaaaaaaatggcaaaaaatattaatcaacctgtagcttatcctatttttactttccgttggttagcaattcatggattagcaatcccaacagtattcttcttaggtggtattacagcaatgcaattcattcaacgataaattcatatacaatatatagacacgaggtaattttttatgacaggtccaaatccaaataagcaagcagtagaattgaatagaacttctctttattggggacttttattaatttttgttttagcagttctattctcaagttatttctttaattaatattaatatcataggagcttttcaaaatggcaaatactggtagaatacctttatggcttgtaggtttagtaggtggcttagcagtaattacgatgcttggtttatttatctatggttcatattctggtttaggttcatcattataatatactatctgttaatatccattaaacgtattttaatggatattagcaaaaacagatgttaaataatttgttatcaatttttgaactgttttttcaatcttttcataaattttttcattactcgacctaatctattctctaacttccatctaccatttgttccgcgtccaaaccaaccgtaccacaactttggtaaaaatcgttttaagtttttttctttttcattaggatcttgccacgatgtctggcctccgctataaagactattttttggtcttggtccaatatgaagttctgtattttcgacaaaaaatggcatataaaaatattgaccccaaatagcatgaaatagaccaaaaataataaaaccaatatgagctaaaacgacacatgcaataattccatttaaaacattaatttgtaaaattaagttgggatcaatataattagcatatgactctgtttgtggaattaatacaaatgtttgaaaatagtatacacgataaataaaatagataaaaatttgttcaaccatacctattataagtaaaaatgtccaatgccatctaactaaatatgggcaatatcgttttcctattcgagttataaccgcgtatgctgcaactccagaaagttgtgtccaaaatttactacaaatttcatagatttttggtatgatcttattataaattttataatagagaggaagaatatttgatttatttggttcttgcaagtttgatacaatcattgaaattggatcaatataatatcgaagtccagtctcaggatctatgttagtaacaccttttgtaagagcataatatataatttgccctggattataccaatgtacattttcgcctaattttaaatcagttaaaaccatttgcctttgtaatgagcgcaattggacggcatccattcccaatttatgtaaaaatggaagcttcaataatacgcttcgatacattgaaattaaatcgattagatgtcgataccacaaataaccagcaaaaagtccaatacatgtaatataaaatgaagtctttaaattgtatcgtaatgtaagaataacaaaacggacaaaaagaatgaaaaaaagaacattctcaatatcagctaaagttagcccatcctgaattttttcccataaaccctctacgattaatcgaagagtagttaatgagacatctgcagaaggttcaaaattagaaagattaaaatcgtatccatttgttgctgcttgtcgaatttctcgttttgcaggatcttccattccaaaccaatttaagactgtttcttgatcaatgttgattaaaagaaataaaagtctaaaaaaatatagcataaattagttctactaatccattaatttaaaagtttaaaaagttaaatattttattccccaaacatactgaatttttgtataaagatcaaggttttataaataattcactgacttaattcaccgtatacaagttaactagtctaagtaatattctatactagacaaaaaaataatttgaggaaaaattttggaccaaactctcctgtaagaaaaaagttagtacgaatctcaaatcaagaaaataattactttatgatgatctaattaaattatgaaacattatttgatataactatactatttcaacggtacatatttattataaaaagtttaaaaagttgttaaattgtatatttatatatatataaattacccccaagggaattcgaatccctgtctgctccgtgaaagggagctgtcctaggcctctagacgatgggggcaaacgaccaaaaatttacaatctaatttaataattggtttaacactgttgaagcgggcaacgcgattcgaacgcgcgacatcaaccttggcaaggttgcgctctaccactgagctatgcccgctaacaaagttttaaacgaattacttaccttacacacataatacagaaggcggataatatttgtcaatactttctttttaaaataatttagaaattatagttaaactataatttctaaattattaaagtgatgatgcaacaccatcagctgccgcaattacaagaaccagtgcaacccaagcctgaaaaccttttgtaaaatcagatttggaattttcccattcaccgggagtcgctaatgctactggaaccgtcacaattaaacctaatgaaattaaaaccaataaagccgttaaagcagttatcataagtatttttaaaaaatttttatattgatgattcgaataaaataaatatagtactaaagattacctttctttaatgctaataaaacaattactgctgggcctgctaacatgatagtccctgtcgctattagttgtcctagaacttgccaattaatcattttttaaatccttatttgtcaatttttaataaaattttaagtaataaaataaccgataatgttattttctattctactttaaaactaataaagtaaaaatattattttaattaatattgtagttggtatagttttaaaaaatacaatttttttttaagaaatactttaatatttttgcaagttcatgtaatatattatgtaagggttgctaactcaatggtagagtactcggcttttaaccgaatagttctgggttcgagtcccaggcaacccaattttgaacttaacaaaatatttaatcgatttattacaaaaaatttcttatatcttgcttaaaattaattattaaatatttgattattctttactcaacatatattgagtaaagaataaaagtgattattaatcaataggacgcatcgataacacaggttcattagcacgattaatacctttctcgaaaccagcagccgccgcacgagcacgacctgaatgccaccagtgaccaactaagaaaaagaatcctaagaagaaatgagaacaacataaccatgaacgaggagaaacataattaactgagttaatttctgtcgctacaccacctacggaattaagtgaacctaatggagcgtgtgtcatatattcagctgcacgacgttcttgccaaggttgaatatcatttttaattttgttgatatctaaaccatttggaccacgtaatggttcaacccacggtgcacgtaaatcccaaaaacgcattgtttcaccaccaaagatgatttcaccactaggtgaacgcattaagtatttacctaaaccagttggaccctgtgctgatgaaacattagcacctaaacgttgatctcgaactaaaaacgtgaatgcttgtgcttgtgaagcctcaggacctgttgggccatataattcgctcggataagctgtattgttataccaagaatataatgacgctgttaaacccattaatgaaattgcagctaaactatatgataaataagcttcacctgaccatacaaaagcacgacgagcccatgcaaatggttttgtgaaaatatgccaaataccaccagtaatacataatacaccaacccatacatgaccaccaataacatcttccatgttattaactgatacaacccaaccgtcaccaccaaatggtgaacggaatacataaccaaaaattacaattgggtttaatgtaggtgttgtaattaaacgaacatcgccaccacctggtgcccaagtatcataaacaccaccaatgtacattgctttagcaactaataaaaaagcaccactacctaaaagacataaatgaatccctagaatagttgtcatcttgtttttatcacgccagtcataaccaaagaatgggaatgattcttctaatgtatctggtccaagtaatgagtggtaaataccgccaaaacctaaaacagctgatgaaattaaatgaattacacctacagcaaaatatgggacagtgttagtaatttcaccgccagggccaattccgtaacctaaagttgctaaatgtggcatacaaatgaaaccttgttcatataaaggtttctcaggtacgaagtgagaaacttcgaataaaatcattgctccagcccaaaataccattaaaccagcatgtgcaacgtgtgcacccaataacttacctgaaacattaattaaccgagcatttccactccaccaagcgaatccggtagattcgatgtcgcggcctgctatactactattaaagggcgtttccacgtggcaatacctcctcagggaatacaaagttttcatgtggttgatcttgtgcagccatccaagcacgaataccttcgtttaataaaatattttttgtatagaacgtttcaaattcaggatcttcagcagcacgtaattcttgtgatacaaaatcataagcacgtaaatttaatgctaaaccaacgataccaatagcacttgtccataaacctgtcactggtacgaatagcatgaaaaaatgtaaccaacgtttatttgaaaaagctacaccgaaaatttgtgaccaaaaacgattcgctgtaaccattgaatacgtttcttctgattgtgttggcgtgaacgcacggaatgtatttgcagcatcaccatcttcaaataatgtgttttctactgttgcaccatgaatagcacaaagtaaagcaccacctaaaattccagcaacacccatcatatggaatgggtttaatgtccagttatggaaaccttgtaagaatagtaaaaaacggaagattgcagcaacaccaaaactaggcgcaaagaaccaacttgcttgacctaatgggtataataggaaaactgaaacaaatactgcaattggacctgaaaacgcaattgcattataaggtcgaatacctactaaacgtgcaatttcaaattgacgtaaacagaatccgattaaaccgaatgaaccgtgtaaagcgacaaatgtccaaagaccaccgatttgacaccaacgtgtgaaatcaccttgcgcttcagggccccataaaagcaataacgaatgacccatactgttagctggactcgaaacagcagcagttaagaagttacatccttcaagatatgaacttgctaaaccatgagtgtaccacgatgtaacaaatgttgtaccagtcatccaaccaccaacagctaaatacgctgtcgggaataataataaacctgaccaaccaacgaaaacaaatcgatctttctttaaccaatcgtcaattagatcaaaaatgccacgttcttggttttgcccaatagcaatggtcatattttaataatcctttaattaaattatttatagaatagacaaataaaaattctattctggtcttatcaacttgtaatcaccattatacattaattcttttctaagtagtttataatttttatttattattgaaaaaatagaaattataaaaaattttagaataaatatttttagattctcattacttgttcgtactgagaatctaaaaaactatctaactaatgtcatcaattgaagcgtagatgaaaaataatgccatgcttaaagctggaaaaactaaaccaacaatgggaactaaaattgcaggtagaaatgaagctgccatacttttatttttaaagaaattttaattTatatatatatatcaatttaagaaattgatactatgaattgtatatgaaaaaagaatagaatcaaaagattaatataaattaaaattttcaacagttttatactaaaattaatattattaatcttcgaaaatttatatataaatataatatctttacttatggaaactttattattgtctcgtttgccagaagcatatgttgtttttagtcccattgtagatgtgctaccaatcatccctgtctttttcttattattagcttttgtatggcaagctgctattgggtttagataattttaactttctaatagaaacttgttactgtataatcatttataggacagtattcacgtttacattaaaattaaaggataacaatcaatggtagaacctttattatctggtatcgttttgggattgatcactgtatcggcacttggtttatttgttgcagcatttttgcaatatcgtcgtggtaatcaatttgaaatttagtcggttaaaatcttacaaatttgtaagattttaatacccattttaaaaatcttttttatttaaattaaagactagactggaaatagtatggtatagtataatacggtgtagaagtgctggtgtagctcaatggtagagcaacggatttgtaatccgtaggttgggggttcaaatcccttcaccagcttttgatatttaatttttattctaaatagtttttcaatctaagaacttgtttatctcgagtaaaaattaagagatcaaacaaattaaaatgagagtttagtttatcttagtcgagtgtccattagtcattagtattggtaacaagtgtaaattcattagccggccaatgtgtctaaacaatcttaaaatagagagtcaaattataataaaaatttgtttaaatttgttaataggcccagtaggaatcgaacctacattggaaacttagaaggtttctgtcctaatccgttagacgataggccctaaaatatgggtaatacaggatttgaacctgtgaccttctgcttgtaaggcagacactctaccgctgagttaattacccattattcaatacatatactagttagctatgcacacccagaaatatacgaaaaaataaaactaacgtcaatatcagaattctaaaaatgtttttattaaaattctaatattgttttttaatcttaattgtgttagaatactcttcaacatgggtcggtgcccgagtggttaaagggggcggattgtaaatccgctgcgtcacgctacgttggttcgaatccaactcggcccaatttcaaattttatgaaagaagtattaatttttactcagaaattgaaaacttttttagattgcagtcatgttaataagaataaaagctagtaaaattacaaaactcaacagtaaaatggggactaaaatttgaaatttttgaatttttaataaatttttaaacggtgttaggataattaaaattgagccagctaaactactaataaaaaatctaggataacgtgaaatattagtccagaaatcactcatataaaatttacagccattaagttttaatatattgtgtatagttttaagtattcattaaattttattttaccatagattagctaaattaatactatattttgtttaatctatgatagaatctattgtagtagagtgatataaggctctgtagctcagtggttagagcaggggactcataagcccaaggtcgtaggttcaaatcccaccagagccatctacttttaaactaaattttagaaaaaaataagcttgttatttagtttcttagttcgggagaaatggctgagtggtcgaaagcaatagattgctaatctatcgtacaattttttgtacccagggttcgaatccctgtttctcctttctaacgattaaataaaatataaaatagttgacaggtcaaagaaaatctagtatgttataggttacatcattcatactcataactgggattgtagttcaattggttagagcaccgccctgtcacggcggaagttgcgagttcgagtctcgtcagtcccgattttaacctcaaatttaataataatataataaatattattattaaatgaatttttattcaccttgaacttttaacaaaccgaagcctagtgaaagaccgaataaagtcatagagaaacatacaactgctgctgtaataatttccgaatttgcaaacgggaatatttgttttattaattccataatattttcaatttaaaatgttataaaaagtttaaataattagaagccatttctagcccaaaccgttaacgctaacgaaaatgtaaacatagtcattaaagcggcccaccctaaacttagaatatccatagatttatatttttaatttatttaagttttataatttaaaaggtctaactaaaaccttttaaattatttttttggtattacacaataccatttgtccaatctacatctacattttcaataattaacgatgaattatagatttgtaaaatgattaataaaaatactaagaatgcacccatcactacagccataattggagttgttccccaacctggtgcaactttaccatattcagcgttcaacgggcgtaaaagttcacctaatcttgttcgtaatgccataaaaagatttattttttaataaattaatttttctactatatgttatataatgttaaactgttagttttaatattatataacatggaaacagcaactattatcgtaatttttgtctcaagtctactcttaggaattaccacatattctgtttatacggcttttggacccgcttcaaaaaatttacgtgatccattcgaagaacatgaggattaaaaaaataaaaccattttaattggttttattttttaataattcgaggtgtttctctgaaaaatacggcaaagaaaattacgattaaggtgccaataagtaaaaatgtataaactaacgcttccattgtttgatcctattttaatataaagaacttaaaagattaactgtattttatacagcaccctgttttttcgttgttttatcaccaagtttttggaatacaccaaattctacttgctccgtaacttcagcaccaattccagtaaatacgtcacggaaaattgttctaccaccatgccatagatgtccaaagaagaataataaagcaaagttagcatgaccataggtataccaaccacgtggactacttctgaacacaccatctgattctaaacttgttctatcgaattcaaaaacttcacctaattgtgatttacgagcaaactttttaacggttggtgcatctttaaatgtttgaccatttaatttaccaccgtaaaaatcaactgttactcccacttgttcaatactatattttgattctgcacgacggaatggaatatcagctcgaataataccatctttatctactaaaattacagggaatgtttcaaagaaagctggcatacgacgtacagttaactcacgaccttctttgtcacggaaaattggatgacctagccaagcttctgcgataccatctcctttattcatcggacccgcacggaataaaccgcctttagctgggttattaccaatataatcataaaaggctaatttatctggaattcttgaccatgcttgactttccgataaaccttcacttactgaagcttcaacttgacgctcaatttcttgttggaaataaccgctatcccactgataacgtgttgggccaaataattcaattggtgttgcagcagctccataccacattgtccctgatgttacaaacgctgcaaagaaaacggccgaaatactactagataaaactgtttcaatattacccattcttaaagcccgatataaacgttgtggtggacgaactgttaagtggaaaacgcctgcaagaataccgaagagacctgctgcaatatggtgcgcagcaataccacctgggttaaacgggttaaatccgtctgcaccccacgatggcgccactggttgtactttacctgtgattccatacgcatctgaaacccagataccaggaccaaataaacctgttacgtggaatgcaccgaaaccaaaacataataaacctgataaaaataaatgaataccaaagatttttggtaaatctaaagcaggttcacctgttcgtggatcacggaataattctaaatcccaataaacccaatgccagattgcagctaaaaagcacatacctgacaaaacaatatgcgataatgctacaccttcgaaactccaaagaccagggttagatacactttcaccagtaatactccaaccaccccaagaatcagtaatacctagtcttgtcataaatggcataacaaacatcccttgacgccacatcggatttaaaactggatctgatggatcgaatacagctaattcgtataaggccattgatccagcccaacctgcaaccaaagctgtatgcataatgtgaacagcaattaatcttcctggatcatttaaaacaacagtgtgaacacgataccatggtaatgccatagtaatagattcctcaatataataatggtttttgactttcttacaactaaactacataaaagttagctattataacattataagccaagatgaaaaaaaattaagataaaaaatcaatttaattttgtttgagacaaattttgtataccaataggcttgaaaagtccagaaaaactGGCGCGCCCTTGGCAGAACATATCCATCGCGTCCGCCATCTCCAGCAGCCGCACGCGGCGCATCgGGGGGGGGGGGGTTTCAATTCATCATTTTTTTTTTATTCTTTTTTTTGATTTCGGTTTCCTTGAAATTTTTTTGATTCGGTAATCTCCGAACAGAAGGAAGAACGAAGGAAGGAGCACAGACTTAGATTGGTATATATACGCATATGTAGTGTTGAAGAAACATGAAATTGCCCAGTATTCTTAACCCAACTGCACAGAACAAAAACCTGCAGGAAACGAAGATAAATCATGTCGAAAGCTACATATAAGGAACGTGCTGCTACTCATCCTAGTCCTGTTGCTGCCAAGCTATTTAATATCATGCACGAAAAGCAAACAAACTTGTGTGCTTCATTGGATGTTCGTACCACCAAGGAATTACTGGAGTTAGTTGAAGCATTAGGTCCCAAAATTTGTTTACTAAAAACACATGTGGATATCTTGACTGATTTTTCCATGGAGGGCACAGTTAAGCCGCTAAAGGCATTATCCGCCAAGTACAATTTTTTACTCTTCGAAGACAGAAAATTTGCTGACATTGGTAATACAGTCAAATTGCAGTACTCTGCGGGTGTATACAGAATAGCAGAATGGGCAGACATTACGAATGCACACGGTGTGGTGGGCCCAGGTATTGTTAGCGGTTTGAAGCAGGCGGCGGAAGAAGTAACAAAGGAACCTAGAGGCCTTTTGATGTTAGCAGAATTGTCATGCAAGGGCTCCCTAGCTACTGGAGAATATACTAAGGGTACTGTTGACATTGCGAAGAGCGACAAAGATTTTGTTATCGGCTTTATTGCTCAAAGAGACATGGGTGGAAGAGATGAAGGTTACGATTGGTTGATTATGACACCCGGTGTGGGTTTAGATGACAAGGGAGACGCATTGGGTCAACAGTATAGAACCGTGGATGATGTGGTCTCTACAGGATCTGACATTATTATTGTTGGAAGAGGACTATTTGCAAAGGGAAGGGATGCTAAGGTAGAGGGTGAACGTTACAGAAAAGCAGGCTGGGAAGCATATTTGAGAAGATGCTGCCAGCAAAACTAAAAAACTGTATTATAAGTAAATGCATGTATACTAAACTCACAAATTAGAGCTTCAATTTAATTATATCAGTTATTACCCGGCCGGGAATCTCGGTCGTAATGATTTTTATAATGACGaAAAAAAAAAATTGGAAAGAAAACCCCCCCCCCCCGCAGCGTTGGGTCCTGGCCACGGGTGCGCATGATCGTGCTCCTGTCGTTGAGGCGCGCCagagtttttaacttctaaattaacgtaattctagtaataaattaactatgaattttttgactttaacttgctaaaatttttaatatagaataagattaactcaacactgacccttattaaatttccaaaaattctctattcaaacaaaaaactattaattatggcaaagaaaagtatgatagagcgtgagaaaaagcgtattaaactaaccaagaaatatgctttgaaacgtgcaactttattaaaaaaataccaaactgaagaaagttttaacttaaaattggaacttcattcaaaaattcagaagttaccacgcaatagtgcaaaaacaagaattcgaaatcgatgttggaaaacaggacgtccacgtggagtttttcgtgattttggtttatcacgtcacgtttttcgtgaaatggctcatcaatgcttattaccaggtgtaacaaaatcaagttggtaaaaaaatttacttaaattaaattaaatgattttattaatttaatttacaattacatatacgaagttaaagtatttgtagaaatattttattatcatttaggatatttaattctttagaatcaaaacaaatttaattggaaataaggagtttttgatgatttacgattcacaaatttatacagtgctatgtattgcgttattagccggaattttagcgattagattaggttcgacattatatgaataattgttctttaaattattaaaaagaaattattattttaaaaaccgtttacattaataatcgataataagttatggtaaccaaagatttaaaaaaatttactactcccgtatttccttttacagcaattgttggccaagaagaaatgaaattggctttacaattaaacgtaattgatccaaaaattggtggagttatgattatgggggatcgaggaacaggaaaatcaacaacaattcgcgcaattgctgatttacttccagaaattgaagtagttaaagatgatccattcaattcacataaatcagatcttgatttaatgggaaacgaagttaaatcagcaattcagaacgatgaagctattgaaacggaatttatcaagattccaatggttgatttgcctctgggagcaactgaagatagagtatgtgggactattgatattgaaaaagctttaactgaaggtataaaagcttttgaaccaggtctattagctaaagcaaatagaggactactttacgtagacgaagtaaacttattagacgatcatcttgtcgatattttattagattctgcagcatctggttggaacacagttgaacgcgaaggcatttcaattcgtcacccagcacgttttgttttagttggatcaggaaatcccgaggaaggcgagttacgtcctcagttactcgatcgtttcggtatgcacgctgagattagaaccgtaaaagatcctatgttacgtgttaaagttgtagaagaaagaacatcatttgaccaaagtccaatggtatggattgaaaattacgaaattcaacaacaagaattacgcgaccgaatcgtagccgctcaaaaattacttccaacagttgaaattgattacgatttacgggttaaaatttcagaagtatgtagtcgcttagatgtagatggactacgtggtgatattgtaacaaatcgggctgcaaaagctcatgcagcatatcataaacgtgataaagttactataaatgatattgctagtattattactttatgcttacgtcatagactacgaaaagatccattagaaacaattgattcaggtgataaagtgggtaaggtatttagagagatctttgaaattgaggattaaaactactttagatttttataaatagttagtcattcatagtgtaaaatttttaaattagtccaaaaatatgttaaaactatttgcatttgctatcagtctatttttaattgtcattatttttttacgaatcccacaagaaaatgtcggattagcaagttttgctacaaaaagcgaactattgggctcacctagttcagcccaacgatcgttaaatattttaactggttttggtatatttatttattttgggattgctatccaaatgaatttactaaatcattaaaatttagacaaaagattttgatcactacaaattaatagatagtgatcaaaatcttttgtttaccaaaaacctaaggaaatagctttgtcaattggtacacatgcacctatacctaaccaaactgctgtaaaaaacccaaaaataaaagttagactcgcaagcgggcgacgaaacggattttgaaatttatttacgttttcaataaatggaaccgtgattaatcctaaaggaactgctgccattgctaaaactcctaataatttattcggtaacacgcgtaataaattaaatgtcgggaaaaaataccattctggtaaaatttctaatggtgtattaaatggatcagctggttcacctagttgagtcggtgctaaaactgataaacctacaatgcatgttaatgttcctaacatcgtaagtgggaagacatataaaagatcatttggccatgctggttctccataatagttatggcccatacctttagctaatttagcacgtaattttggatcagttaaatctggttttttaatgactgacataatagaatttattaataattattttataattggttaaaaatttaatgttcaaaatttctttaaaacacctttataatgggcctgagataccttgtttgcgaatcattaagaaatgagttagcattaatactgctgccgccaatggtaaaacaaaagtatgagcactatagaaacgtgttaatgtactttgacctacactttctccaccacgtaagattaaaactaaaggttcacctacaattggaactgccgctggtacaccagttacaattttacacgcccaaaatcctacctgatcccatggtaatgaataacctgttacaccaaatgaaacggtaacaacggataaagtgacacctgtgacccaagtcaattcacgtggttttttaaatccaccagttaaataaactctaaaaacgtgtaacaccatcatcaacaccatcatacttgctgaccaacgatggattgagcgaattaaccaaccaaaattgacactcgtcataatatattctactgatgcaaatgcgtcaacaacactaggtcgataatagaatgtcattgcaaaaccagttgcaacttgaattaaaaaacacgttaaaacaagacctccaaaacaataaaaaatatttacatgaggtggtacatatttactagaaatatcatcagcaattgcttgaacttctagacgttcttcgaaccaatcgtaaactttattcataaaaattttcagaaaattttgacacggttaagcaaaacaattttaaaaaataaaggcgagagtgggattcgaacccacggaacctgtaaagattcatctgatttcaaatcagacgcaatcgaccaactctgccatctcgccaaaagattagtaacaaaactaatcttagatattaactaactttcatacgtatttattccactaaacttaatagaagctggatttggattttttccaatcgaaaaatcgcggttattaacggcagttcgacctggatttactttttcaggaaaaactccatcttttggatgtaaatattgaacttctccacttgggaaaattcgataaattttataatcattaattttaaatgtacgtaattgggttcccaatgctaaacattgctctttgcgcgctaagtataataaattttctccactacgcatgatagctgctccaccaattggcatctcaaatatttgctctttggggcttgtccaagtaattgcgtatttttcttcaacttcagctgatcgtaaccagcctccagtacttccaccaaaagtaggaaacggcgtttgtaaatttaatgtcatctgtaaaactttataaatgtttaacgttcactatataattttaataaaaaaaaAaattttttattaaaattatgaaaatttctagcggagaatggatttgaaccattgaccttcgggttatgagcccaacgagctaccaggctgctctactccgcgacagataaaaaattacaaaatcacatttagatccagacttaacaaccggtatatatattatttccttagagtatcaacatataaacaaattataacatatcttcatagtcgctgtcaactaacgtgttaataaattaaccaaaattttcaatcatggttaatttattaatcatcaaaaactaaatttaaaattaagtcaatgaagctttaccacccgctgcttcaatttgttttttagcttcctctgctgcgtcttttcctaaaccctcttgaatttgttttggtgctgattctactaattctttcgcttcttttaagcctagacctgttaaactacgtacaaccttcaaaacagcaatttttttatcagctggaacttcatcaagcattagattaaattctgttttttcttcaacttcttcaactacggctggagcagctgccattacaacaccaccactagctgctgctgaagcatcgacaccaaatgtttcttcaatttttgttactaattctgaagcttctagtaatgttaatgtttttaaatcttcaacgatttgatcaattttttctgacataataaatttaaatcatattataaaattttagttttgagtaaaataatgaaatgaatctaaaatttatgcaaatatctctaagtctaactttacggatggtcccattgtagtacaaattgatacacttttaaagtacttaccttttacacccgacggacgattttgctcaattgattggtatagagcttttaaattttcaactagttgttcgtttgtaaaatttgattttccaaaattaacatgaacgattccagttttgtcagccttatattcaaacttaccttttttaaattctgttaatgtcgattgcagagtactagtaacggtacctgattttggtgagggcattaagcctttgggtcctaacattcgacctaatttggctaatttaggcatcatgttgggtgttgcaattaataaatcaaaattaatctgtccttgagtaatttgagcaatcaattcatcatttccaacgatatccccacctgaggatttagcctcttcaaaattttcttcatttgtcagaactgctataactacttgcttgccgatgccgtttggtagtgtaacagtcgtacgcaattgctgatcggcatattttggatcaatatttagattagcatgtaattctactgattcaacaaattttgttgttgctgtttcttttaaaacggcaatagcctcgtctatatttgaataaacaatattcttcgttctttcgaaattttctttatgacgacgcgacactttctgcataacttttctccgttaaaaatttatttaatcttcacttaatctaaaatggagatacccatattacgagccgttccttcaacaattttcatagcactactgattttcgtagtatttaaatctggtaatttaatgtttgcaatttcttctaactgagtttttgttattgacccaacacttaccgtattaggattcgacgaacccttcttaatttttgcagcatttgctaatagtactgaagcaggaggtgttttcaaaacgaatgtgtaacttctatcttcataaactgaaatttctacaggaataattaatcctgctttatcattagtacgagcattatactctttacaaaatgcggcaatatttacaccgtgttgacctaaagctggtcccacaggcggtgccggagtcgctttactagcaggtaaagctaacttaatcaacgcagtaatttttttggccatacaaatataatattatagtttgctaataattattttaatcgttttaatttaatagacttataacttgattactcgaaatcaaaacgttatagttgttctaaaataagttctatgatattaaaaaattaaaaacctcttaagaaagagaaacgcgccctgaaggacttgaaccctcgacatctaattttggagactagcgttctaccaactgaactaaggacgcccgagttcattgtaaacttaataaattgaaattacaagcctaaattttaatccatatttttatttcattaaatgcaacaaactccattcaatgttgatcaattaattatcgataaatatttacctcataatttcttagcggaaaaaatgattcttagttgtctactcattaattcagaagcaatcgaaataacattacgtaaactaccctatgaagctttttattttaaaaatcatcaagaaatttataaagccgttatgattttatataagaataaaaagtgtatagatattctaaccttactcacttttttacaagataatgggcttttacaaaaaattggtggagttaaagttttaattgaattaatgagtcaaatccctaatttggtttaccttgaagagtatattagtttggtaaaagataagtttattagacgttctttaattaaacttggttatgaagtcattaattcaggttatattactaatcttcctcttgaacaaatattaggcgattttgaaaataagctattcaatttaacaaatgaaattacctcgcaaaaattatttagtagtgcagagttacttaataatatttttttcgagttaaaagaaaaatcattaaatccttcacttttcggattaccttccggtttctatgaccttgattctttaacacaaggttttcagaaatcggatttgattattatcgcagctcgaccatctatgggaaaaacagcgttaggattaaatattgcaatcaatacaattaaaaattcgagactaccggttttatttctgagcttagaaatgtcgaaagaacaaattatgtatcgtttattagcaatggaaacaaatattaatcaaatgcgcctccgaagcggcaagctttatcaaaatgattggattaaattaaataaaattataaaaatcgtttctaaattaccgttttttattgatgacacatctaatttatcaattcaagatattcgatcgaaaatcaaaacaattttatttgaacaaaaccgaattggtttgataataatagattatcttcagttattacaaaattcagataataagagtgaaaatcgtgtccaagaactctcaaatataactcgttccttaaaaacgattgcgcgggaatttaatgttccgattattgctttatcccaattaagtcgaaatgttgaaaatagactagataaaaagccaattttatccgatttacgagaaagtggctctattgaacaagatgctgatttagtattaatgctttatcgaaatgaatactataatgaaaacaaatctttagataagacaaaacaattgactgaactcattattgcaaaacaacgaaatggtccggtcggaacagtaaaattaaaatttgatgaaaaaagaacgaaatttcttaatgcaaacgacgcagacgtaaatgtagttagctaatgcccagaaccagattcgaactggtgacacgaggatcttcaatccactgctctaccaactgagctatccgggcttccaaatatattgtagcacgatctaaagaaaattacaataaagttttaaattagtttgcagttgacggtttttcaaaatttgcctataataagctttgggtatagtatttgatataattttgaatttgtttagtatgtcaggatcgtaagatagcagcataaaataaaatatcaaggttagtattaaatctatatctatatgccggatccaattttttttagttttagttattcgtcaatttcttagtcagtatctcaataatatgaaaaatatgattcgattaatattaattatattttttttacaaaagttgatacaatattcattgtagtcaatcttactatttttaaccttattattttaaacaacaggaaataaaaaatgacaccttcattaggaagttttatcgctagtttatttgctggtgcgtttattgcattagcgattggcggggttttagtttttatcagtcaaagtgatcgcgttacgagaagttagttttgtaatatagtagagttagatattatattgattttagagtcaacaaaattaattttttataaagtacatattaaaattacagatttaatttataaatcgcatatttatttatactatttctagctaatataatataaagtttatttaaagttagctatattatgataaattttagtttcggtccaaatatttttttaggaattatcgtaagtttgggagtgttaatactttattttcttagaaatgttaagcccgaagtagcgagagatgaagatatcttttttgccactattggtctattatacagttgtattctaatgatccatggttggagattagatccaattcttctttttagtcaagttctaattattgtgacagtattagtagcgggatgggaaaatattcgactacggggtttaattgctaacatggcaaaattaacaaaggaaaaaaggaagtaaactttctcgttttattatcttggtttcaaatttgtaaataataattttaaattatgtttaagaagtcttctcaactcttttctttagtatttttcactatttttagtatttttataggaacggcatcagctattgatttagacgaagcaacccgaacagtcgttgtcgattcttcaggtaaaacaatcgttttaactcctgaacaagttaaacgtgggaaaagattatttaatgcaacttgtggtgcttgccatgttggtggagttacaaaaacaaatccaaacgtaggtttagatccagaagcattaagtttagcgacacctcgtcgcgataacatagcaggtttggttgattttttaaaaaatccaacaacatatgatggtttagaatcaattgctgaagttcatccaagtatcaaaagtgcggacatttatcctcgtatgcgttcagtaacagatgaagatttaactgccatggctggtcatatattattacaaccgaaaattgtaacagaaaaatggggcggcggtaaaatctattattaataaaattgtttaaaaagtggaaaaatttccactttttaaacaattttattaataatagattagtatgctttaaagtgaaaatgtaatagttctggaaagcatgtagctcagtggatagagcatcagattccgattctggaagtcaagggttcgattcccttcatgcttatggttccatttttataatattttaaaaatatgtggggctgatctggtttcgacatttaaaaataactaatgtatgattcagggcgaagcttgtatccttcgtaaaaatctacaaaattttaaataaatgctattaatataatttctttcgtttctaaagcagtaatttttaatattaaaaaaaattattcaaatttattacaatttgctgtttaactgagtaactaaattttattacctaattttgttcactacatctaatggctttaaacctttgtagtttagactaattttattaaacatttgttctttgaaactatacctgtgaacgagtacattagatatttttaaatggacatgggttcaattcccatcagttccatttttgcattcgtggccgagtggttgaaggcaccggactcataatccgttttcctctggaacgtcactggttcgaacccagtcgaatgcagaaaatatattttaatgttgtttttttctagatctaattgtaagctttttcttataaaaataattacaataatcgttagaattcatgttaaagttaaagactcaaaaggtaatagatgctatagaaagtaaatttattaaaaaagatcttccgacacttaaaattggtgataatgttagaattggtgttaaaattatcgaaggcactaaagaaagagttcagttttacgagggaactattattgcaaagaaaaatagttctattaatatgacaattactgttcgaaaaatattacagggtatcggaattgagcgtgtttttttagttcattcgccaaaaattgattctattacagttttacgttcatcaaaagttcgtcgagcgaaactatactatctacgaaatttacgtggaaaagctagtcgtttaaaacaaacttttaaatagaatttaaaatcttttaaaattttaataaaaaaaatttctttgtatcaaatttacgtagtataatgtaatgtagtaaggtggaagaaaatattttactttataattattaaacataaggagttatatggttacttacaaagtgacattattaagtgaagaacatgatatcaatacaacaattgattgtaatgatgatgtatttgttttagatgctgctgaagagcaaggtattgaattaccttattcatgtcgcgcaggtgcatgctctacttgtgctggtaaagtaacagctggtgaaatcgatcaatcagaacaaacatttttagatgatgatcaggttgaagctggttttgtattaacttgtattgcatacccgaaatcagattgtacaatttcagtacatcaagaagatgaattatattaacttatctacataagttcaagataattaaggaataaggcgaattaatttgctctattccttaattatcgaaatacctttagaagtttaattctgcagcttgcactttttcaaattgttttttctttaatactaacataatttgtgttattaatacactaaaacaaaatgcaagatatccataaatacggatcggattttgtaaaacaatttcagattcttcttggccaaaaccaccaacatttggatcaatatttaaaggttggtcagcttttactacttggccttgttttatacttaaaattaatccagccggaagaacttgtgatgtttgtttaccgtttgaatttaaaattaagatagtagactctcccttttcagttaccgtaatctctgttatttgaccgctttgatttgcaccaaatacatttacattacttttttcacctgtgggatatacttgaccacggccacggttaccaccagcgtagaatggatacgttaaatattttatatctgaatttttctctggatcaggagccataacagggaaaattaactcttgatgagtctttcctgcaattggtccaactactaagatattatcaaattcactactatacggtgaaataaaaacacctttatttttttcttttacttcagctggaatttgatttttcggtgctaatttaaaaccttcaggtagcattaaaattccaccaacgtttaaatcagctttttttccatttgcaccgagttgttgtttagtagtatcgtagggaactttaatttcgacttcaaaaatcgaatttggaagaactgcctggggtgcttcaatttcaattgctttttgatttaaatggcaatttgcacaggctaatttaccatttgcagcacgtggatttgaatagttttgttgtgcaaaaactggatatgctactgcgtcttgaatgcaaaaaccaaatgaatttatagcaattgttaaagcaaataaaagacttttaaaaaacttgttagttgccatagtttaaatattttttaagtatggatattttattatataaattagttctttattaaaaacaagatacctaatcctgataaatataataacagtattgctaaagataacaacaactgtgtaaaaggatcagtcgagggcgttaaaattgccccaagaattgtcgacactagtattatataccgccacgcacccaacatttgtttagctgttataatatttaataacccaactaaaatttgaataatcggtatctgaaatgctaagccagtgctgtaaaataaaactaaaatgaattcaaaatattgatcaaaagaccagaatggttctaaaacttcttcactgtagtttaagaaaaagtttaaagcagccggaattaacgtgtaatatgaaaaagctaatcctaatgcaaataaaactaatgaacttaatagcaaaggtaaaacaatttttgtttccttttttgttaagcctggtagtaaaaatagaatcaattgacctattacaaatggacttgaaaaaagtaaccctgtgtaaaatgaaattttaatagttgaaataaaatattcgccaggagctacttgaaagaattttacatttgtaattggcatttctaaaattttaactaaacttttgacttcaataaatgatacagacgttaataatagaattatccaaaatacaagaaaaattcgttgtcttaattcttcaatatgttctgaaaaaggtaattccaatgttactgttgtattattcgtaaaattaaaattagaattagtcgtcatgtaataaaaatttattggtgatagtttgttaaatttaattgtctaaataatcgttaaacagattatttagacaaaaagagttcttagaagattattaatatttatgataaataattcacagcttcaagacgagcagttgctttttttaattcaactgaagcatctaatctttctttactcgtcttcgcattttcaacggctaaagtagctttttctagttcttgtgtcgcttcacttaatccgatatccgtaagttcttcaacatcattcaccaaaacagtaacacgatctcgatcaatttcagctaaaccaccacataaaataattggtgtccatttgtcgtttaatttaattcttaataatcctgtctctaaagctgttattaatgctgcatgaccatctaataccccgacttgacctgttaaaccaggtaaaacaacttcatccgctgttgtagaacaaattactctgtcaggggtaagaacgcgaatgttcataaccatatgtcgtattccttattttagagtttctgcttttgcaattgcttgatcaatattacctacaagataaaacgcttgttctggtaaatcatctaattcaccgtttaataccattaagaaacccttaattgtatcctctaaactaacgtattcacctggtgaaccagtaaaaatctcagcaacgaaaaatggttgagataaaaagcgttctactttacgtgcacgtgcaacagttaaacgatcttcttccgataattcatcgatacctaaaattgcaataatgtcttgtaattctttatagcgttgtaatgtttcttttacgttttctgctgtagcataatgctcttctgtaacaatacccacttgtaacatcgttgaagttgaatctaacggatctacagcaggataaatacctttcgctgctaaaccgcgggataacacagttgtcgcatctaaatgtgcgaatgttgtcgctggagcaggatctgttaaatcatctgctggtacgtatacagcttgaattgatgtaatcgaaccttgcgttgttgatgtaattcgctcttgcaatgcacccatttcagtagctaatgttggttgatagcctaccgctgatggcatacgacctaataatgctgatacttctgaaccagcttgagtaaagcggaaaatgttatcaataaataataatacatcttgcttatttacatcgcgaaaatactcagccattgttaaagctgttaaaccaacacgcatacgtgcccctggtggttcattcatttgaccatagactaaagctactttagattccgcaaagtttttttcattaattacaccagattctttcatttcttcgtataaatcatttccttcgcgcgtccgttcaccgacaccaccgaaaacagatacaccaccatgagcttttgcaatattattaattaactccataattaataccgttttacctacgccagctccaccaaataaaccaattttgccaccacgtcgatatggtgctaataaatcaactactttaataccagtttcaaaaattgatggttttgtttctaactcagtgaatgctggagcatcacgatgaattggtaaagtttcatcatatttaacttcgccttgctcatcgacaggctcaccaattacattaaaaattcgacctaacgttggagtaccgactggaacattaattggagtgcctaaatcaattgcttctacaccacgttttaaaccatctgttgaacgcatagacactgcacgtaccttattatcacctaataattgttgtacttcaacaattgtttcggtattatcatccaagataattttgattgcactatagatcggtggtaaatttccttctgaaaatttaatgtctaatacaggaccaataatttgagtaacgtaacctttgtttaaattagtttttaccatttttgatttaacatatttaaaatacttgagaataaatatactttcacggttttatttatcagtttaaattttatcaaacttcaagtttaataattattaaacattgtacaacaaaataatttgaattcttgatacttataagattttttgaaaagcgtattcgattattaattagttattatcacttaatctacctgttacttttaaccaatttcgtgctcctggataattatctggtgctagtttaagagcttgaatccaatattccgcggctttatcaaagagttcttttgataattcgatgtattcatcttcttctagactctgagcccgtaaagcttgtgaatgatatataactgcgatgttatttaaagcttgaggaagattcgcgtttaaggataacgcttgatgataaaactctaaagcttgtgtatattttcctgtattaccgtaaatgagaccaatattgtataacgtataactacgatcatatggatcttcttcaacttgtagggcttcataatagttttgtaaagcttcagcatagcgaccttttgactgagcactcatacctgcacgataataagaaaaggcttctttttcttgtttactagctggcaaaacttttaaaagaatatctgctattactgtgaatgttttatcaataaaatttcccatagaactttccttataaattttataaattaaacatttagaatcactacatgttaaaatatagtgattctaaataattttaaatagaattagatgctacaaaaggaaataatgataatacacgagcacgcttaattgctttcgctaatcttcgttgttgttgaaccgtcacaccagtggcacgacgtgggagaatttttccttgttcggtgacaaataaagttaataaatcgatatctttgtagtcaatattttgatttaggctaattggagacaatttttgtttttttgataccataatttatttaatctctttgtgtagagttgttttattacaatgcgaacaatacttttttaattctaatctttctggattatttcgacgatttttctgcgtcgaataacgggaaacaccaggtgaacgcttctctaaattcgaacgacattcagtacactctaaagtaatcaagattcgagtacctttattttttgccataaaattgttgactaataattttacttactatcttgcctaaaattttctatcttatcaagggttaatagttattattagaattaaaaatttttatcataaaaacttttaattttttgtcaaatatattatattagtcaaaaccccttatttataaaacaactattaattaattaataataatatggctaataataaatccgcgcaaaaacgtattcaagtaaatgaacgtaatcgtttacaaaatcgtttttacaaaagttctgttcgtacattaattaaagtattcttaaaaaatttagaaatttacaaaacttcgaaaagtccagaaggaaaagaaaaattacaaaaaattttaagctctgtttatagtctaattgataagggaacaaaaaaaaatgtatttcataaaaatgcggcggctcgaaaaaaggcaaaattagcctcgtctttaaaaatatcataagttagattcgttgatactttatcgcgttaagaaaattttaaattttcttaacatttatttttaagaatttacggttagtcactgacgaatctaaatatattctattcgttgtttcactaataaaaattatgaaaaaaaatatgaattatactaatgctcttccagattttttagccatgcaaagaataagtttttgttggtttattactcaagggcttacagaagaacttgctttattttcccgaattcaagacttcagtcaaaatactgaatatgttatgtttggagaagaatatagcttaattaaaccttcatacagtttactaattgcacgaaaatatagcggaaactatcgagctcaattagtaattccaattgaagtcagaaataaagtagtaaatagtataaggtatcataatcaatttccgattattacgttgccacttatgactacagacgcgacttttataataaatggttgtgaacgcgttattgtcagtcaaattattcgaagtcctggcgtttattttgaaaaaaataaaaaccaaaagactagaaatcaatttaaaaaaaaattgtctactgatattaataaactaagatcatttattccatccggtgaagcctttatctctgagtttgatttattctttcctctaccaacatcaatttacgatccagttaaaaagaaaaaaaaaataatcccacactggcaaagtaactccatttattattactcaattaagtacttaaaacagaaacaacaaaattcaacattttattttttgcaatcttttaaactatatcgggtggcctcaaaattactttcatcaaaatcaaaacaacgcgtaattcaattatttttaaaatggttgaaactgaagaataaatcttttgaatttcaagatgaaaaacaaatttatttaattaaatattttaattttttacttacatcattgatgaagtatgaaattttgcaatccagtttaacaacaaaatttaatgaagataaaacgattttactatcaaaattcacaaagtcgaatgctattttaaatctctcggataaacaaatcataaatttgtccatgatttataacaaattaatcattaattctcaaacattggctcaaatggaattaaattcaaatttgtttttaattacaaaagagccccgagaatggctaactgagatgagtaattttttatttttgaaaaaacaaatcagtaaagctacctttacattgaaaagttttcaagaattaacacagttacaaaatttaaaaccagcaatttatttctcaataagtctaaaagaacaattgaaatatgtctttgggaaaaacaaattaacctataagtctgatcgtcataaatatttaaaaactaaaacccaatttcttctttatcgaaaagatcatgaaattaaaacaaattataataaaaaatacgatgaaaaggatctttatacagcaacagtaattccagaatacggatcgtggattcgtatcggttttcaacgcaatacaaaaattaattcttataagtatcctcttaaaagtcaagaagatgaagtcattattcagttggacaagataaatcaaaagccagttctttatttattaaaagaaatgggtctaactgatttagaaatttatcaaaatttagaatacgctgatttcttttatttcaataaaccgctattaattaattcaaaacgtctctctgagcctttatcaaggtttaatttaggtttaagttattttaaaaatatttctgaattttcaaggatttttgatcctacttattatcgtttaggtcgagttgggcgattaaaaattaatagtcgtttaaatttaaaaatgagtgaacgattgcaaacaataacgtatgaagacatttttgcaattactgataaactaattaatttaactatttctaaaacagttcaagatgatattgatcatttaaaaaaccgaagagttcgatctgtaggagaattattacaaaatctttttagaattggttttcaacgtttaggtagaaaattacgtaaccaaactaataaaattgattcgggtcagttactaagctttaacatagttaatgcaagtattcgagaattttttggttcaagtcagttatcacaatatctggaccaaacaaatccattatcgtcacttacacatcgccgacgtgtaagtggactagggccaggcggcttcgatagagatcgaattagttttgcagtgcgtgatattcacccaagtcattatggtcgaatttgtcctattgaaacacccgaagggcaaaacgttggattaattgcttcattaacgacatgtgcgcgtgtaaataagtcaggatttttagaaacaccattctggcgagtaattaacggtaaagtggtcaaaacaggtcagcctgtctatttaacggccgatattgaagatttttacaaaattgctcctgctgatattgcaactaataaggataactatttaacaaagaatgttattccagttcgttacaaacaagattttgttaatgtcacaccttctgaagtagattttattgcaatatcgacaattcaggtcgtttcagtagcggcctcattgattccattttttgaacacgatgatgcaaatagagccttaatgggttcgaatatgcaacggcaatcagttcccttattgttgcctcaaaaaccaattgtcgggacaggtttagaaaatcaaattgcaattgattcgggtatgactttaaattcttattcaaacggtgtcgttagttcagtaacagccaataaaatagtagttaatgataaaactggcaaaagattaacttataaattacaaaaatatttgcgctcaaatcaacaaacttgtattaatcatcgcccaattgtttggaagggtgaacaagtaaaatctggccaaattttaactgacggaccagcgattacaagcagtgaattatctctaggtcaaaatgtattaattggttatatgccttggcaaggttataactttgaagatgctatcttaattaatgaacgtttagtgtacgacgacgtatttacgtctattcatattgaaagatataaaattgagattgatcgaaattcagatacattggaacgaacaacaaaaaatatcccaaatttaaaccctcgagaaattaggcatttaaatgatgatggaatagttactgtaggtacatttgttcgaccgggtgatattttagttggtaaagttatttcaaataacacatctgaacagttacctgaatcaaaattactacgagcaatatttggtgcaaaagctaaaggagtaaaagataactcttatagaatgtcagatggagaatatggtcgggttattgaaacggtaacatttaatcgtcgtacgaaattaacatataaatttgaaaaaatttatgtttttattgctcaaattagaaaaattcaagtcggagataaaattgctggacgccatggtaacaaaggtataatttcgcgtattttatcgcgccaagatatgccatttttacccgatggcacaccattagacattttattaaatccattaggtgtaccatcgcgtatgaatgttggtcaattgtatgaatgtctgttaggactagcgggtgacaaattaaatgcgagatttaaaattttgccatttgatgaaatgtatgggttagaaatttcccgcattctaattaataaaaaattacggcaagcgtccattgctaaaaatgaaagttggctatttaatccttatgcacctggtaaaatggtgttaatagatggtcgaaccggaaaagagtttgaaaatcctgttacagttggaaatgcttatatgttaaaacttattcatttagtagatgataaaatgcatgctagagcaacgggtccatattcattaattacacaacaaccacttcgtggtaaagcccagcatggaggtcaacggtttggggaaatggaagtttgggctttagaaggttttggagctgcttttacactgaaagaattattaacaataaaatcagatgatatgcaaggtcgaaatgaaactttaaatgctattgttaaaggtcaacaaattcctaaattcggaattcctgaatcatttaaagttttattgcatgaattacgctctattggattagatatgagtacatataaaattaatcgatttaattccacaaaacgttatgaagttgaagtcaatttaatcgaaaaatataatgctttatccaaaactttttcccctacttcaaatataaacgatatttcattttaatattactaatggtagaatcgacaaaagaatttgactatataaaaattaaactggcatctccatttcggattttacaatgggcaaatcgaaaattaccaaatggccaattcgtaggagaagttcaaaaatcagagacaattaattatcgtacatttaagcctgaaatggatggattattttgtgaacgtatttttgggcccagtaaaagtttagaatgtgcttgtggtaaatataagcgtgtgagatatgaaggtttaatttgtgaaagatgtggcgttgaactaacagaatcaagagtccgacgtcatagaatggggtatattaatttaatttatcctgtcactcatgtttggtatataaatagtcgcccaaatttcatggctctattattagaagtagaagaatttgaaaaaaagctggatacaacttacacaacgcattcagaaaattgtaaaaaatgtgacggtcttaaattaacaacctcaacagttgttgatttatgggatgaacgagtgaaacgtattaaactagcctctcttgcctatttcattgccgaagatgaaatttcattttatggcattcattgggatttacagcaatatagaaggagtcgagaattaggttatactggttatccattaaaaccatatccaaaaccccaaaatcgtcgttatagtactcctaaatatttattacgagcaacacctaattttttaatcggtgctcctttgatcaaacgggagcttgaaaaattaaatctaaagtcagaaatttttcgcatgcgttactttattttagtttgtacgaaagtattgaataaagaaaagcctatttatgatgaatcaagatggtttagaaaatgggaacaacagcgtatttataaaattcgtgaacaagctataaaacgaattcgaattttagaaaatttggttggaacaggatcaagcccagcttggatgattcttactatattaccagttattccacctgcgcttcgtccaatgattcaattagagggcgggcgatttgctacttccgatttaaatgaactttatagacgcattattacaagaaataatcgattacttcgacttttagaaattgatgcgccacaattaatcattagaaacgaaaaacgtttattacaagaagctgttgatacgttaattgataatggaaaacgtggtaaaattgctttaagtgcaaataataggcctttaaaatctttatccgatatcataaaaggtaaacatggtcgttttcgacaaaatttattaggaaagagagtagattactcaggtcgttcagtaattgtagtaggcccaagtttaagattaaatcaatgtggcttaccttatgaaatggcaattgagttattccaaccttttattattcgtgaattaattaatcaaggtttagcaagtaatatgaaaattgctaaaaatttaattcaacaaaatgaatcaattattgatccggttttagaaaaagttttaaaaagtcacccgatttttttaaatcgagcaccaactttacatcgattaggtattcaagcttttgaacctatattggttcaaggtcgagcaattaaattacatccgttagtttgttcagcttttaacgctgattttgatggtgatcaaatggctgttcatattcctttatctttagaagctcaagctgaatgttatatgttgatgttagcaccatataattttttatccccggcaaacggagaaccaatcattatgccgagtcaagatatggtattaggatgttattatttaactgttaataacattaatggattattaggttcaagtcactattttgctaatcttgctgatgtaatactagcttatagccaaagtaaattagagattcatagcgcaatatggattagattggaagaacaagaaataaacgaatcaattttacttaaaacaactattttagacgatgaaacaaaaattgagttttatgaaaatttacagattcgtaaaactaaagataatcaattaattgttcaatatgtacaaacaactacaggacgtgccattttaaattatataattcaaaaaaccctaaattttttataaataataacgtgaaatagcaaatcaattttatgaaaaattataaatatcaaaatacgttgattggaaaaaaacagttacgccaattattagcttggagttttactaattatgattcaatgcaagcttgtgcattagctgacgaattgaaataccttggatttaaatatgctagtcaagccggaatttctattagtattgaggatttaaaaattccatttgttaaaaatttgatgcttgaaaaagcgaatcaagaaattataaatgctgaaaaaatatatctaaaaggaaaaatcactgacgttgaaaggtttcaaaaaattattgatacttggagcctaacaagcgagtctttgaaagaacaagtaatatattattttaagaattatgaccctttaaattccgtctatattatggcattttctggtgctcgtggaaatttatctcaagttcgccaattagtaggaatgcggggtttaatgtccgacccaagtggtgaaataatgaatttaccgattaaaaaaaatttcagggaaggattaacaataactgactatttgatgtctggatatggtgctagaaaaggaattgttgatacagcattaaaaacagccaattctggatacttaacgagacgtttaattgatgttggacaagatgttttaattcgagaaaaagattgtttgaccaatcactcattcttgttttcagttagtaacgaagaattgaaatcactaaatttgatttatcaaaagattttagggcgtgttttaagcaaaccaattcatgatccaaaaacaaataggattttggttccggcaggtactcaaatcactccaaaacttattgagaaatttaaggaatataatgtcaagaaattttatatacgttcaccattaacttgtaatttatatcgagcaatttgtcaaaactgttatggatgggatttagcaaatgagaatttagtcgatattggtgaagcaattggaattcttgcgggtcaatctattggtgagccaggtactcagctaactatgcgtacatttcacaccggcggtatttttacgtcggaagctcgtcaacaaattactactcctattaacggtgttataagattttacaaaactttaaaaaccgtcttattaagaacaaatcggggtgaagacgttttaattacaaaaaattctggttctgtgattttaattccagacgatgaagatcaagatttagtacaaattgaaattttacgaaatacaattttatttcctaaaaacaatcaatatattgtgaaagatactgttattggtgaattattaaatacaaatagacagattaaaacggaagtaaaacctattttaagcgatacctgtggtgaaatttttatgcccgttttaaagaaaaaaattaatctactaaataataataaattattgtggattttatctggacaactttataatggcccaattaactcatttgttaatttttattctgactataaattaaactgtagaagttatatctttagaactaaaatcattaatcattattctggctctgtagaatttatcaatactaaatcaaatttatatcaacgtttaattaggattaaaaataataaatatgcattttttaattcaaagttagaaaaattaagatattctattcagcacaaaaattatttattgaatttacaaggtgataaatatttagtaaaaattcaaaagaaagatttacggttatatttacaagcaacaagaaattatcaagtagctaccttaatcactaataggtttaaaacattagtgggtggaacagtttactatgatcaccaaaatgtatataaaaattacaaaccaaattcaactattaattatttaagtcgtgttaacttcttgaacaattataaacctgttgtttctcataaaactattatctggttaggtgaagaagtttataaagtaaattgtgaattaaatattttacttgctgaacatggcgattttatttctgaaggttttgaacttattcctggtcttttctccaaaacttcgggagttgttgtaattaaacaaaaaaataatctcattcacacaatttcaattaaatctggtttagtttatgaaggaaaaaagtttaaaatgacttctaaaaaagtatactatccaggtgaaattattttttctcatattccaattactaaaatttctttctgcgaacatattactggaaaaaatattgagcaattacttgtacgaccaattgaaatttatgaatttccatatctaaataatatttctgccaaaattcaaaatacgcataataaagactcaaatattagattaagctcaaaaatcatatattcatataaaccaaaccagttgattaaaggaacacgaaatttaaatctaatttcgactatcttgactcttaaatctaaagaaactgtcacaaaaaatctaaatttggagctatcacataatcaaaaaaccaaattaatcgatcttaaaattagcgaaaaatttaatttaaatcattatatttcacctaatttacgatataaaaatcttcaatcttgcttattaattcaacccaatcaatttatagatcgttatactaatttaggttatttagaatcaaaaacgtccaattctttagaaattgtaaaaataaaattaaaaattaaagatagtaaacagatccttttaatttcaaatcaagattgtctaactgtgaaaaaagagaagtttattggtaaaaaattaaatgattttattattaatagttcaaacgtgaatgaaacgggcaaaataattattgaaaatgaaaataacttaacattacaaaagggaaaaccgtatttttttccaaattgtaaagatgataacgtgattaataagacaaatctacaatataaaactatttctccaactcgtgtttctccacgtctggaaaaaaatattaattacaaaatttcattaaattattatgatatgatgaaattatcagtaaataaagattgtactctcagtgaaaaaaacgaggatcccattaagattaaatcggaattttcaaaactatttttaaagaaaaatggaaaattatatagttcattaataccccaatttttcaaaaaattttcattacacacttcagaatttagtccaaagtacaaacaaataattcaacctaatggattagcaaaacgtacaattggtaaaatggacagaacattattaatgcaaagttctgagattacgaaaaacgattataaaaatttaaaaaattctaattatcaattagcactactgaaatttgttgagtatcctttcacgaaatcaaccaaatctattggtttatactcaataacagaagattattttgaacaagatgttaacagtgtgttttgtaaaaatagtgagtttattgaagaaggggaaacgttaggactattaaatttagaaaaagaaattacaggcgatattgtacaaggtttaccaagaatcgaagagattttggaagctcggaaaaaaaattcaaatataaaacgcattccgacgagtcaaaaaaaaggtttattagtacagaaatcgagtttagatactaattttgaatttcgtaagcttggaactaatattaaagaaaatgaaaaagttaatccccataaattgttaaaagtttattttaattattatggatggattaaaccatttatttgcgatcaaaaagaagagataaaatatgctcgtttaataaaaaattatgaaggtagttataaaagttttaaaaaagttcaatcttttattttagattctgtgcaagcggtttatcaatctcaaggtgttatcattaatgataaacatttagaagttattattaaacaaatgacgacaaaagttttgattacttatgaagggaatactccacttttaagacgtgaagttatagacttatatcatattcagtatataaatcaaattattcaaagccagggaaaacaatccgcttgttatgtaccattacttcttggtattacaaaagcagcgttaaataatcctagttttatatctgctgccagttttcaggaaactactagagtattaacaaaagccgctatcgaaggacgtattgattggttacgtggattgaaagaaaacattattattggacatttaattcccgctggaactggttcacaaaattatcgaaattgtttcaaaaaagaaagtttggttagatcaaaattgccaaaatcttttgatactattctcactcgttaagaaagaaagctagacaagttttttattgtctgctagggtttatgctagaaattaatatatttaattaagtaacttaaaattttatgtctgatataagtttatctcaattattagaagccggcgtccactttggccataaagcctatcgctggaacccaaagatgttcccttacatttatagtgaagtcaataatattcatattttagatttagtacagtctgctacgctattaaaagaagcaaatttatatctagaatcagcggcgcgtgaaaataagacatttttatttgttggtacaaaacgtcaagcaagcaccttaattgctcaggaagcaaaacgctgcgattcgtattatgtaaatcatcgttggctgggtggaatgctaacaaattggtcaactttaaaagaacgtattgctcatttaaaagatcttgaacaacaagaagctaataatactttcgatttattaacaaagaaagaaggtgctttacgtcgaaaagaattaaaaaaattacgtaggcacttagatggtattaaagatatgaaaaacttaccagacattgctatcgttattgaccaaaaacgagaaacaacggcaattcgtgagtgtagaaagttaggaattcctgttgtatcaattttagatacaaactgtgatccagatttagtcgatattccaattccaggaaatgatgatgcggtaagatctattaaactaattctaaaatctctaacagatagtattcttattgggaagtcgtaaagaaaatttaattaacttataaacaatttttataaaattatatgaaaacagaaatcgatgctaaaacagtaaaaaaattgcgtgatgaaaccggtgcaggtatgatgacttgtaaacaagcgttaactgaaaatcatggtgattatgataaggcaatcgaatcattaagattgaaaggtatggcaactgctgataaaaaatcaagtcgtaatacgaatgaaggtttaatttattcttatattcacacaggaagtaaattaggaatcttacttgagattaattgtgagacagattttgtagcacgtcgtgaagaattcactgacttagcaaaaaatattagtatgcagattgcgtctaatccggaaattcaagtcgtttcattagacgatatttctgatttgacaaaaatagaagtgcggaaatttgaaaatgctaaagatgatttacaaaataaacccgaagaaattaaaaataaaattgtagaaggccgagttgaaaaaagcttgaaaaagcaagttttattagaacaagagtatattcgtgatcctaatattactgtaaccgaatatattaaacaggtagttagtattttgggtgaaaatattcgagtacaacgttttacacgttatgtattaggtgaaatagattaacattttttgtcattgtgataagctaaagttggtattgtaaactcaattttagcttatcgtttgattcattattttatagtttgtttaataaatgatactactgattgtatcaacaaatttcatttgttgaaaaaaatataaataaaaaagaattggcatattaaaaactgtaaaaaatgttaattgttttaaacaattaacattttttaattttattttgttactaaaaattagtaacgaccaccttctggattagcttgaacactataacttttagtagtataagcaatacgacgaccttcaagttcttgacgttctaagtagaaacctggttcgttgctaggacggtttacaatgaaagacataacacaactttcagtaccgtaagcagcgttaaatgcattaatacggatataaccagctgcgcatgatttacgagcttctcttaattcaaacattacagatgcaggatctttaacatcaaataaaggtaaaccccataattcccagtaactgttacggggatgtggatcatctgtccactcaacgttcattgcccaaccttttgtaatgcaataagcgatttgtttttcaatttgttgatcagttaaatctggtaagaacgagaagcaaccttgtgtaagtctcactattcaaatactcctttaatttttaaaagtaatttattatacgtttgctgttggtgtaacagagaaatcagatgtatctgtagatgtatagttaaaactaatatctttccataaatctaaagctgtttgtaaaggaccacatgttttcgcagcgttgcgtaaaatttgaggaccaatatcactattaaagtaatcagcaccttcgttacgagctaaaatcattgcttctaacgcaacacgattagctgtagcaccagcttgaataccatctggatgaccaattgtaccaccaccgaattgtaatactacatcatcacctaaataatgaactaattggtgcatttgaccacagtggataccaccagaagcaacaggcatacatttacgtaaacttgcccaagtcatttcgaagaaaataccgtatggtaaattaacatttaaatgagttagtaataaagtatcgtagaaacctttaatcattaaaggatcgccttctaatttacctacaactgtaccagcatggatatgatccacaccacacatacgcatccatttacaaataacacggaagttgataccatgatttttttgacgcgcgtaagttgagttaccagcacggtgtaaatgtaaaattaaatcattatcacgcgcccaaatcgcagctgattggattgcagtataacccataactaaatcgatcataacaacgatagaacctactgttttagcatattctgcacgtttgtaaacttcttccatagtaccagctgtgatgtttaggtatgaacctttagtttcacctgtagctgcagaagcgcgattaataccttccatacagtataagaaacgttctctccaacgcatgaagggttgtgagttaatattctcatcatcttttaagaagtctaaaccaccttttaaaccttcataaactacacgaccatagtttttaccagataaacctaatttaggttttactgtagcacctaataatggaataccatatttgtttaaacgttcacgttctacaattacaccagtagcaggaccttggaacgtttttaagtaagaatgagggatacgcatatcttctaaacgtaacgcagatacagctttgaaaccgaatacgttaccaataatagaagctgttaagttagctaaagaaccttcttcaaataaatcacattcatatgcgataaaagcgaagtattgatcagttgtatttggaactggatctacacggtaagctttagcacggtaacgatcacaagctgttaataaatcagtccatacaacagtccatgttgcagtagatgattcaccagctacagctgcagcagcttctactggatctacacctggttgtggtgtgatacggaataatgctaaaacatcagtgttttttactgcataagcagcatcccagtaacccatcttagcataaggaattacaccagattcgtaacggtcacttttaattcgagtccgttctgatacagattgagacattgatttctccttggaataaaaaggcaatatatagtagatatttaactaattttaaaaaattagttctgtcggttgagttaatcttaacaaccttaactaacattataacatccttaacatagattataaaaacatatattatttaacaaagttataactttttagaatagcttttaattgaaagttttagaagtttgttaaatcagttaaaaattactttataatgccgtaatgataataagtaatagttaaaaaattttgaataattcatctatatgttttaaattagcgaattaattatggttaacaaatcgaataaagttttaaacaaaaatataaccaatttggtaaatcagacttatcaatatggattttcaacaaccattgaaaaagatattattgaaaaaggtttaaatgaaaagactattcatttaatttcacaaaagaagaaagaaacaaaatttttattaaattttcgtttgaaagcttataagaaatggaaacaaatgcctgaacccgaatgggcatatataaaatttccacaaattgattaccaagacgttatatattactccgctccaaaatcacagaaaaaattaaaagatctcagtgaggtagatcccgaattacttaaaacattcgaaaaattaggtatttctttaacagagcaaaaacgtttagctaatgtcgctgttgatgtagttttcgatagtgtctcaattggaaccacttttaaggaagaattaaataaatcaggtgtaattttttcttcaatttcagaagcagttactgaatatcctgaattaattgaaaaatacttgggatcagttgttccaattggagataattattttgcagctttgaactcagcagtttttacagatggctctttttgttatattcctgaagatacaatttgtccactagatctttcgacctattttcgaattaatgacgaaaaatctggacaatttgaaagaacgttaattatttcagaaaaaaatagtcaagtaaattatcttgaaggttgcacagccccgcaatatgatagtaatcagctacatgcagctgttgttgaattaattgcactagaaaatgcaaatattaaatattcaacagtgcaaaattggtatgcaggtaatgaatttggaaaaggtggagtttacaattttgtaactaaacgcggtttatgtgcaggatccagctcgaaaatttcgtggacacaagttgaaactggatcgtcaatcacttggaaatatcctagttgtgttcttattggagacaattcacagggtgaattttattcagtcgctttaactaataattatcagcaagcagataccggaacgaaaatgatgcatattggaagaaatacacgaagtcgaattatttcaaaaggcatctctgctggtaaatcaaaaaatagttatcggggtcttgttaatgtaacaagtaaagctttaggtgcaagaaattattcacagtgtgattcactattaattggtgatttatcaaacgctaacacatttccatttatttctgttcaaaactcaacaacaaagattgaacatgaagcttcgacttctaaaattggtgaagaacaaattttctattttttacaacgtggtatttgtttagaaaaagcagttgaattaatgataagtggattttgccgtgaaatttttactgaattaccattagaatttgctgcagaagcagataaactattaactttaaaattagaaggaagcgtaggctaatgactttaaattctcctctattagagatcaaaaatttacaagtttctattaatgaaaatcagattctaaaaaatctaaatttaactataaataagggcgaaatccatgctattatgggaccgaatgggtcaggtaaaagtactttctcaaaagttttggctggtcacccagcttattcaattttaggtggtgatatcttattcaaaggttcaagtattttagatcttgaacctgaagaacgttcacatttaggtatttttttagcgtttcagtacccagttgaaattccaggggttagtaacgaagactttttacgtttagcatataattctaagcaaaaattctataataaagtagaagttgatccaatagaatttttgacgattatcactcagaaactacaactagttaatatgtcagccagatttcttggccgaaatgttaatgaaggtttttccggtggtgaaaaaaaacgaaatgaaattttacaaatgattttattagattctgaattatcgattttagatgaaacagattctggtctcgatattgacgctttgaaaataatttcaaatggaattaataattttatgggacccgaaaagtcgattattttaattacacattatcaacgattattagattatgttaatcccaattatgttcatgtaatgcaaaatggaaaaataattaaaactggctctgctgagttagcgaaggaattggaagcgaaaggttatgaatggctagaaacttaaacttccaaaaaatagagtctttttataaaaataaacctaaaatacctcgatgcctcttataatattagttgttcctgtatattttttaatattgggtaatttactaaattagttaaattttatgtacccagaaattttttattcaaatacgtttacattattagcggaggcggaagttggaaaacatttttactggaatattgcaggatttctagtacatggtcaagttttagcagttatgtggtttgtaatattagttttattaatattttcacttctaggtactctaaatgctgatcgtattccacatgattttcaaaattttatggaagcatcagtagactttgtcacagatattgctagagatcaattaggcgaaagcttctataaagaatggattccctttattggcacattattcttctttatctttggaagtaactgggctggtgcagtcatcccttggaaattaatagaattgccggagggcgagcttgctgctccaaccaatgatattaatacaacggttgctctagctttattgacctcttttgcttatttctatgcaggtttgagtaaaaaaggtttagggtatttcaaaagatatattgaaccgcttccacttcttctaccgattaatattttagaagattttacaaaacctttatcattaagtttccgattatttggaaatgttttagctgatgaattaacaattacagtattaacatcattagttcctttagttatcccattaccaattatgctattaggagtttttgctggttcagtacaggctttaattttctcaactttagcagctgcatatattgcagaagcacttgaataaagttaagtaaaattactgcaattagattttttaaaaattacttaaatacttacaatttaaagtttattatggatcctatcatttctgctgcttctgttattggtgctggtttatcgattggtttagctgcaattgggcctggtattggtcaaggtactgctgctggtcaagcggttgagggtattgctcgtcaacctgaagcagaaaacaaaattcgtggtgtattattattaagtttagcgttcatggaagccttaactatttatggcctagtagtagcattagctttattattcgctaacccgtttaacacttaattaacagtataaaatttttaaaataatgtaaaagtcatgatcgattttaacttttacattatttaactttgtagtttttgaacaactgtttgattttttaaactactagaattttgttaacaaagttaatgattttctttattaaacaattttaattctatagtagaatacataaatttgtatgattaatatttcaatgctaatttcaaattcagaagttagtggccctggtggattatttgattttaacgcaactttacccttagttgctattcaatttatattattaatggttttgttaaacattttattatataacccattattaacaattatcgaagaacgtaaagagtatatcttgacgaatctgggtaaagcttccgaattgttatcagaagctaacaaactaactcaacaatatgagcaagaattagataacgttcgtaaagaagcacaattagaaattacaaactcacaaaaaattcataaagaaatcttagaagttgaattaaatatttctcaaaaatatattgataatttattagatactattcaaaaagatcttcttgctaaaaaaaatattgcacttaatagtttagatgaaattgttcaatctttatgtgtcgatattgaagctagattatcaatttaaattttttgttaaacgtaattttcctttttataagtgaacagtttatataaaaactcgaaaacatggaaaattttgatcaaatttttacattacttgccgaacatgaaggtattggtttaaatctgaatattcttgaaacaggtttactaaatattttgacgttagttggtattttaatctatgctggtaaagattttttaggatctttattagaagaacgaaaaacaacgatcgtaaaaggtgttcaagatgccgaagatcgtttaaatgaagcacagaaacgtctaaacgaagcacaaaaacaattaaatcaagctaatcttgtaattagtgagattagaaatgaaactatcgcaacgaaaaaagtattattagaatcagaagtatttggagctaaaaaagatttaaaaattcgttttgaacgtgcattagcaatgtttaagtcaaaagagcgtcaaatatttttagaaattaaacaacaaattatttcgcttgtgctgaaacggacggtaattcgtgcacaacaagcatttgcaccaaaagaacgtgcaactacgttaataaatgatactattaataaattggaaggagatttactatgagcgtaaatccattaacgttgaaaattgcaagtccatacgcacgagcattatttgatttttcagttgaaaaaaatataatgcatcaaattaccgcagattttcaaaatttagaaatttttttaaaagaaaatactgaattaactgaatatttagacaatccagttgttagtaagaatgcaaaatgtgaaattttagcaaaaacattacaagcgcagcttaacgatgaaactttaaagtttttaatgattttagtggaacgaggacgtattagcttattaacgtcagttattacgatttatttagaacttgtatatgaaacagcatcaattaaaacaattgaagtttcaactgcttttgagttcacaacttcgcaaaaaacgatcttagttcagaaattaaaagaattaatgaatgctcgcgaaattagattaatgattaccgttgatcctaacttaattggaggttttttaattaagactcaatcgaaggtaatagattttacaataaaaaatcaattacaaaaattagcaaaacacttagatactgttttagaaatttaattataaataaatcttttattaactttttattttaaaataatacaatgataaatattcgtccagacgaaattagtagtattatccgtgagcagattgaaaaatatgatcaagatgttaaggtagataatattggtactgtattacaagttggtgatggtattgcccgtgtttatggtcttgatcaggtaatgagtggtgaattattagagtttgaagataaaactatcggtatcgccttaaatttagaaaacgacaacgttggcgttgtactaatgggtacgggacgtcaaattttagagggtagtacagttaaagcaactggtagaattgctcaaattcctgtaggagatgaatttttaggtcgtgttgttagccctctaggtgtagcaattgatggtaaaggtgaaatcgtaacatcagattctcgattacttgaagcgatggcacctggtattattagtcgtaaatcagtttgtgaacctttacaaacgggtattacatcgattgatgcaatgattccaattgggcgtggtcaacgtgagttaattatcggtgaccgtcaaactggtaaaacatcgattgcagttgatacgattattaaccaacaaactgaagatgtaatttgtgtttacgtaggtgttggccaaaaagcttcaactattgctcaagttgtaaacgtgcttgaagaaaaaaatgcaatgtcatacacaattgttgtagcatctagtgccaatgatccagcaacattacaatatatagcaccatatgccggtgcagcattggcagaatattttatgtataaaggtaaagcaacactaattgtttatgatgatttaacaaaacaagccgttgcttaccgtcaaatgtcattattgttgcgtcggccaccaggacgtgaggcatatccaggtgacgtattttacttacactcacgtttgctagaacgtgctgcaaaacttagtgataaactaggtggtggaagtatgacagcacttccgattattgaaacacaagctagtgacgtatcagcttatattccaacgaatgtaatttcaattaccgatgggcaaattttcttatcaaatgatctatttaactcaggtattcgcccagcgattaatgtcggtatctcggtatcacgtgtcggatctgctgcacaaactaaagcaatgaaaaaagttgcaggtaaattgaagttagaattagctcaatttgcagaattagaggcattttcgcaatttgcttcagacttagacgaagcaacacaaaaacagttagcacgtggaacacgcttacgtgaggttttaaagcaaccacaaaactctccgttatctgttgctcaacaagttgctctgatttatacaggaattaatggttatttagatgatttaccggtttcaaatgttaaatcgtattgtgcaagtttgatgacatatttaactacttcaaaaaaaccatacaccgaaattgttcgtacaacaaaccaatttaccgaagaggctgaatcgtctttaaaagaagcaattcttgaatcaaaagaagcttttagtaaaactaattagtatttttgccactgactaaattctattcagtggcaaaaatatattatcagacctaattttttttatttatgttttcttagttaaaatataacaataaaaaatttattatcttaaagcattaaaattgccctaaaaagctcaacttcagatcaatttttaaactgaaatgaagttgagctttttagggcaattttctattaatttttgactggcaaaacagtgtattgattaattaatttacggaattctaatccatctattgtttctgcgtctaataatttttctacgactagatcaatcaccacacgattatctcgaattatttctattgctatcttttcacaatgattaataattttacaaacctcagaatcaattctatcagcgattgcttcgttatattcgccacccatgaacatttgttgattattatcatcttctaaggcaattggtccaatatttgacataccgtaacgagttaccatctggcgggcaatatttgtaacttgttgtagatcattacttgcaccagtcgtaatttctggatcaccaaaaacgacttgttctgcagcccgacctgctaacgttgtaataattcgagccaataaagctgatcgcgaaagtaacatttgatcttcttctggtgcaaaccatgtaagaccttttgccccgccgcgtggaactaaagtaatcttttcaacttcatcatgattttctaataccgatccgacaattgcatgaccaacttcatgataagcaattaattttttatttttagtatcttccattgtactaccagcgataccaccaataattctatcagctgcttcattaacttcattttttgtgatcgttacttttttataacgtgtcgctaaaatagctgcttcgtttaataaattagccaaatctgcgcccgaaaatcctggtgtacgattagctaattgaactagggatacatcttcggcaaatggcttattcttagcgtgaactttcagaataccaattctacctaaacgatctggtagaccaacagtaatttggcgatcaaatcggcctggacgtaataatgcagcatctaaaatatccactcgattggttgcaccaacaacaatgacccctttattttctttaaatccatccatttctgttaataattgatttaaagtttgttctcgctcatcgtttccaccaccaactccggcacctcgttcacgacctacagcatcaatttcatcgataaagacaatacatggagtattttctgacgcctttttaaataaatcacgtattcgtgatgcaccaataccaataaacatttctacaaactctgatccagcaacactatagaatggtacattagcttcattagcaattgcttttgctaataatgtcttacccgttcctggaggtcctactaataataccccttttggtatttttgctccaactaaagtatatcgctcaggttcttttaaaaatgatactatctcttcaaattctgcctttgcttcatcaatacctgcaatatcatcaaatgagatacctgtatctggacgttgatcaaatcgcgctggtgatttacctaaattcattggcgatgaattagaatttccagatagattgtccgaattttgaaaaaagaaaattaaacttccaataaagattaatggtaataataaattacttgctaatgtaataaaaatactttttttgggtgctggatgagcatcaaaattgatttcatattcttttaatttttgtattaattgagatgttccaactggaatttcgactctaatcgattgcggacgatttccaagttctgggctcgaagcttgaacaattgcatttcgactattatcatataagtcaacttgttttacccatcccatttctaaatattctaaaaatcgaccataagtcattcttgaactacttacattggcactaacttcaggttttgactgtacttcttcaaagccaattacattaaaggttcttaagccaatgaaaatacatgccaagagaaataatccaataagaattttttgtattgtatttcgttccattatatttgttaattaatatatatatattatttatagttttgttcttaactaaacaataacacaattggctctcttaaaccaactatcattaaatttttattgttaaaattgttaaggaatgacttagaataagatccaatactataatttattaaaattttaattatgattgatcgtggttcagaagttcgaattttaagagaagagtcatattggtttaacgaagtcggaactgttgcaaccgtagatcagagtggaattcgttacccagccgttgtaagatttgaaaaagttaattacagtggcacaaatacgaataattttgcattaagtgagttagttgaagttagcagtccaaaaaaaaaggataagtaacaatcattcagagacattaacgattaaaaagtttagtaatctttgattgattgctatactttttttattatagtattgttttgtatttgaaatttttatttttaaatagtcatttattatgttagaacatattcaaattggtcaaatggcgcctaattttattggagttggtgtttataagaatcaattgggtaaaattcgactatcagattatcatggaaaaaaatatgtagtcttaatattttatccatccaattttaccgctgtttcaccaacagagttagtagaattaaataatcgaattactgaatttaaaaaactatctacacaaattcttgcaatctctgtagatagcccattttcgcatttacaatttttattatcaaagagaaatcagggtggacttgagcacttaaactatcccttaatttcagatttaagtcagacaattacaagtaattataaattattaacaaaagatggattctctttaccaggtgtatttattattgacaaagaaggtatagttcaatactatacggttaataacttattatgtggacgaagtgtcaatgagttacttcgtattttacaatctcttcagtatcttaaagaaaatccgggacaagcgtgcccggttgattggaaatatggggacaaaattttatactctcatccgttgaaatcaaagctttatttcaaaactttatattctcaaaaaaagacttaaaaaattatgccaaaattaaagactcgaaaagcagcagcgaaacgatataaaagaacgggtactagtaatttcttacggcgacacgcttttaaaggacatcttttaatgaaaaaatcaaataaacaaaaacggaaattgtcgcaaactatttgtgtaagtagaagtgatataaaatcaatcaaattaatgttaccttattaatatattaatcagaaaaaaacatggtaagagtcaaacgcggtaatgtcgctcgtaaacgtcgtaaaaaaatattagcacttgcaagtggttatagaggcgcgcactcagttttatttagagttgcaaatcaacaagtaatgaaagctttacgttattcttacgtcggccgaaaacaaaaaaaacgaatatttcgaagaatttggattagtcgaattaacgctgcttcgcgtttaaatggcatttcctatagtcaattaattcatagatttaaaaaatcaaatattgatttaaatcgtaaaatgttatcacaaattgctgtattagatacagtggcttttaaaaccttactaaatgcttaacaaaaagaattaaattaaaattgtgttcattttaaaactgtattctaaattaaaaactatattaaatttagacaaagatgagtgttaatggagatttagacaaattaattgaaaatctacccgcatttcttcgtgaacacttaaatcaacatgattcgaaagatcaacttattgaaattgtattagatttaggaagacgtcccgaagctcgtttcattactggtcctcaatacttgtctcaaaaaattatttcttggcaagatattgattatatgacgaaaagagtaagtaaatttagtaatgaaaatcgagcgggtatcgaaagaactcttcaccgaattagctgtattagaaataggcaatttttaataaatggattaacttgtcgagttggcagagctgtatttgggacaatttctgctattcgagatttattagaatcagaaaagtctattttaatcttaggtaaaccaggagtaggtaaaaccactatcattcgtgaaattgctcgggtcttagctgatgaaatggagaaaagagtcataattattgacacttctaatgaaattgctggtgatagtgatataccacattccggtattggcagagcaaggagaatgcaagttgctaagactgaattacagcatcaagttatgattgaagctgtagaaaaccatatgccacaagttataatcattgatgaaattggtacagaacttgaagtcttagctgctagaacaattgcagaaaaaggcgttcaactcgttggaacaacacatggaaattgtttagataatttaattaaaaatccctcattagcagatttaattggtggtattcaatatgtgactttaagtgatgacgaagcaaagaggcgtgggacgcaaaaaagtattctagagcgaaaagcttacccagcttttgaaataattatcgaaattaataatcaaagctcgtggacaattcacgaagatgttaagacttccgtcgatttatttttgcgtggaagttttttcgtgggtcagattcgtcaatttgctttgtctgagaaaattaatattaaagctcaaaaatttttaaatcagcaaaatctccttttaaaaaaagattctaccgataatttaacattgttagaaaaaaattggatatcaattaaccagtctcggtatgagaaatcattaaatcttaagtcaaaaactttgataatttatccttactcgttatctaataatttacttaaagaagttttactgaagatgagagtaaaatttgttttaacgaatgaaattcggaaggcaaatttaattattggattaaaaaagcacttaaatcaaaattttaaactaacgaatttagcaaagcaaaaaaatattccaatttatagtttaaatcaagttagtttttatcaagttagtaaacttattcaatttctttgctcataaaaaattttattaggtgtatttaatctatatagtgttagtaaacgtatgtatcgatacttgatataaaataaggagaaacagttgtgaaagacaattttacacgattacaaagtattgttgggaaacaattggggattgatccaagtaaggtaaaattagagtcagattttggaagagaattgggagctgattcgttagatgttgtagaattagttatggctattgaagacgaatttgaagtaaacattgaagaccaatcagcaagtcagatcgcaactgttcaagatgttctaaattatttagagagaaattaagaattaatttggttttgattattcttataaatataaaaataattaaaaccaaattaattcttgcttagaattttcaaaacaattttaaaccttgtctaatttcaagaaattcgttatcatgggtgtgggtattttgaaaacttcaatttaatgagtctttgactcgggatatagctcagtttggtagagcacctgctttgggagcagggggtcgtaggttcaaatcctactatcccgatttaataacacctaaaatggatcgatcttttagataatgttaagattttaatccattaatttaaaattagttctaccatatttatttttttatgtgactttcttagtattttgagttgttgattgataatagttttattatattatgtattattaaactgatactaattcaaaattactaatgagcttagatgaaaaatttattccactccgaactgccttttacgaaataattggaaatttttttaagcaactcgctggtttattcggatatccatccaatcctggtatgccaacgattacagattttccaagtaatgtatatgtacggtcacaatttcttgataatttacctattcacagaacattctggcctccaattcaaagacctgaaacctggtttgagatgatctttggtcctgcaccaaaagtcgatgcagtcccacgatatatttatgaaagtaaagatgaaggattctataatttttatattgaaaactataaaaatatttattttttacctgattggttatcagaatttattcaagtacgactacatctttgtttagatattacaattttagaaactattcgtgaagttttatttgttggtctaatggtatattcacaaattgtaatcttacgtatcgcgctctcttggtttatttacattaacccttatacttttccatggtgttacttagcggctgcggtagactggacggaagatgtcttacagggtattgttcctgctatattaggagtaaatattacaggcagtgtatttttaggaattcttggagtagtggcggatagtctaaatcatttagtttttactatgccatttttaccaagtgaaggtgaagaaaccaaattattgattaatgaacagatgaaagatgttttagtttttcattatttacctattttatggtatcgttatccagttccaaatgaaattcgagaattttggtataaggaacgaccagatattttagattatatgcaaaaagcgtacaaagatttggatattcaatttttaccagatagtattattagagaactgaatcaacaaaaattaacaacagaattattcatagatcaaaattcgtctccaaattttttaattgaatctatttcaactgaaatgttatctcaaagtaatcaagagtttttcaattttatacttaattattttgaaaaattactttaagtatttatccaactgaaaatttaaaagcatttttttaatgagttttaattatgttacttttagtcttaatttcaaaaactaaatcaaagtaacataaaatattttttaaagttttatgaattaattttaacataactatttcttatgacctttcctcagtaatctataattcaactttatagaaatacttttagaaataagttataaaaattcaaggaaattttaagagagtttgatcctggctcaggatgaacgctggcggtatgctttacacatgcaagtcgtacgggagtttttaactcaagtggcggacgggtgagtaacacgtaagaatttgcctttaggagggggataacaactggaaacggttgctaataccccatatgcttttgagtgaaatggaatttccgcctaaagagaagcttgcggctgattagcttgttggtaaggtaatggcttaccaaggcgacgatcagtatctggtttgagaggacgatcagacacactggaactgagacacggtccagactcctacgggaggcagcagtggggaattttccgcaatgggcgaaagcctgacggagcaataccgcgtgagggatgacggcctatgggttgtaaacctcttttttcagggaggaatcaatgacgtgtacctgaagaataagcatcggctaactccgtgccagcagccgcggtaagacggaggatgcaagtgttatccggaatcactgggcgtaaagcgtctgtaggtggtccaataagtcaactgttaaatcttgaggctcaacctcgaaatcgcagtcgaaactattagactagagtatagtaggggtaaagggaatttccagtggagcggtgaaatgcgtagagattggaaagaacaccgatggcgaaggcactttactgggctattactaacactgagagacgaaagctagggtagcaaatgggattagataccccagtagtcctagccgtaaacaatggatactagatgttgaacagatcgacctgtgcagtatcaaagctaacgcgttaagtatcccgcctgggaagtatgctcgcaagagtgaaactcaaaggaattgacgggggcccgcacaagcggtggagcatgtggtttaattcgatgcaacgcgaagaaccttaccagggtttgacatgatacgaatttctttgaaagaaggaagtgccttttggaacgtatacacaggtggtgcatggctgtcgtcagctcgtgtcgtgagatgttgggttaagtcccgcaacgagcgcaaccctcatttttagttgccttttggaactctaaaaagactgccggttataaaccggaggaaggcggggatgacgtcaagtcagcatgccccttacaccctgggctacacacgtgctacaatgggcgagacaatgagacgcaaatctgcgaagacaagctaatctataaactcgctctaagttcggattgcaggctgcaactcgcctgcatgaagttggaatcgctagtaatcgctggtcagctatacagcggtgaattcgttcccgggccttgtacacaccgcccgtcacaccatggaagctggttatgcccgaagtcgttactctaaccgcttggaggaggacgcctaaggtagaattagtgactagggtgaagtcgtaacaaggtaaccgtactggaaggtgcggttggatcacctccttttaaaattataaaattttaaaattaacggtcgataaatactaaatagaaacgggctattagctcagttggttagagcgcacccctgataagggtgaggtctctggttcaaatccagaatggcccaacgggggtatagctcagttggtagagcaccgcctttgcacggcggttgtcagcggttcgaatccgcttacctccacatgaaaaattttaacattttttaatcataagattaaataagtcttaaattcaaggaattaagagtttatgggggataccttggcattcagaagcgatgaaggacgtggttaccgacgaaacgcttcggggagctggaaacaagctatgatccggagatctccgaatgaggaaactctaatactacttattgaatacataaataagaaagagcgaacctagggaactgaaacatcttagtacctagaggaaaagaaagtaaaaacgattcccttagtagcggcgagcgaaatgggaacagcctaaacttaattttaagggtagcgggacaattattaatgattaaatgtgacaattagacgaacttagatggaatgctaaaccaaagagagtgatagtctcgtagtcgaaaattgaaacaatcaaattgtatcccaagtagcatggagcacgtgaaattccgtgtgaatcagcgaggaccacctcgtaaggctaaatattcctgaatgaccgatagtgaaatagtaccgtgagggaaaggtgaaaagaaccccgggaggggagtgaaaagaacatgaaaccataaacttacaaccagtaggaggacgactaaaacgtctgactgcgtgcctgttgaagaatgagccggcgacttataagtagtggcaggttaaggtagagaataccggagccatagtgaaagcgagcctgaatagggcgtttgtcactggttatagacccgaacccggatgatctaaccatggccaggttgaagcttaggtaatactaagtggaggaccgaaccgactgatgttgaaaaatcagcggatgagttgtggttaggggtgaaatgccaatcgaattcggagctagctggttctccccgaaatgcgtttaggcgcagcgatgaatgttatagcttaggggtaaagcactgttacgtatgcgggctggtaattcggtaccaaatcgttgcaaactaagaatactaagtgtacagttcatcagtgagactgtgggggataagctccattgtcaagagggaaacagcccagagcaccagttaaggcccctaaataattgctaagtgataaaggaggtgggagtgcatagacaatcaggaggtttgcttagaagcagcaatcctttaaagagtgcgtaatagctcactgatcgagtaaacctgcgccgaaaatgtacgggactaagtaatttgccgaaactgtgcgatatataaaatatatcggtaggggagcgttctgttgtaggttgaagtattagcggaagcggatatggacgaagcagaagtgagaatgtcggcttgagtaacgaaaatataggtgagaatcctataccccgaaaacccaaggtttcctccggaaggctcgtccgcggagggtaagtcaggacctaaggcgaggctgaaaagcgtagtcgatggacaacgggttaatattcccgtaccattatttgttgatatcgagggacggagaaggctaagctggccggatattggttaccggtttaaacgttcgagatgatgagaaacggcgaaaacgttttgagttgaggcgtgagtacgagatgctacggcattgaagcagtctatgtcatacttccaagaaaagcttgcactgtcataaacaaataatgcctgtaccataaccgacacaggtgggtaggtagagtatactaaggggcgcgagataactctctctaaggaactcggcaaaatgactccgtaacttcgggagaaggagtgccttatttataaggttgcaataacaagatccaagcaactgtttatcaaaaacacaggtctccgctaagtcgtaagacgatgtatgggggctgacgcctgcccagtgccagaaggttaaagaagttggttagcattagcgaagctgataactgaagccctggtgaacggcggccgtaactataacggtcctaaggtagcgaaattccttgtcgggtaagttccgacccgcacgaaaggcgtaatgatttggatactgtctcagagaggggctcggtgaaatagacttgtctgtgaagatgcggactacctgcaccaggacagaaagaccctatgaagctttactgtaacttgaaattgaaattggactttatttgcgcagtataggtgggaggctttgaaggtattcttgtgggaatactggagccatcagtgagataccactcttgtaatgttagatttctaactttgaatcattatctggtcaaagaacagtttcaggcgggcagtttgactggggcggtcgcctcctaaacggtaacggaggcgcacaaaggtttcctctgaacgggtagaaatcgtatctagagtgtaaaggcataaggaagcttgactgtgagacctacaagtcgagcagggacgaaagtcggtcttagtgatctgacggtgctgagtggaaaggccgtcactcaacggataaaagttactctagggataacaggctgatctcccccaagagttcacatcgacggggaggtttggcacctcgatgtcggctcatcgcatcctggggcggtagtacgtcccaagggttgggctgttcgcccatgaaagcggtacgcgagctgggttcagaacgtcgtgagacagttcggtccatatccggtgtaggcgttagaatattgagaggagccttctttagtacgagaggaccgagaaggacatacctatggtgtaccagttatcgtgccaacggtaaacgctgggtagctatgtatggagtggataaccgctgaaagcatctaagtgggaagcccacctcaagataagtattctcatcacgtaagtgaataaggtcacggtaagactaaccgtttgataggcattaagtgtaaacctagtaataggtgtgctgagatgtactaacagaccgaagacttgaatttttttaatacaaaaatgctttttataaaagcatttttttgctttggtgtttttagtgtactaagcggaaccacactgatccatctcgaactcagttgtgaaacgttataaatcgacgacaatacttggagggggacctcctgggaagatagttcaatgccaaagtttttatcgaaatcagacttctaaatagatttagttctactcgtaattcttcaccagtcacttcgactatattagattttctaaaattgattcaagttctaaatactacttactaagatatttgtattaattcattcttttttgcgaataacaagtaataaacaaaagaaagctctctttttagtttatctactcaggcttaaaaatagaaaaagttaatagtcagaaagatttcctgtagtttataataaatgaagatggtaacttagattttaaacgtttcattttaattaaatatactataatatatagtgtatttaattaaaatatttcaaaaggattatcacttatggatactcgtttaatagtcattgctgcaccggtattagttgctgcatcatgggctttattcaatataggtcgtttagctattcaacaaattcaacgcttaaaacgttaattttccaaattcgaatcaaacaaaaaagttagagtcagatttgacttctcaaaaaatttaaagtattattaaagaagagataatttaagttaaaaaataatggctgtacctaaaaaacggacatcaaaatctaaaaagaacgctaggaaggctaactggaaaagaaaaggttataaagctgctcaaaaatctttatcattagctaagtctatgttaaaaggaaaaactacgagttttgtttatagtatatacgtagatgatgaataaatctttaaataaaacttaaagatttatttactaaaaaattaatattaaatattgttccaattgaacggatgtggcgaaattggtagacgcgctagatttaggtcctagtaacttctgttttgagagttcgagtctctccatccgtaattttatttctatataatttagtattactttttattatacaaatttcacaaataagatatgcttccttttacacttcaacagttacgtattttaaaagctgttgcaacagaaaaaaattttactaaagcagcagaattactatatctttctcaaccttcattaagtaaacagattaaaacattagaaaaaaatttagatattttattggtcaatcgagaaaataataaaatctctcttaccgaaaacgggaaaatttttttacaatactctgaacgaattttagctttgtgtgaagagagttgtagagcgcttattgatttaaaaaatggtgagcgaggaagtctaacagttggggcaagccaaacaattggaacttatttaatgccccgcgtcttagcattatttgctcagaattatcctcaaattgacctaaaagtccaagtaaactcaacccgtattgttgcaaaaaatattttaaatcgagaaattgatattgcagttgttggtggtgaaattcctttagacctaaaaaaaaatcttacagtggaaaaatttgttgaagatgaattcagtcttattattcctaaatcccatccttttgctaacaaaaaaattgttaccaaagaagatttatatcatcttaatttcattagtttaaattctaattcaacaatacggaaatttatcgataatatcttaattcaaaatcaaattgatactaaacaattaaaaattattatgcaacttaattcaattgaagcaataaaaacagctgttagtttaggtcaaggtgccgcttttgtatcttcggctgcgattgaaaaagaaattgagttgaaaacaattgaaattttaaaaattgaaaatattcgaatcacaagaacgttatcaataattagtaattctgaatcttataaatcaaaagcttttgaatttttctcgaatgagctaaaaaaattaaaaaatgaaatagaaaattaaaatacaattgtaaaagagttgacgttttaaaaaattttttagtattatacatttaaataaaaatcaattaagttaaactatgaaatatgcaattgtcgaaataagcggtaggcaattttggattgaaaccggaaaatactatgatttcaatcgaattccaacggaactaggtaaacaaattacattaaatcgcgttttattattaaataatgaaggtgagatcttaattggtaaaccttatctagatagcgtaaaaataaaaggaaaaattttagagcatttacgtggtaaaaaaactattgtctacaaaatgcgtccaaagaaaaaaacaagaaaaaaacaaggacatcgtcaggaactaacacgcgttctaattgaagatatcattattaattaaaataaaatctaggagtaaatgttatggcacacaaaaaaggagccggtagtacaaaaaatggtcgtgattcaaatgcgaaacgtcttggggtaaaacgctttggtggtgaacaggttaccgctggaaatattctaattcgtcaacgtggtacgaagtttaaacccggaattaatgtaggatgcggaaaagatttcactttattcgctttaacaaatggtattgtaaaatttgattatgcaaatgggacgcaaaaatgtataaatattattgattaataataaatatttaaataattgtaaaatgctaaagaacccatttaataacaattcactcataaataagtatcaaagtttaataaaccaaattaatacattagaagatgagttaaaaacattaactgacagtgaattacgggcaaccagttttaaattgaaaaaacaatatgcagaaagtaaaaacttagaatctttaattccaaagtcctttgcacttacacgagaagccagcttacgcactttaggattacgacattttgatgtgcaattaattggtggacttgtcttaaacgataaaaaaattgctgaaatgaaaactggtgaaggaaaaacactcgtggcaactttaccagcttatttaaacgctttaacagagaaaggagttcatattgtaaccgttaacgattatttagcaaatcgtgatcaggtatccatgggtcaaatttatcgctttcttggtctaaatactggcttaattcaagatggtatgcccaattttgacagacgagaaaattataaagccgatattacctacgttacaaactatgaggttacttttgactttttacgtgataatatggcattgaatctaaaggatgtagttttacgtccgtttaattactgtattattgatgaagttgattctattttaattgatgaagctcaaacccccctaattatttcaaacaatattcagacaccaattgagaagtatatcgtagcagccgaaattactgattatttagaattaaacactcattataaagttgatgaaaaaaataaaaatgttattttaacagaagacggtagtaagcaaattgagcaaattttaagtgttcaagatctatatgatccccgtgatccatggattccatacataataaatgcgcttaaagctaatgctttatattttaataacgttcattatattgttcagaataatcgaattattattgtcgatgaatttactggacgaattatggccgatcgacgatggggagatggcttacatcaggcaattgaagcaaaagaaaagttaccgattcgacaaaaaactgaaacagttgcggcaattacttatcaaaactttttcttattgtatcctaaattatctggcatgacaggcacgggtaaaacggctgaaacagagtttgaaaaaatttataatttatctgttgaacaaatcccaaccgaacgaccaactcaaagaaaagatttgccagatttaatttacaaagatcaattttcaaagtggaacgcagtggcgcaaaattgtaaccaaattgccaaaattggacaaccaattttagttgggacgacaactgttgagaaatcagaaatgcttgctcaattacttagtgagtacaaactctcatatcaaattttgaacgctaagcctgaaaatgttcgtcgagaatctgaaattgttgcgcaggcaggaaaaaagggaagtattacaatcgcgacaaacatggctggccgaggaacggatattatcctagggggtaatattaattttaaaatccaaaaaaaattatatgacattttaactttagttaaaaattttaaacggtcaaaaaaggaaaatatctttagctcttcacttctaagtcaatttgaaggaagttcgcaaaaatttttaagtgtactagtctctttaagtaatgatcaaaaatttttaaaattatcagatttagatattcttaaaattttacgggaaaacgattgtatttccataccgataacttcatatcagtgttcaattagatatttaatcgatgaactaattacttataacaaaaaacaccaggaacaagaaaaccagattgttaaaaatttgggtggattatacataattggaacagaacgaaatgattctagaagagtagataatcagcttcggggacgttgtggtcgtcaaggtgatcctggtacctcaagattttttttaagcttagatgataatttattacgtctatttggtggttcaaaaatacaaaatttcatgcaaactcaaattcctgatgattcaccattagaatctgaatttataacaaaaagtctagattcggcgcaagaacgagttgaagagagggcttatcaacaacgaaaaaacttgtttgattatgatgacgttttgaacaaacaacgaaacattgtatatcacgaaagaagaaacattttagaaagcatttctgttcaaaaaaacatttttgcttatggtgaacagattataactgagttattgatagaattgaaagaagataaatcttgtaatatagaagcaactaacttaattgaaaatttatttggtagaaatctagttttaaattacataaaaacttcaagtttatccattagcaatttagacttatccgaattaaaaatttatttatttaatgaattttggttaacatatcaatcaaagataacagagttatcaatttacggtgaggggatcatcgaaaatttagaacgcagtattattttaataaataccgatcgaatttggcgggaacatttgcaaaaaatgacattattaagagaagccgttggctggcgaggatatggacaaagaaatcctttatatgagtataaacaagatgctttttacatgtttgagacgagagaagaactcttaagacatctagttatttatgatttattaagatcatcaattttataaaaaaatttaaattaaattaatttattatgaccaaacgtacgctttcaaataaaagtcgttattctgttttaaaattatcaggttttagatcaagaatggctactccacaaggccgaaaaactattcgtaatcggcgtaaaaaaggtagaaaaaatttaacacttcgtcgttaaactttaaattattagagttatttatttttaattactctaataataaataattttttatttattattaatataatactattttgacaaagtcactttttgaatacgtattttatgaaatttaatgatgaattagcgctttttttaaaggctcgttacccgataatttatattaatacagtggaagaagatcgtgttgaatatgttattcggaaaaatgtcaaaacgagcttaaataggagtatctacagttgggattttgtagatggttatactaataatccaaataatgagggatttgcaaaaagaaatccacttcaagctctagaacttgttgaacgattaaacgcagaaacacctgcattgtttttattaaaagatttcaatcgttttttaactgatctctcgatttcacgaaaattgagaaatcttagccgaatcttaaaattacaaccaaaaacaattattattattggctctgatttaataattccaaaagagctacaagatttagtgacggttattgaatttcagttaccactggaagatgagattaatcaagaattaaatagattaattgactcactcaatattaaacttgaatcgcaactatttgaaaatttaacgagagcttgccaaggtctttctttagaaagaattcgacgtgtattatcaaaaataatcgcaacttataaaacgattaatgataatagtattgctattcttttgagtgaaaaaaaacaaattattagtcagacggaaattttagaatattattcagttaacgaaaaaattacaaatctgggtggtttagccaatttaaaagattggttagaaaaacgtaaaactgcatttagcatacaagcttcgaattatggtttaccgacaccaagaggtctcttattaattggtttgcaaggaaccggaaaatctttagcagcaaaagctattgcaaatgattggcaattacctttattaaaattggatgttggtaaattatttgggggaattgtaggagaatctgaatcgcgtcttcgtcaaatgataaacgtggcggaaacaatttctccatgtatactttggattgatgaaattgacaaggcatttagtaatactgaaagcaaaggagatagtggaacaagtaatcgagttttagcaacttttattagttggctatcagaaaaaaataaacctgtttttgttatagcgacagcaaataacattgatttattaccgcttgaaattgttcggaagggccgcttcgatgaaattttttttttagatttaccaaaacaaaaagaacgggaagagatatttaaaattcatcttaaagaatttcgaccaaaaacttgggaaacatttgattacgtagaattagctcaatcatcagatgatttttccggggcggaaatacgccaaagtataattgaaggaatgtaccatgcattctatgaaaagcgtgaatttacaacacgtgatatttgtctagcgttaaaagaattaattccattggcacacttagaaagcgatcaaatgatacgtttacaagaatgggcatcatccggtcgaattcgttcagcttcttctaaacaaatctatttaaattaagagactctatgaaacaacaaattttcagattattagccgatttgcggttttcaatttttcttttattattgattagtttttgcagtatagttgggacagtcattgaacaagatcaatcaattgaaatttataaaacaaactatcccttaacaaatcctgtgtttggagttctaacatgggatcgaattcttttatttggtctcgatcatgtttatcgaacttggtggttttttgctttgatatttctcttcggtctaagtttaattttatgcacatttttacaacagttaccatcattaaaaattgctcgtcgatgtcaattctttcgaacaactaatcaattttatagattaaaaatttctacagtattgaacgatttttcttttaataaaattttaggacgaattacgggaagtcaatattcaatttttcagcaaaaaaatattgtctattgttacaaaggattaattggtcgcattgcaccaatccttgtccatcttagtatgattttgatattagtgggaacaattgttggttctttatttggttttaaagctcaagagattgtaccaaaaactgaaaattttcatattcagaatattttagctaatggacaattaacagtaattccaaaaacttcagcacgaattaatgatttctggattacgtatacgaaaactaaaactgtttctcaattttattcagacatttcaattttaaataaacaagggaatgagatagagcgtaaaacgatttctgttaatcatccattaattcataatggtgtttactattatcaaacggattggaatttagttgggttacgctttaaaacaatggccaacgaaattattgagtatccattaataaatttttcagagaatcaaaaaatatggctaacgtggatttcaactaacaaatccttgacggaaggagtagttactatcattgataatcttgaaggatattgttcaatctacaatgaaaccggccagtttttaggtaatatcgaattaaacgaaataattaatttaaaacaaccattaaccttaattgaaattattagttcaacgggtttacagattaaaacagatccaggaattcaaattatttactccggatttttcttcttgatgttgagtacgttgataagttatataacgtattctcagatctggattattcaaaaagagaaaaaactttttattggtggtactacgaatagggcagtttttgattttgaattggaattttttaaaattataaaataaattagtgatggtaacatcttattggttttataattatatttaacaagttaaacacttgggaagaattataattatacaaattttttatgacagcaactttagaaagacgtcaaagcgtttctttatgggaacgtttttgtggttggattactagtacagaaaaccgtttatacatcggttggtttggttgtttaatgttccctacattattaacagctacttcttgctacatcattgcattcatcgcagctcctccagttgatatcgatggtattcgtgagcctgttgcaggttctttattatatggtaacaacatcatcactggtgcagttatccctagttctaatgctatcggtatccacttctacccaatttgggaagcagcttcagttgatgagtggttatacaatggtggtccttaccaattaatcgtattacacttcttattaggcgttgcgtcttacatgggtcgtgaatgggaattaagctaccgtttaggtatgcgtccttggattttcgtagcgttttcagcgccagtagcagcagcttctgctgtattcttagtatacccaatcggtcaaggttcattctctgatggtatgcctttaggtatttctggtacttttaacttcatgcttgtattccaagctgagcacaacatcttaatgcacccattccacatggctggtgttgcaggtgtattcggtggttctttattctctgctatgcacggttcattagtaacttcttctttaattcgtgaaacaactgaaaacgaatcaactaactacggttacaaattcggtcaagaagaagaaacttataacatcgttgcagcgcacggttactttggtcgtttaatcttccaatacgcttcatttaacaactctcgtgctttacacttcttcttagctttatggccagttgtaggtatctggttaactgctatgggtgttagtactatggcgttcaacttaaatggtttcaacttcaaccaatcagttgtagattctcaaggtcgtgttatcaacacatgggctgacatcatcaaccgtgctgatttaggtatggaagtaatgcacgaacgtaacgcgcacaacttcccattagatttagcttcaggtgaagtattaccagttgctttaacagctccagctgttaatggttaatttctagttcttctaaacctttaattctattaaaggtttagaaacctataaagccctctcaatttttcttcgttatttttaaagtttttataagactaactaaaacttataaaaaacaatcttgtttccagtatccaatgaatcattggatattgaaatattatacagtttcaacaattttttcgttgttccagcgttctaatattaatgtattcgaaccatcaacattttgttgatatttaattggttggaaaccaattttttgactttcaccaataatcacttcgccagcatattgttgtgaaattttatcaataaaactttcaactggataaggttgttcccaaaaactcatatctacaactagttcgtactcgtcctcatgccaaacaaattcaatgttgtaaccattcgattgcggaataactaaatttatattgtacgagtttaaatcagcattttcttcctttttatgagcaatatttagtcgatttaatgctttttcgagatagaataagttttgaaatcgcgttttcatgtgcgtaaaatgtgacataatttttaattagtattatttatagaaattcatataaaattataacttattttgacttaattaagtcgtctatgtgtaaaaagattattagctagttcttggaaacatatatgtttccaagaactagctaataatctccgcttttctcaataacgatgaaactgtttcagttggttttacaccaaaatctaaccactttttaattttttctacatcaaacttgtattgttttgtgattgggctataatagccaagctcttcgattggacgtccatctcgtcgtgctgtattttccataacaactaaccgatatgatggagatcgttttcttcctgttcgttttaatcgtaattttaacatatgcttaaattcaatatataaattaattgtttgcgtgaaaatcaaaggataattagtataatttgaagtaaaaatggatccgacaaaaatttaattaacggcgagaatagtgctcaataacaagtaactcatcaagttgtaaggatacatcattccgatcgcaataatctaaaactattgcctctaattttaccgtatcaaatcttaaatgtgttggaatttcacgaacttgattatttttaatattagtttcaactaatgtttttgaactacttttttcttttatactaataatatcgtttaaacggcattgaaagctgggaatgctaacgacctttttgttgatagtgatatgaccatgattaactaactgacgagcttgtgctagactcttagcaaaacctaaagtaaaacaaagagtatctaaacgcatctctaataactgtaatagaattaaacctgtaacaccttggcggcggcgtgcttcttttacatatctaaaaagttgtttttcagttaagccgtaattaaattttaatttttgcttctcttccaaacgtacaccgtactccgttaatttttttccaatatcggtatttccgtccttgcccgggcggttcaacttattagatttttttgttgttaaaccaggcaatgttcctaatcgtcgactaatttttaatttaggtcctcgataacgtgacataaaaattgattgattaaaattataaataatttttttacaagtactgaaatcgataaactttaacaagggcgagtgaccggacttgaaccggcgaatggcggaatcacaacccgctgccttaaccacttggccacacccgcctaactgttgtaaacaagataataccagtttctattctgttacgtctactatatttcaaataaattttatctaagaaaatatgccaaatagcaaacactttgttttaaatggagaggaatattcaactgacggagatttaacgctctttgagctaattaattattttgactacgatacagcactattagtcctagaatacaataatttaatctgtttgaaaaaaaattggaatactatttttattcaaaataatgataaaattgaaattgtgacgattgttggaggtgggtaattctataaaaaattatagaatcactcacgaagtatagcttggactttaagttccagaacacgtttaagatttttaacaattctgtcaatttctttattctccaatgtctttttattcgattgaaaagttaattgcaaacagagactagtatgcttttctggaataaattcacctttataatcatccaataaatttatttgcgataaaaattccgttccatttgcataaataattttttctaattcatcaaacttaatattttttttaataataaatgataaatctttaactatttttgggtaaactgaatattgactataaatagttaatttattttgttgaagactctgttgaatcaattctaaatttagttcgaataaataaatttcactcgaaagtcctagtttattggcaagtagtgggtgaagttgcccaaatacacctatatttttaccacttgaaagaaaaatttcagcactacgatatggatgcaagaatttttttgtataagtttgtgaattaattcgccaatgaattcctaagtttaactgttgaaataatttttcaatttttccttttgcttcaaaccattttaaagactggcctttttcaaaccatgaggattttattttagtaccaccaaatatccctcctacatattctatttctgttaatgttgtttcgatatttccagaaaatacatgaccatactcgaatccttctaaaatcgaatttccttgtttaagattttcctgaattgtcattaataaacttggaagtaaactgactcttaaagtcgaacagtcagataaaagtgggttaactaatttaatttcattttttaaaaatgtttcattgcttactaaagaatagtgaattaattcagttaatcccatatttaataaatatgaggtaatttttttacgtgtttgataactaaaatctgctctaccaacggatttaatttgtggtaacattgttaaaaaattattaaatccatgcaatcgaccaacttcttcaattaaatcgatttcacgagtaatatcatcactgcgtatagatggaatagtcacttcccaatttaatgtcgaagagtcgaatagaaatttaaaatttaagcgctttaaatagtcagttacggtttcaggtgaaatataaattaaatgttcgtttgtacgtttttttataggtcctaaaatttcaactattgttttatagttcaacacgatcggttttaaaactttttcaagaaccttatttgatgaatgaaatttatagactaaacttggattggaaattcgtaataaagagattaatctatacaaagcttcaattaaatatgtactctttagagatttttcataacgggctgaacgatctgttcgaattgccaattttctcgactgctgacgaattttagatgcactaaaaatactgccttctattaataacgaactagttttagaatgacatatgatttcatcattttcaataattccagctatgcttattggaatattatttgcttggactaaaaaaatggaattgtctaatttataatttatctgattactggcaaaaaattcactaccgttttctgccttttctattgataaagagaatgttggagttcggacctttgaataaactttatctaaatcataaaatgcaaaaggatagccagtctccaataagatataattttgaaaatctaccaaattatttaaaggcataattcctgaacttactaatttattttgaatccattttggaacagtaagatcttctaaaccttctaatatcactgcagtaaacattagacactctgttttacttgttctgatagtcgtcaaatttttaattttttgttgccaatttaaagatgaattgaaatatttacaaactttaggctgtttattaaataatgacgcaatttcaactgaaataccttgaatcgataaactatccgaacggtttgctgttgaagaaatttctaacgcaatttgtttttcattattaatttccaattccaagatttcttcaacttcaaatccaccaagtgttaatttttcaattaaatcatctaaatcaacattttcaatatcaattaattctttaatccattttagtgaaatttgcatttttgagttattatcaattttctaattaacttgctttactaaatactaaaccatttgtttccccatatctttccataaatcgcataaatctatcccaggcttcaggacttttcataatataaatcgattcaatcgcctctggttttccattaacaaatcttgcattgacatcgcgagtttctaaaatcccttcttcgtcaattagatacataccggtaatttcaccctcttttgcagtagttttatctaatatatttggatttttaaagcgaaatgttgctgtacccgtactgccatcttttgatcgagttaaacgaacatccggtaaaactttttcatcaagaccttttataaattgaattttagcttccataattttatccttattcaagaccaaaaattgtaataactgtatcttacttcaactatgtgaattctgtaaattaaaaacgagtttttactactaaagctttaagtataaatattcctaactggggtggcaggattcgaacctacgaatggcggagtcaaagtccacagccttaccacttggcgacaccccaaatctgtttgtaaattttaaattttagtattgggcaagaagggattcgaacccctgacaccatggttcgtagccatgtgctctagtccactgagctacaagcccaaaatatatttacttaaatatatagtactaaaaaattatactttcgtaaagttgaaaaaaaattaacgaaacttggttttcaacttgcaaaaaaactaactcttcaattaaatttatacttcacttagttcgcattcaaaattaacaaaatttatttttaaaatatggcaaagaaaattttatatcaagacaatgctcgacgagccttagaacgtggaatggaaataatggttgaagctgtttcagttacattaggaccaaaaggtcgaaatgttgtattagaaaaatcttatggttcgcctcaaattgttaatgatggtgtaacaattgcgaaagaaatcaaattattagatcatatagaaaataccggcgtttcattaatccgccaagcggcttcaaagactaatgatgtcgcaggtgacggaacaacaactgcaacagttttagcgtatgcgatggtaaaagaaggattgaaaaatgttgcagcaggcgcaaatccaatttcaattaaattaggaatggaaaaagcatctcaatatttggtaacacaaattaatgaattcgctcaaccagtagaggatattcaatcgattcaacaagttgcttcaatttcagcaggaaatgatgaaattattggatctttaattgccgatgcattatcaaaagttggaaaagaaggtgtaatttcgttagaagaaggaaaaggtattgttacagaattagaaattactgaaggtatgaagctagaaaaaggttttatttcaccatattttattacaaatactgaaaagatggaagtttcctatgataatccttatattctactaacagataagcggattacactagttcaacaagatttactaccaattttggagcaaataactaaaacaaaacgccctctcttaatcattgctgaagatgttgaaaaagaggcattagcaacattaattttaaataaattaagaggaattattaatgttgttgcagttcgtgcaccggggtttggtgaactaagaaagcaaatgttggaagacatagctattttaactggtgggacagttattacacaggatgctggcttaagtttagataatattcaattaaatttattaggccaagctcgacgaattattgtcaataaagattcaacaacaattgtttcggatggacaaacattaaatgaaattaatattagatgcgaacaattgcgtaaacaggttaatattgctgatacgggttatgaaaaagaaaaattacaggatcgaattgccaaattatctggtggaattgctgtaattcgtgtgggggctgttactgaaactgaaatgaaggataaaaaattacgtttagaggatgcaattaatgctactcgagcagccgtagaagaaggtatcgtgccaggtggtggtgcaaccttaacacatttgtcggaaaatttggttacgtgggcaaaaaataatctaaaagaagatgaattaatcggtgcaatgattatatcgcgggcgatcttagcgcctttgcggcggattgcggaaaatgctggtattaatggtcctgttattattgaaaaagtacagcaacaagaatttgaaattggttataatgctgctaaaaatacatttggtaatatgtatacagagggaatagttgatccagctaaagttacaagatcaggattacaaaatgctacttcaattgcaagtatgattttaactacagagtgtattatcgttgatgatgttaaaagttcaaacgaatcttaggattcgtttgaacaatataaattataaatcatttaaattcgacattggatctgtagctgtatcattagttgatttcagtgcaactatgtctttcatagctgttttcaattcctccatttgttcttttaaagtttcaaaattgtcagtctggactgcttgacgaatattttcaattaacgtcttaatattttgctttttattttcaggaacagtgtcgttaaatgacgaaacttctttttcagcttcaaaacataatgcttctgcctgattttttacatcaatattttcacgttttaccttatccgctgaggcaaatttttctgcttcaactagcatttcttccacttccttttcatttaaatttgacgcgccttgaattgtaacagcttgttctacacctgtttctttttcacgtgcctttacggataatatcccatcaacatctatatcgaatgttacttcaatttgaggagcaccgcgatcggcagctggaataccatctaatctaaaattacctaaactcttattccctgcgacaagttcacgttcaccttgtaagatatgaatttcgacatttgtttgattatccactgctgttgagaacatttccgatttttttacaggaattgtcgtatttcgagcaataatttttgtcattactccaccaagcgtttctactcccaatgataatggtgtaacatctaataatagaatatctttaatttccccagctaaaatgccagcttgaattgctgcaccgatagcaactacctcatctggattgactgattgattaggttttttacctgttaatgattcaaccaaattttgaacggctggtattcgagttgaacctccaactaaaacaatttcattaatatcggctttatcaaggcgtgcatcatttagtgatttttcaactgggattcggcaacgattaataagagcttgacataaattttcaaacacatctcttgttaattcttgttcaatatgttttgggccagttttgtcagcagtaataaatggtaaatgaattgttgttttttcgactgttgataactcaacttttgctttttctgctgcttctgttaatctttgtaaagcttgaacatcattccctaagtctatattatttttttctttaaaatcattaattaaccaattaaccaaaacattatcaaaatcgtcaccacctaaatttgtatcacctgctgtcgatagaacttcaaaaattccgtctcctacttctaaaattgaaacatcaaaggtaccgccacctaaatcaaaaactaaaatggtttcattttgttttttatctaaaccgtatgctaatgatgcagcagttggttcattaatgattcgtaaaacttcaacgccagcaatttttccagcatccatagttgcttgtcgttgagaatcgttgaaataagctggaaccgtaataacagcttgagtaacctcttgtcctagataatctgttgcatcattaattaattttcttaaaacttgagctgaaatttcttctggactgaaatccctatttaatgcggggcactttattttaatattattattttgatcattacttaccttataaggtaatttttttgcttcttttgaaatttctccttcttttgaaccaataaatcttttaactgaaaagaaagtgttctctggattaataactgcttgacgttttgcaatttgacccactaataattcttctttttttgtataagcaacaatagatggtgttgttcgtaaaccttctgcatttatgataacacttggttgcccaccttcaattgcagcaactactgaatttgtcgtgcctaaatcaattcctactacttttcccatttttttctctttttatttttattttaacatttctatagaaattgtaatagtttaggcatccatttgatagattatctaaaccgtagaacttttactattataataatattgtataaataacttatatagacaaaatttaggaaattttttaaactaatgaaaaagattcattaattcaaattagtttatccaattactaataattgaaaagcatagttaaaaagtatagaataaatgtggaggaatctcgtggttgtaggtctattaggaaataaaattggtatgactcaaatttttgacgagtctggtaatattattccggttacaattttaaaagttggtccttgtgtcataacgcaagtgaaaaatcagtcaaaagatggatatgattcgattcagataggatatggtaatgttttaagtaaagcattaactcaaccagaattaggtcatttgcaaaaatcaaatattcaacctttaaaatatttaaaagaattcagaataaatcaagagacagaattccaaattggacaagttttaaatgttgattcatttacaccaggacaacttgtaaatattcaaggtaaaagtatcggtaaaggattttcaggtttacaaaaacgtcataattttacaagaggtccaatgacacatggttcaaaaaaccatagagcacctggttctattggtatgggtacaactcccggtcgtgtattacctggtaaaaaaatgtcaggtcaattaggaaacaaaattacgacaattaaaaaacttaaaattattcaaataaattcagaagaaaatattttagtaatcaaaggatctgttccagggaaacctgggaatttattgagtattgttccttcagcataaaataactgaaattacaaaacaaatatattaaaagagagtatgaccattcaaaaatttataacatatacaccattagatttaaatggtaagcaattaaattttaatcatgaattaaaattaaatattttagaaacttcaggaaattatttagtccataaggatctgataagacattttgggtcacaaagacaagcgacttcatcatcaaaaacacgaagtgaagttaggggtggtggtcgaaaaccttggcgtcaaaaaggaacaggcaaagcccgtgcaggttctaatagatcgccattatggaaaggtggtggtgttatttttggcccaaaaccaaaaaaaatttcgctaaaactgaataaaaaggaacgtcaactagctttacagactttaatttacaataaaaaaaataacattttaattattgaaaatctagaaactggaatgacggagccaaaaacaaaagcttttgtaaaaatttgtcaagattgtcaaatcaatttagaacaaaaagtgctattagttgttaccgataaaacatccgtattaaaattagcaacacaaaatcttaaaaatgttgaattattagcagcgtcaagtttgaacacgttaagtatattaaaagcaagacaaattattctaacatcagcagcaataaatcatataaaggagagttattgtgattaattcttcagatttttctcgtagtagcgcacaaattatcaaatacccgattattacagataaagctacacggcttttagaaaataatcaatatagttttgtagtagaccgttattcaaataaaattacaattaaaagtgcgattgagtatttatttaatgtaaaagttataaaaattaatacatgccgtttgccacgtaaacaaaaacgtgtgggtaaatatgttgggtggaaacctcaatataaaaaagcaattgtaactttatctgaaggtgacataatcaatttatttacagatagttaataaaaaaatctagtttatgagtattcgtctttataagtcatatacaccaggtacaagaaatcgtgctttatcggtttttgatgaacttacaaaaaccacacctgaaaagagtttaattagaaaaaatcatcggaataaagggcgaaataatcgtggtattattactgttcgtcatcgcggtggtggtcataaacgccggtatcgtttaatcgattttaaacgtaataaatacggtgttgaaggagttatcgcttctattgaatatgatccaaatagaaatgcgcgcatcgctttagttaattatactgatggcgagaaacgttatattttacaaccaaaaaatttaactgttggtgatcgaatattatccggctcaggttctccattaaacattggaaacaccctacctttgaatgaaattcctctaggaagttcaattcacaatatcgaattaattccaaatcgtggcggacaaattgttagagctggtggaacatcagcaaaaattttggctaaagatggtgattatattacattacgtttaccatcaaaagaaattcgtttagtccgcaaagaatgttttgcaacgattggtgaagttagtaacaatgatgcgtttttagtacagagtggtaaagcaggacgaacacgctggttaggtaaacgtccaacagttcgaggatctgtaatgaatccatgtgatcatccacacgggggcggagaaggtcgagcacctattggtcgaacacgtccattaacaccatggggtaaaccagctttaggtatgaaaacaagaaaaagaaaaaaattaagtgatgcatatatcttgcgtcgccgttcttaaacactaattgaacagtttaaaaattaagaaaaaaattttcaagatgccaagatcattaaaaaaaagtccgtttgttgcctatcatttattaaagaaaattaatcaaatgaataaggctggtaaaaaagatacaattacaacttggtctcgttcatcaactattttacctagtatgattggctttacgattgctgtatataatggaaagcaacacgtaccaatttttatttcggatcaattagttggacataaactaggagaatttgtatcgacaagaaattttagaactcatattaaagctgatagaaaaactaaacgctaaataaactaaacgatgaatcgaattctatatgaaagtagatgtagatgtaatgaagaattttcaataactaaaaaacgtaaatcaccgacacgaagtgaagggaaacctcttcaatatccgaaatcaaatgaaattacatcaaaaacatttcagataaaatatgaaaagaagttatctgcaacagctaaatttattttgaacagttttcagaataaatatatctactatgcaattgatgatattttatatctctttaacttaaagccaagtgaacgtaataatctcttagcaattttatactcacctgttctttcattacacaataatttttctgtgaatttttttgatatttgggtcagtgaaatttatatcgatgaaaaaacaaaaattaataaatttctaaataaaagctcaggagcctcagatcaaactagttatataactgttaaacttttctataagacaaaagtaccagtgaaaaagcaagaatcattatggtaattggaaatttgcgttaaaaacgttgaaactaaatttatttaacttttgataaattaaattaaatgttcgtattaagtaaataattaacgaatttttATCTTCCGCTGCATAACCCTGCTTCGGGGTCATTATAGCGATTTTTTCGGTATATCCATCCTTTTTCGCACGATATACAGGATTTTGCCAAAGGGTTCGTGTAGACTTTCCTTGGTGTATCCAACGGCGTCAGCCGGGCAGGATAGGTGAAGTAGGCCCACCCGCGAGCGGGTGTTCCTTCTTCACTGTCCCTTATTCGCACCTGGCGGTGCTCAACGGGAATCCTGCTCTGCGAGGCTGGCCGGCTACCGCCGGCGTAACAGATGAGGGCAAGCGGATGGCTGATGAAACCAAGCCAACCAGGAAGGGCAGCCCACCTATCAAGGTGTACTGCCTTCCAGACGAACGAAAAGCGATTGAGGAAAAGGCGGCGGCGGCCGGCATGAGCCTGTCGGCCTACCTGCTGGCCGTCGGCCAGGGCTACAAAATCACGGGCGTCGTGGACTATGAGCACGTCCGCGAGCTGGCCCGCATCAATGGCGACCTGGGCCGCCTGGGCGGCCTGCTGAAACTCTGGCTCACCGACGACCCGCGCACGGCGCGGTTCGGTGATGCCACGATCCTCGCCCTGCTGGCGAAGATCGAAGAGAAGCAGGACGAGCTTGGCAAGGTCATGATGGGCGTGGTCCGCCCGAGGGCAGAGCCATGACTTTTTTAGCCGCTAAAACGGCCGGGGGGTGCGCGTGATTGCCAAGCACGTCCCCATGCGCTCCATCAAGAAGAGGCACTTCGAGCTGTAAGTACATCACCGACGAGCAAGGCAAGACGATCCGCGCCTGTTTTATTGAGAACGTTGTTCGTGTTGGCCTCAATGGTAGCGATGCGTCATTCAGCGAAGTTCTGGTGCTGATGATGTGGTTCGCTTTGCCACTGGTCAATGTGGTAAGCCCGTGTAATGTCAGTAACCTTTTTACTGATCTCAGCTTGAGCACGGTCGCTGATGAGCTTATCCATGGCCCCACGGTAACGGATATGATCCTCTAGGGCGTTGACAAATTCTTTGTCGGTTTTCATGGGGTAGACGTCAGTGACCAGGGAACGTCTCCCTACAAAAAGTTGCGCATACTTTGCTCCGTTGTCGACGGCAGGGGTGTCGGACCAGATTGTATCTGTGGCAACGGCCTCATTGCGTCAATGGACCTTTAAAGCCGGGAAACGAGACTTGAAATGTTTACGTAGAGGTGCATTATAGACCTCACGCGCATATTGAGTGGTTGCAAAAATGGTTTTGCGAACGGTATCACTGGAGACCCATGCCAGGCAAGGACGGAGGGCATCATAATCATGTTCATTGCGTTGGACAGCATGCTTGTTACACGTAAGTATACGGTCGAGAGCATCGTGACGTTGAGAATTACAGATGGCAACGTGTCGGTGCATGTATTGGCCGAGATTGTCAAATCGTGGCTCAATATATGGCATGCCAGGTAAGTCATGGATGTCGGTATGCCATTCAGCCTTCATGTCGATTTCGTTGTCGAGAACTGATGGGTCCCAGTCAACGTCAGAAGTAAGAACAACATGGGGAAGGGAATGAAGTTCATGACTGGTGGGTGCGCGCATATCCATGTACGGAAGACCCTGTCGTATGTTTAGTGGGATGATGTAATCATCCAGGGTAACAATACGTTGGTTGCCGCCCACGGTACGAGACCGATCTTGAACACAATTGTGGCAATGTTCAAGTTGGGCGCTGGAATGGATGGTTTTACCTTTACCAAGATGCGCGTATTGATGCATGATAACAACAATGGGCCCTCGTTGCGATTCGACAAGACCGGCAGCCGTGACAATGTCTAGATTGGACAAGGTATGTTCATTTATACCGGTTATGTTGGCTGAACGTCCAGTTTTGTGCAGTACGGTAACATCACTCCCCGCAAGTCCACCGTTGGCACCGCGATCGACAAGTGCAGATGTGGTATTTTGTACTGTGTGTCGGGAGACTTGGTACTGTAACACATTTGACTGAAGTGACTTGGTGGTACCATGAGGACGGAGGGAACCCGTTGATACGGTGTTGCGTGACGCTGCAAGTACCTTACGTATGTCGCCTGGATCCATACGTCCAACCCGATCAGAAAGATGTGCTAGGAGTTCCGTTTCTGGTGCACAATCATGAAAGGTATCCACGGGAGTTCCATTGTTGTCGTCCGGGGCTGCGTCGCGACTGCCAGTTGCATGTACATGCGCCATCAAGGGACGTGCCAATCCATTACTAACCGGGAGAACCTTAGCTGGGGCAGCCAATCCCTGAAGTATAGCCTTAGCATCATCTGAGAGCTGGTTCCACATATCTCTAGGGATATAAGGTCGTTCACGGTTAGTGGGCGTACTATGATGTCGGTTATTAGTACAATTCTCCCTGCGGGCATGCGCATTGGCTTCATAGAGTACGGAAGGTGACAAGTCAATATTGTAGTTAACATCCGGATCAGTGTCAAAGTCTGTAGGATGGTAAGAAAGATCAGTAGAATGAATACTACGCTTTTCCTTGGGACTACGGGAATTAGAGAAGTTGTTTCCTTTATTGTAGAGTGACGCTGAAGCAAGTAGAAGACTAAGGTAACTCTCGTAGCTAATAGGATTACCTCCTTTGGCTAGGTCAAGAGTGGCTGTGATCTTCACTTGACAAAGTTCCGGTACATTGTGGACAGCATTCTCCAAAAGACTAAGACACAGTTGCTTTGGGAGTTGCTCAGCCATTGGTACAGTATTGTGGTAGATACAAAGGTGGTTCTTCCAATGAAGGATAAATCCTTCTGCTGTGCCTGTCCATGAGGATCCATATTTCGCCGTAGTTAGGTAACCAAGCGTGGTGGCTGAACTGATCTTCGCACTTGCTGATTCCGTATAGTGTTTGACAACTTTACAAAACACTTCTTGCGCAGTTCGCTCTAGCCTGGACAGAGAAGGGACAATCTTCGTCGTTAAGACTCGTGCGAATAGCAAAAGATCACAAAATAGCACATCGGCACCGACCAACGATTATTTCCAAGGAAAAAAAGAATGCTTCACTACAAGAAATTGTGTCATCCCTATACAGAGTCTTGTTACTGTGACAGAAAATTGATGGAAGATGTGGCGGATTGCCTTTACACTAGCCAACTTGTTCGACTAATTGCAGCTTCTTCTGAGAGGCTTCACCGAGTAACGCGAAGAACACCGGTGTCTCGTACATGCTCGTCGGTGAACGCTCGTCCAATGACACCCCCCACTTTGTATCAATATCCCAACTTGGTAGTGAACTGGAATGATACATGCAATTTCGCGCCGCATCAACAGCCACGGGCCACCATCGACGAATAGACTCGGTCGAGCTGGTTGCCCTCGCCGCTGGGCTGGCGGCCGTCTATGGCCCTGCAAACGCGCCAGAAACGCCGTCGAAGCCGTGTGCGAGACACCGCGGCCGGCCGCCGGCGTTGTGGATACCTCGCGGAAAACTTGGCCCTCACTGACAGATGAGGGGCGGACGTTGACACTTGAGGGGCCGACTCACCCGGCGCGGCGTTGACAGATGAGGGGCAGGCTCGATTTCGGCCGGCGACGTGGAGCTGGCCAGCCTCGCAAATCGGCGAAAACGCCTGATTTTACGCGAGTTTCCCACAGATGATGTGGACAAGCCTGGGGATAAGTGCCCTGCGGTATTGACACTTGAGGGGCGCGACTACTGACAGATGAGGGGCGCGATCCTTGACACTTGAGGGGCAGAGTGCTGACAGATGAGGGGCGCACCTATTGACATTTGAGGGGCTGTCCACAGGCAGAAAATCCAGCATTTGCAAGGGTTTCCGCCCGTTTTTCGGCCACCGCTAACCTGTCTTTTAACCTGCTTTTAAACCAATATTTATAAACCTTGTTTTTAACCAGGGCTGCGCCCTGTGCGCGTGACCGCGCACGCCGAAGGGGGGTGcCCCCCTTCTCGAACCCTCCCGGTCGAGTGAGCGAGGAAGCACCAGGGAACAGCACTTATATATTCTGCTTACACACGATGCCTGAAAAAACTTCCCTTGGGGTTATCCACTTATCCACGGGGATATTTTTATAATTATTTTTTTTATAGTTTTTAGATCTTCTTTTTTAGAGCGCCTTGTAGGCCTTTATCCATGCTGGTTCTAGAGAAGGTGTTGTGACAAATTGCCCTTTCAGTGTGACAAATTACCCTCAAATGACAGTCCTGTCTGTGACAAATTGCCCTTAACCCTGTGACAAATTGCCCTCAGAAGAAGCTGTTTTTTCACAAAGTTATCCCTGCTTATTGACTCTTTTTTATTTAGTGTGACAATCTAAAAACTTGTCACACTTCACATGGATCTGTCATGGCGGAAACAGCGGTTATCAATCACAAGAAACGTAAAAATAGCCCGCGAATCGTCCAGTCAAACGACCTCACTGAGGCGGCATATAGTCTCTCCCGGGATCAAAAACGTATGCTGTATCTGTTCGTTGACCAGATCAGAAAATCTGATGGCACCCTACAGGAACATGACGGTATCTGCGAGATCCATGTTGCTAAATATGCTGAAATATTCGGATTGACCTCTGCGGAAGCCAGTAAGGATATACGGCAGGCATTGAAGAGTTTCGCGGGGAAGGAAGTGGTTTTTTATCGCCCTGAAGAGGATGCCGGCGATGAAAAAGGCTATGAATCTTTTCCTTGGTTTATCAAACGTGCGCACAGTCCATCCAGAGGGCTTTACAGTGTACATATCAACCCATATCTCATTCCCTTCTTTATCGGGTTACAGAACCGGTTTACGCAGTTTCGGCTTAGTGAAACAAAAGAAATCACCAATCCGTATGCCATGCGTTTATACGAATCCCTGTGTCAGTATCGTAAGCCGGATGGCTCAGGCATCGTCTCTCTGAAAATCGACTGGATCATAGAGCGTTACCAGCTGCCTCAAAGTTACCAGCGTATGCCTGACTTCCGCCGCCGCTTCCTGCAGGTCTGTGTTAATGAGATCAACAGCAGAACTCCAATGCGCCTCTCATACATTGAGAAAAAGAAAGGCCGCCAGACGACTCATATCGTATTTTCCTTCCGCGATATCACTTCCATGACGACAGGATAGTCTGAGGGTTATCTGTCACAGATTTGAGGGTGGTTCGTCACATTTGTTCTGACCTACTGAGGGTAATTTGTCACAGTTTTGCTGTTTCCTTCAGCCTGCATGGATTTTCTCATACTTTTTGAACTGTAATTTTTAAGGAAGCCAAATTTGAGGGCAGTTTGTCACAGTTGATTTCCTTCTCTTTCCCTTCGTCATGTGACCTGATATCGGGGGTTAGTTCGTCATCATTGATGAGGGTTGATTATCACAGTTTATTACTCTGAATTGGCTATCCGCGTGTGTACCTCTACCTGGAGTTTTTCCCACGGTGGATATTTCTTCTTGCGCTGAGCGTAAGAGCTATCTGACAGAACAGTTCTTCTTTGCTTCCTCGCCAGTTCGCTCGCTATGCTCGGTTACACGGCTGCGGCGAGCATCACGTGCTATAAAAATAATTATAATTTAAATTTTTTAATATAAATATATAAATTAAAAATAGAAAGTAAAAAAAGAAATTAAAGAAAAAATAGTTTTTGTTTTCCGAAGATGTAAAAGACTCTAGGGGGATCGCCAACAAATACTACCTTTTACCTTGCTCATCCTGCTCTCAGGTATTAATGCCGAATTGTTTCATCTTGTCTGTGTAGAAGACCACACACGAAAATCCTGTGATTTTACATTTTACTTATCGTTAATCGAATGTATATCTATTTAATCTGCTTTTCTTGTCTAATAAATATATATGTAAAGTACGCTTTTTGTTGAAATTTTTTAAACCTTTGTTTATtTTTTTTCTTCATTCCGTAACTCTTCTACCTTCTTTATTTACTTTCTAAAATCCAAATACAAAACATAAAAATAAATAAACACAGAGTAAATTCCCAAATTATTCCATCATTAAAAGATACGAGGCGCGTGTAAGTTACAGGCAAGCGATCCTAGTACACTCTATATTTTTTTATGCCTCGGTAATGATTTTCATTTTTTTTTTCCACCTAGCGGATGACTCTTTTTTTTCTTAGCGATTGGCATTATCACATAATGAATTATACATTATATAAAGTAATGTGATTTCTTCGAAGAATATACTAAAAAATGAGCAGGCAAGATAAACGAAGGCAAAGATGACAGAGCAGAAAGCCCTAGTAAAGCGTATTACAAATGAAACCAAGATTCAGATTGCGATCTCTTTAAAGGGTGGTCCCCTAGCGATAGAGCACTCGATCTTCCCAGAAAAAGAGGCAGAAGCAGTAGCAGAACAGGCCACACAATCGCAAGTGATTAACGTCCACACAGGTATAGGGTTTCTGGACCATATGATACATGCTCTGGCCAAGCATTCCGGCTGGTCGCTAATCGTTGAGTGCATTGGTGACTTACACATAGACGACCATCACACCACTGAAGACTGCGGGATTGCTCTCGGTCAAGCTTTTAAAGAGGCCCTAGGGGCCGTGCGTGGAGTAAAAAGGTTTGGATCAGGATTTGCGCCTTTGGATGAGGCACTTTCCAGAGCGGTGGTAGATCTTTCGAACAGGCCGTACGCAGTTGTCGAACTTGGTTTGCAAAGGGAGAAAGTAGGAGATCTCTCTTGCGAGATGATCCCGCATTTTCTTGAAAGCTTTGCAGAGGCTAGCAGAATTACCCTCCACGTTGATTGTCTGCGAGGCAAGAATGATCATCACCGTAGTGAGAGTGCGTTCAAGGCTCTTGCGGTTGCCATAAGAGAAGCCACCTCGCCCAATGGTACCAACGATGTTCCCTCCACCAAAGGTGTTCTTATGTAGTTTTACACAGGAGTCTGGACTTGACGCTAGTGATAATAAGTGACTGAGGTATGTGCTCATCTTATCTCCTTTTGTAGTGTTGCTCTTATTTTAAACAACTTTGCGGTTTTTTGATGACTTTGCGATTTTGTTGTTGCTTTGCAGTAAATTGCAAGATTTAATAAAAAAACGCAAAGCAATGATTAAAGGATGTTCAGAATGAAACTCATGGAAACACTTAACCAGTGCATAAACGCTGGTCATGAAATGACGAAGGCTATCGCCATTGCACAGTTTAATGATGACAGCCCGGAAGCGAGGAAAATAACCCGGCGCTGGAGAATAGGTGAAGCAGCGGATTTAGTTGGGGTTTCTTCTCAGGCTATCAGAGATGCCGAGAAAGCAGGGCGACTACCGCACCCGGATATGGAAATTCGAGGACGGGTTGAGCAACGTGTTGGTTATACAATTGAACAAATTAATCATATGCGTGATGTGTTTGGTACGCGATTGCGACGTGCTGAAGACGTATTTCCACCGGTGATCGGGGTTGCTGCCCATAAAGGTGGCGTTTACAAAACCTCAGTTTCTGTTCATCTTGCTCAGGATCTGGCTCTGAAGGGGCTACGTGTTTTGCTCGTGGAAGGTAACGACCCCCAGGGAACAGCCTCAATGTATCACGGATGGGTACCAGATCTTCATATTCATGCAGAAGACACTCTCCTGCCTTTCTATCTTGGGGAAAAGGACGATGTCACTTATGCAATAAAGCCCACTTGCTGGCCGGGGCTTGACATTATTCCTTCCTGTCTGGCTCTGCACCGTATTGAAACTGAGTTAATGGGCAAATTTGATGAAGGTAAACTGCCCACCGATCCACACCTGATGCTCCGACTGGCCATTGAAACTGTTGCTCATGACTATGATGTCATAGTTATTGACAGCGCGCCTAACCTGGGTATCGGCACGATTAATGTCGTATGTGCTGCTGATGTGCTGATTGTTCCCACGCCTGCTGAGTTGTTTGACTACACCTCCGCACTGCAGTTTTTCGATATGCTTCGTGATCTGCTCAAGAACGTTGATCTTAAAGGGTTCGAGCCTGATGTACGTATTTTGCTTACCAAATACAGCAATAGCAATGGCTCTCAGTCCCCGTGGATGGAGGAGCAAATTCGGGATGCCTGGGGAAGCATGGTTCTAAAAAATGTTGTACGTGAAACGGATGAAGTTGGTAAAGGTCAGATCCGGATGAGAACTGTTTTTGAACAGGCCATTGATCAACGTTCTTCAACTGGTGCCTGGAGAAATGCTCTTTCTATTTGGGAACCTGTCTGCAATGAAATTTTCGATCGTCTGATTAAACCACGCTGGGAGATTAGATAATGAAGCGTGCGCCTGTTATTCCAAAACATACGCTCAATACTCAACCGGTTGAAGATACTTCGTTATCGACACCAGCTGCCCCGATGGTGGATTCGTTAATTGCGCGCGTAGGAGTAATGGCTCGCGGTAATGCCATTACTTTGCCTGTATGTGGTCGGGATGTGAAGTTTACTCTTGAAGTGCTCCGGGGTGATAGTGTTGAGAAGACCTCTCGGGTATGGTCAGGTAATGAACGTGACCAGGAGCTGCTTACTGAGGACGCACTGGATGATCTCATCCCTTCTTTTCTACTGACTGGTCAACAGACACCGGCGTTCGGTCGAAGAGTATCTGGTGTCATAGAAATTGCCGATGGGAGTCGCCGTCGTAAAGCTGCTGCACTTACCGAAAGTGATTATCGTGTTCTGGTTGGCGAGCTGGATGATGAGCAGATGGCTGCATTATCCAGATTGGGTAACGATTATCGCCCAACAAGTGCTTATGAACGTGGTCAGCGTTATGCAAGCCGATTGCAGAATGAATTTGCTGGAAATATTTCTGCGCTGGCTGATGCGGAAAATATTTCACGTAAGATTATTACCCGCTGTATCAACACCGCCAAATTGCCTAAATCAGTTGTTGCTCTTTTTTCTCACCCCGGTGAACTATCTGCCCGGTCAGGTGATGCACTTCAAAAAGCCTTTACAGATAAAGAGGAATTACTTAAGCAGCAGGCATCTAACCTTCATGAGCAGAAAAAAGCTGGGGTGATATTTGAAGCTGAAGAAGTTATCACTCTTTTAACTTCTGTGCTTAAAACGTCATCTGCATCAAGAACTAGTTTAAGCTCACGACATCAGTTTGCTCCTGGAGCGACAGTATTGTATAAGGGCGATAAAATGGTGCTTAACCTGGACAGGTCTCGTGTTCCAACTGAGTGTATAGAGAAAATTGAGGCCATTCTTAAGGAACTTGAAAAGCCAGCACCCTGATGCGACCTCGTTTTAGTCTACGTTTATCTGTCTTTACTTAATGTCCTTTGTTACAGGCCAGAAAGCATAACTGGCCTGAATATTCTCTCTGGGCCCACTGTTCCACTTGTATCGTCGGTCTGATAATCAGACTGGGACCACGGTCCCACTCGTatcGTCGGTCTGATTATTAGTCTGGGACCACGGTCCCACTCGTATCGTCGGTCTGATTATTAGTCTGGGACCACGGTCCCACTCGTATCGTCGGTCTGATAATCAGACTGGGACCACGGTCCCACTCGTATCGTCGGTCTGATTATTAGTCTGGGACCATGGTCCCACTCGTATCGTCGGTCTGATTATTAGTCTGGGACCACGGTCCCACTCGTATCGTCGGTCTGATTATTAGTCTGGAACCACGGTCCCACTCGTATCGTCGGTCTGATTATTAGTCTGGGACCACGGTCCCACTCGTATCGTCGGTCTGATTATTAGTCTGGGACCACGATCCCACTCGTGTTGTCGGTCTGATTATCGGTCTGGGACCACGGTCCCACTTGTATTGTCGATCAGACTATCAGCGTGAGACTACGATTCCATCAATGCCTGTCAAGGGCAAGTATTGACATGTCGTCGTAACCTGTAGAACGGAGTAACCTCGGTGTGCGGTTGTATGCCTGCTGTGGATTGCTGCTGTGTCCTGCTTATCCACAACATTTTGCGCACGGTTATGTGGACAAAATACCTGGTTACCCAGGCCGTGCCGGCACGTTAACCGGGCTGCATCCGATGCAAGTGTGTCGCTGTCGACGAGCTCGCGAGCTCGGACATGAGGTTGCCCCGTATTCAGTGTCGCTGATTTGTATTGTCTGAAGTTGTTTTTACGTTAAGTTGATGCAGATCAATTAATACGATACCTGCGTCATAATTGATTATTTGACGTGGTTTGATGGCCTCCACGCACGTTGTGATATGTAGATGATAATCATTATCACTTTACGGGTCCTTTCCGGTGATCCGACAGGTTACGGGGCGGCGACCTCGCGGGTTTTCGCTATTTATGAAAATTTTCCGGTTTAAGGCGTTTCCGTTCTTCTTCGTCATAACTTAATGTTTTTATTTAAAATACCCTCTGAAAAGAAAGGAAACGACAGGTGCTGAAAGCGAGCTTTTTGGCCTCTGTCGTTTCCTTTCTCTGTTTTTGTCCGTGGAATGAACAATGGAAGTCCGAGCTCATCGCTAATAACTTCGTATAGCATACATTATACGAAGTTATATTCGATGCGGCCGCAAGGGGTTCGCGTCAGCGGGTGTTGGCGGGTGTCGGGGCTGGCTTAACTATGCGGCATCAGAGCAGATTGTACTGAGAGTGCACCATATGCGGTGTGAAATACCACACAGATGCGTAAGGAGAAAATACCGCATCAGGCGCCATTCGCCATTCAGCTGCGCAACTGTTGGGAAGGGCGATCGGTGCGGGCCTCTTCGCTATTACGCCAGCTGGCGAAAGGGGGATGTGCTGCAAGGCGATTAAGTTGGGTAACGCCAGGGTTTTCCCAGTCACGACGTTGTAAAACGACGGCCAGTGAATTGTAATACGACTCACTATAGGGCGAATTCGAGCTCGGTACCCGGGGATCCTCTAGAGTCGACCTGCAGGCATGCAAGCTTGAGTATTCTATAGTCTCACCTAAATAGCTTGGCGTAATCATGGTCATAGCTGTTTCCTGTGTGAAATTGTTATCCGCTCACAATTCCACACAACATACGAGCCGGAAGCATAAAGTGTAAAGCCTGGGGTGCCTAATGAGTGAGCTAACTCACATTAATTGCGTTGCGCTCACTGCCCGCTTTCCAGTCGGGAAACCTGTCGTGCCAGCTGCATTAATGAATCGGCCAACGCGAACCCCTTGCGGCCGCCCGGGCCGTCGACCAATTCTCATGTTTGACAGCTTATCATCGAATTTCTGCCATTCATCCGCTTATTATCACTTATTCAGGCGTAGCAACCAGGCGTTTAAGGGCACCAATAACTGCCTTAAAAAAATTACGCCCCGCCCTGCCACTCATCGCAGTACTGTTGTAATTCATTAAGCATTCTGCCGACATGGAAGCCATCACAAACGGCATGATGAACCTGAATCGCCAGCGGCATCAGCACCTTGTCGCCTTGCGTATAATATTTGCCCATGGTGAAAACGGGGGCGAAGAAGTTGTCCATATTGGCCACGTTTAAATCAAAACTGGTGAAACTCACCCAGGGATTGGCTGAGACGAAAAACATATTCTCAATAAACCCTTTAGGGAAATAGGCCAGGTTTTCACCGTAACACGCCACATCTTGCGAATATATGTGTAGAAACTGCCGGAAATCGTCGTGGTATTCACTCCAGAGCGATGAAAACGTTTCAGTTTGCTCATGGAAAACGGTGTAACAAGGGTGAACACTATCCCATATCACCAGCTCACCGTCTTTCATTGCCATACGAAATTCCGGATGAGCATTCATCAGGCGGGCAAGAATGTGAATAAAGGCCGGATAAAACTTGTGCTTATTTTTCTTTACGGTCTTTAAAAAGGCCGTAATATCCAGCTGAACGGTCTGGTTATAGGTACATTGAGCAACTGACTGAAATGCCTCAAAATGTTCTTTACGATGCCATTGGGATATATCAACGGTGGTATATCCAGTGATTTTTTTCTCCATTTTAGCTTCCTTAGCTCCTGAAAATCTCGATAACTCAAAAAATACGCCCGGTAGTGATCTTATTTCATTATGGTGAAAGTTGGAACCTCTTACGTGCCGATCAACGTCTCATTTTCGCCAAAAGTTGGCCCAGGGCTTCCCGGTATCAACAGGGACACCAGGATTTATTTATTCTGCGAAGTGATCTTCCGTCACAGGTATTTATTCGCGATAAGCTCATGGAGCGGCGTAACCGTCGCACAGGAAGGACAGAGAAAGCGCGGATCTGGGAAGTGACGGACAGAACGGTCAGGACCTGGATTGGGGAGGCGGTTGCCGCCGCTGCTGCTGACGGTGTGACGTTCTCTGTTCCGGTCACACCACATACGTTCCGCCATTCCTATGCGATGCACATGCTGTATGCCGGTATACCGCTGAAAGTTCTGCAAAGCCTGATGGGACATAAGTCCATCAGTTCAACGGAAGTCTACACGAAGGTTTTTGCGCTGGATGTGGCTGCCCGGCACCGGGTGCAGTTTGTGATGCCGGAGTCTGATGCGGTTGCGATGCTGAAACAATTATCCTGAGAATAAATGCCTTGGCCTTTATATGGAAATGTGGAACTGAGTGGATATGCTGTTTTTGTCTGTTAAACAGAGAAGCTGGCTGTTATCCACTGAGAAGCGAACGAAACAGTCGGGAAAATCTCCCATTATCGTAGAGATCCGCATTATTAATCTCAGGAGCCTGTGTAGCGTTTATAGGAAGTAGTGTTCTGTCATGATGCCTGCAAGCGGTAACGAAAACGATTTGAATATGCCTTCAGGAACAATAGAAATCTTCGTGCGGTGTTACGTTGAAGTGGAGCGGATTATGTCAGCAATGGACAGAACAACCTAATGAACACAGAACCATGATGTGGTCTGTCCTTTTACAGCCAGTAGTGCTCGCCGCAGTCGAGCGACAGGGCGAAGCCCATCGATACTAGCTTGATTGGGATATCTCGCTCATGTTTGTCGCGTGCTATGTCTTTTTAGGTACTTTGAACCTACGTTCGTACTTGTATAATATGATCATCGTATTATCGTTTTTCATCCGTCCAGCGCAAAATGCATTAGCAGCTAGTCCTAGCGTGCGGAGCTACCTGGACAGGTGCATGACGGATGCGTGTCCTTCAGTGACTTTCTAATTAACAGTAACTTCTTTACTTATGTTTCAGTTTGTAAGAAGCGGGATTCGCTCGTCGCTTGACATCTGATTGGACTGCGTCGGCACGTGAAAACTACATTGTGAAATCTGCTAAAACTCCGGGTATCTCTGACACAAAACGATTCGGCTTCGCAATTTCAACATTACGGTCAAGGCTAACGTATCTTTCTCGGTCAACTTCAGATTATGCCGATTAAATTGTCGTAGCTTTCAAGGCGTTTTGAGTACTGCGGCAGTTGTTGAACCTGCAAGGAGAAGATCTCGACAACAGAATAAAGCGAAAAATGGGTCTCATGCACTAACACTCAGGCCTCCCTCATAATCTCTGTTTGAGTTTACCAACAACACATATATACATTTCGACAAAATGACCACTCTTGACGACACGGCTTACCGGTACCGCACCAGTGTCCCGGGGGACGCCGAGGCCATCGAGGCACTGGATGGGTCCTTCACCACCGACACCGTCTTCCGCGTCACCGCCACCGGGGACGGCTTCACCCTGCGGGAGGTGCCGGTGGACCCGCCCCTGACCAAGGTGTTCCCCGACGACGAATCGGACGACGAATCGGACGACGGGGAGGACGGCGACCCGGACTCCCGGACGTTCGTCGCGTACGGGGACGACGGCGACCTGGCGGGCTTCGTGGTCGTCTCGTACTCCGGCTGGAACCGCCGGCTGACCGTCGAGGACATCGAGGTCGCCCCGGAGCACCGGGGGCACGGGGTCGGGCGCGCGTTGATGGGGCTCGCGACGGAGTTCGCCCGCGAGCGGGGCGCCGGGCACCTCTGGCTGGAGGTCACCAACGTCAACGCACCGGCGATCCACGCGTACCGGCGGATGGGGTTCACCCTCTGCGGCCTGGACACCGCCCTGTACGACGGCACCGCCTCGGACGGCGAGCAGGCGCTCTACATGAGCATGCCCTGCCCCTGACCGACGCCGACCAACACCGCCGGTCCGACGCGGCCCGACGGGTCCGAGGCCTCGGAGATCTGGGCCCATGCGGCCGCAACAACTACCTCGACTTTGGCTGGGACACTTTCAGTGAGGACAAGAAGCTTCAGAAGCGTGCTATCGAACTCAACCAGGGACGTGCGGCACAAATGGGCATCCTTGCTCTCATGGTGCACGAACAGTTGGGAGTCTCTATCCTTCCTTAAAAATTTAATTTTCATTAGTTGCAGTCACTCCGCTTTGGTTTaagaattactctttctctaagtttatttgatttttttcagtaaatttttaaaatttcagcatttatactgaacattataaattagaaacaattacttatgtcaaatactcaatcagttacagctgtagcgaaatacattcgcatgtcacctcataagatcagacgggttttagatcaaatccgtggtcgttcttaccaagaagccctaatgattttagaatttttaccgtatgatgctggtgggccgatttggcaagttattcactccgcagctgcgaatgctaaacacaatagtggtttagataaaaaaaaactaattatcgataaggtttttgccgacgaaggaccaaagttaaagcgaattcgcccaagagctcaaggaagagcatacaaaatattaaaacccacttgtcatattacagtggttatgaaggccattgactaaaaaactaaataataaatttgatttaaaattaaaaggattaactctatggggcaaaaaacacatcctttaggatttagattaggtattacacaagaacataaatcaacgtggtatgctaattttaatcaatatgccaacattttgaaggaggatgataaaattcgaacatatattcatactatttctaaagcaaatagtattgcaaacgttcgaattaatcgtaacgggctaaatgatcagattcaactaaatattgaaactggaaaaccaggtatcttagttggtgacttaggtgctggtcttgagacattgttaaataatgttaaaaaatttttaccagcaaatcgtcaattgacaatcaatgttttggaagttgaaaaagtcgatttagatgcttcacttttagctgacttagttgccgaacaattagagaaacgtattgcatttcgtcgcgcaattcgtgaagcactacaacgagcacaaaaacagaatgtaaatggtattaaaattcaagtctctggtcgtttaaatggcgctgaaattgctagaagcgaatggattcgtgaagggcgagttcctttacaaacattacgagcagatattgattacgcaacacaagaagccaatacaatctatggcgttttaggaatcaaagtttggttatttaaaagtgaaattttatcaaagtaaaaaaatttatattcttattaaattaatttgttatgttaagtccaaaaagaacaaaatatagaaaatatcatcgtgggcgtatgagaggggcaaaaacgcgtggaaatgaaatttgctttggaaattttgggttacaggcacttgaaccgacttggattacctcacgtcaaattgaagctgcacgtagaacaattactcgttatacgaaacgtggggcaaaattatggatacgaatttttcctgacaaaactgtaactgcgcgagctgcagaatcaagaatgggttcaggtaaaggggcggtagattattgggttgccgtagtcaagccaggaacaattatttttgaaattggttcagtaccagaagaaattgcaaagactgcattaaatttggctgcttataaattaccaattaaaacaaaatttattattaaagataatattagttaaaaattatgagtttacctgcatttactgagattagttcattttcaaatacagaaatttcagtagcaattattgaaactgaaaatcaattatttaatcttcgttttaaaaaagcgacgcgtcaaagctttaaatcccatgaaattaaaaatgcaaaacgtcgtttagcacaattaaaaacacttttaagtttaagattggaaaatctggatcaaaaagatgataatttaattaatactctaattacgaattaagatcaaatgacaaaattaaatactattcaatgtaagattaaggagttttagatgccagtaaaacaacaaattggtattgtaattagtaataaaatgcaaaaaacaattgtggtaaagattgaaaatcgatacccacacccaatgtattctaaaacactaataaaaacaaaaaaatacttagctcatgatgagcttggcgaatgtaatattggtgatcaagttttagtggaagaatgccgcccattaagtaaaagaaaacgctggaagttaatcaaaattctttcaaaatcatcgttaattaattaaatgagatttttatgatttatcctcaaacaatgttaacagtagccgataatacgggtgctaaaaaagttatgtgtattcgggtattaggtggcaacaagaaatatgcaaaaattggtgatacaattattgcagttgttaaagaagccttaccaaatatgcctgtaaaacgttccgatgtggtaagagccgttgttgtgcgaacaaagaaaagtattcgtcgacaagatggtatgtatattcgatttgatgataacgcggctgtaattgtgaatatggataataatcctcgtgggactcgagtttttggacctgttgctcgtgaaattcgcgataaaaattattcaaaaattgtatccttagcgccggaggttttataaatgccacaaaaacaaaaagtaaatgttaaaattggcgattcggtgacagttatttcgggttttcacaaaaatgagactggtgaagttcttaaaattaatcgtaagaatggaaaaataatagtaaaaggaattaattttaagtttaaacacgtgaaacccactactgaaaatgaaattggtgaaattaaacagtttgaagcaccacttcatcattcaaatgttaaattaaatttaaaaaaagtattgtaatatgctaaatcaacattctctagaggaaattgctgaaattcataatttactgggcaatattaaacaggaatatgaaatcgggatcaagccccttttaataaaaaacagcccaaaactgtttaaaaatccgcatactgtacctaaactaaaaaaaattcagattaatcgcggcttagggttagctgctcaaaatactaatctattaaaaaaaaacatcgaagagtttgagaaaattgctggtcaaaaaccattaattacaagatctaaaaaagctattgctggttttaaaattcgcgaagatatggaattaggactaagtgtgactctacgcggtgaaaaaatgtatacatttttaaccaaactattattttttacgtttgcgcaaattcgtgattttcgtggtttgtcattacgaagttttgataaagctggcaattatacactaggtctgaaagaacaattaatttttccagaaattgattacgatgatgttgaccaaattcaaggttttacaattaatataattctagaacatggatcgccaaaatatagagcagaatcaatagataagattttaaatggtatgattttatttaaatttttacggtttcccttaaatgattgtggttattacgataagtatgaagcattctctgatataaatcgtaattgggataaaaaaaggcatttaaaacgtaaacgctggtcacaagaataataataaatatattgtagaaggagaaaattgtggtaaacgatacgatttcagatatgttaacacggatccgaaacgcgaatatggtaaaacatcaaatagttcaaatccctgctagtaagatgtctttagcaattgcagaaattttaaagcaagaaggatttattggagattttgaaacttacagtgaaaatgagaagaaatatttgttaatctcattaaaatatgttggaaaactgagaaagcctgttatttgtaaaattgaacgagtgagcaaaccaggattacgggtgtattcaaactcaaaaaaattaccaagaatattagataatttaggcattgcaattatttcgacatcaaaaggagtaatgacaaatctaaaggcaaaagaacttgggattggtggcgaagttttgtgttatatttggtaaacattagggagtttctaaaatgtcacgtataggaaaattaccgattactataccagaaaatgtagatattaattacaatgattcagaaattacagttaaagggaagtttggcacgttacaaacacaaattcctactgtcattaaaattactgaaagtgataatattttaaccgttggtttaagtgaacaaacaagaagtgttcgggcattacatggtttatatagaactttaattaacaatatggtaattggagtatcagaacaatttgagataatacttgaattgaaaggtgttggatatcgagcagcagttcaaaataacgaaattattttaaatttaggatatagtcatccggttaatattaaaattcctaacattatttcggttgaggttgttcaaaatacaaccataaatttaaaatcatgtgataaagaattgcttggcttatttgcagcaaatattagagcttggcgtcaaccagaaccatacaaaggaaaaggaattctatacaaaggtgaacaaattattcgcaaagctggtaaatctgcaaagtaaaattgaaatggttgtatgactgtttttctaatttgatagaaaatcattctttttgattatagaaatgtctatcgaatgcttaccgttttaaaaaattaaaaattataaatatgaaattttcacaacgaactttgttgaaattaaaaaataaaaataaaaaattaagaccaaataaatataaaaaattaaaacgtgaaactttgcgtggtcgaatcaagggaactgttgaaagaccaaggttgtcagtataccgctcaaatgaaaacatttatgcgcaaataattgatgatactaattcaaaaactttaatttcttgttcaactttagatcgatctattaaactggtgatttcgacgggtcgaacttgtgatgcttcaagattaatgggcgaaaaattagccaaattaagtttaaaaaaaaatattacaaaaattgtttttgatcgaggtccttacttataccatggccgtataaaagcagtggcagatggggcaagagctggcggattacaattttaaattcaaatttgtaaataaatatacaagttaaatatcttctatgagtagtgatttaaaaaaaataaataaagtgaagaaaaattctcgacgcatttcaaacacacaagagcctaaattagtcgaaaggttaataaagattagtcgagtttctaaagtaactaaaggtgggaaaaaattaagttttcgcgcaattgtagtggttggagatgaaaatggtaaagttggggtaggtgttgccaaagctgatgatgttgttaatgcgtttaaaaaagcaaaaactgatggtcgcaaaaatttaattgaacttcctattacgaaagcattaagtattcctcataatgttgcgggaaattttggagcctgtaaagtaattatgcgaccatcaatcgaaggttctggtgtaatcgctggtggagcagttagaatagttttagaagttgcaggtgttaaaaatgtaattgcgaaacaattaggatcaaataacttattaaataatgctagggcgtccgtttgtgctttacaaaatttaacaacgaaagctcaagtagcaaaaaaaagaaatttagattagatataattcagcaaatatcaattaaaaataaaattgtgaaagttaacaaagaaattagagacattatattaaaacgtttattagtgactctgggagtactgttactaattcgcgtaggaacgtttttacccgttccaggaattaaccatagtgatttagcattttatattcagagtcactcggttacaaagagtttagttagtacattttcaggtgatgatacgtttgtaattggcttgtttactttaaatatattcccatatatcaatgcttcaattttagtgcaattaattttgggcttttctccaaagttgtctaaactacaaaaagaaggtgatttagagggtagacggtcaattaatcgattaacacgtctgattactctaatgtttgcacttattcaaagcgtaagcttagcactttatctaaagcaaatactatttaattggaactatagcctagcaattgaaattgggttgtggttaacgaccggagcaatgattgttttatggctaagtgaattaattactgactatggtttaggtaatggtgcttcattacttatttatacaaatattatttcaagcttaccaaatttaagtaaaacaatacttagtgaaaacagtcaaaattttacacttggatcagaaatcggaattgttttattaatttttacttcactatatggaattgtttttttacaagaaggtgttcgaattattccacttatttcttctaaacaattgaatcaatcttctttacaggattcagtaacaagcaataattatattccattaagatttaatcaagctggcgtaatgccaataattttgacaactacaattttagtagttccaaattatgtaaataacttaggcttattacccaaaattgatcttccgataaacttcgaatcactaaattttgtttattggattgggtattttgtattaattttagtgtttagttcattttattccacgattgttttaaatccgaaagatatttcggaccaattacagaagatggccgtaactattccaggcattcgaccaggtattcaaacaactttttatttaaaacaagtaatgaaacgaattactttattagggacaacaatgcttgctacattagctacgataccaaattttgtggagtcaactttaagtattacaagtttaaatggtctaagtacgacttccctgttaattttagcaggtgtagttttagacttagttcgtgaggtgaaaaatatttactattcgaatgtttataacaatatgtatcaataaaataaaaattacttttaaaaggttaaaatgaaagttcgtccttcagtcaaaaaaatgtgtgataaatgtcgagtaattaaacgacatggtaaaattatggtaatttgttcaaatccaaaacataaacaacgtcaaggataaaattttaaaggagtaaaaaatggtcagattagttggtgtggatttaccaagaaataaaagaattgcttatgctcttacttatattcatggaatcggtcttacttctgcaagaaaaattattgagattgcaaatattaacccagaaacaagaactgttgatttaacaacagaagaaaccgttgctttacgtcaaactttagaagaaagtgatttaaaattggaaggtgacttaagaagatttaatggtttaaatattaaacgattaaatgagataaactgtcatagggggaaaagacaccgtaataatttacctgtgcgcggtcaacgaactcgaactaatgctcgttcaagacgtgggtcgaaaaaaactgttacgggtaagaaaaaatagttttctactaatattttagatttatttggaatttttatatggcacaaacaacgagaaaatcaacaattagaaaagagaaaaatagttttacaagtggggttgttcatattcaatcaacttttaacaatacaattgtgacgattactaatttaactggagatacaatttcctgggcatctgctggaagttcaggctttaaaggtgccagaaagagtacaccatttgcagctcaaacagctgctgaaaaagctgccctagaagctttaagtacgggtatgaaaactgttgaaattttagtaaaagggcaaggatcaggacgtgagacagccattcgagcaattgaaggtgcaggttttgatattatttctatacaagatataacatcagttcctcataatggttgtcgaccaccaaaaagacgtcgcgtttagaagttctatttctaataaattaaattatgaataacatttctataaagtgccttaagtctgagaagattcaatcaggtgcttgtcatggtcaatttttaataaattctttgaatccaggtcaaggtataaccattggaaaccaattaagacgagtacttttaggtgatttaggtggtgtagctatttcagcagtacgaattgctggtataacacatgaattttcaacaattccgggtgttcgagaagatattctcgaaattttgttaaatttgaagggaattatttgcacaagtcaaatacaagacactcaatttggacatttaaaagttcaaggaccaagcgttgtaactgcagatttaattcaattaccacccggagtagaaattattaatccaaatcattatattgccacaatatcgacgtctaatattcttgagattgaatttaaatttgagtatggaagcggctatcatttagcgtctcaaaattttgtagaggaagatgaaaattatctacaacttgatacaattttcatgccagttcaaaaagtagactttaaaatcgagaatatttatgatgctacaaataatattagcgaacgattatttctagatatatggactaatggtagtatttcaccaaatgatgctctcgaatctgctgctcaagttattattgacttatttactttattgattaacaataaaaatataaataataataatcgactagagttaaagccagagacaattagtattgaaccatatactaatattgcaattgaagaattacaattatctgttcgggcatataactgtttgaaaaaagctcaaataaataccgttggtgacttattacaatactcaccagaaaaattacaagaactgaaaaattttggtcgaaaatctgctgatgaagttttttctacattaaaaaataaattaggcattattctaaaataactaatagttttatttgggattttttaattcgtcagcatttttcattattaatttaaaaaaaattatgaattcattaaataaaacatttttaccaactaaaaattataaaaatcgaaattggtttattattgattgtaaaaatcaaaaactaggtcgacttgcaacaattattgtttcattattaaaaggaaaaacaaaaccacattattatccatctattgacatcggtgattatgttattctactaaatgctgattcaattatcatcaatgaaaacagcaagcattatattgttaataagcccggtaaaccgggtagttcattaaagattaaaaatgtttctgattgtcttcctaaatttactatcgaacgtgctgtcaaaggtatgttgtctgaaacagaaacaaaaagattgatgcgtcgattaaacatttatagtgagagtagtcatcctcatcaggctcaaaaacccatcgaaattaatatttcgaactttcattctgataatcagtttaatacgcaaatggtttaaataatacaaaagtataattataaatattgtaaatttatggattctaaaaaagagttaattttcaagaaagagaacatcgggctcggaaaaagaaaacagtcaattgctcgcgttttcttacttccgggcgacggtaaaattattattaataaaacttcgggcaataaatatctacaatacaatgataattatttaaatactgtttggtctccattggaaaaactaaacttagagaaacaatttgatattgtagctttagttcaaggtggtggattaacagggcaagctcaagcaattcaattgggagttgcaagattactatgtacgatggataaagaaaatcggagtattttaaaaccatttggattcttaacacgtgattcaagaattaaagaacgtaaaaaatatggtttacgaaaagcacgaaaagctccacaatattcaaaacgttaaataatatatttgtttgaaaaaaatatgccaaaatctgatatacatccaacctggtttgaaaatacaaaagttttatgtgatggtaaaccactttgtttaatcggttcaacaaaaagtgaactacaaattgatatgtggttagctaatcatccgttttatacaaattcacaagttcttattgatagtgaaggtcgagttgaaaaatttatgaaaaaatatcgtttagatataactgaacaataattaaacaattaatttatatgtaaatatagtaatttatgccaacgattcaacaattagtccgttcaagacgtatacaaattaaaaaaaaaacaaaatcaccagcacttgttaattgtccacaacgacgtggagtttgtactcgcgtttacacaacaacaccaaaaaaaccgaactcagcaattcgaaaagtagctcgtgtaagattaacttcaggctttgaagttacagcctacattcctggagttggtcataatttacaagagcattcagttgttttaatacgtggaggtcgagttaaagatttaccaggggttcgctatcatattatccgtggtgctttggatactggtggtgtgaaaggtcgtacacaaggccgatcaaagtatggtgttaaaaagccaaaagctgaaaaataaacaaaaatattaattatttgactcaaaagtgagtacaagttctcttctttaatcacttttgtttcagataattcggtaaaaaatttataaattatattatgtctcgtcgaaatatctcaaaaaaacgttttccagaaaccgatgcaatttataatagttatttagttagtttattaatttcaagaattttaaaatctggtaaaaaaacaattgccaagaaaattgtttatcaagcatttgatattattaagaaaaaaacaaatgaagatccattaacagtttttgaaaaagcaattcggaatgctagtccaattgtcgaagtaaaagcacgtagagtaggtggttcaacatatcaagtaccagtagaagttactggttttcgagctactaatttatcgttaagatggattatacgatatggagatcaacgtgttggccgaagcatggctattaaactagctaatgaaattattgacaccgctaacgatatcggtaatactattaaaaagaaagaagaaactcataaaatggcagaagctaataaagcctttgcacatttccgatattaactctttcattaattaatctcgctaaaagcttaaaaatataaatatacttttaaaaaaattttaaggaattttataatggcacgtgaaaaatttgaacgtacaaaaccacatgttaatattggtactattggtcacgtagatcatggaaagacaactttaactgcagcaatcactgcaactttagccctagatggtggtgcacaagcaaaagcttacgctgatattgatggtgctcctgaagaacgtgcacgtggtattactattaatacagcacacgttgaatatgaaacaaaagatcgtcattatgcacatgtagattgtccaggtcacgctgactacgttaaaaatatgattactggtgctgcacaaatggatggtgcaatcttagtagtttctgctgccgatggtccgatgcctcaaacacgtgagcatatcttattatcaaaacaagttggagttccaaacattgttgtatttttaaataaagaagaccaagtagatgatgaggaattattagaattagtagaattagaagttcgtgaattactttctgcttatgatttcccaggtgatgatattccaatctgtcccggatcagctttacaagctatcgaagcaattacagcaaatccaactgtaaaacgtggtgataataaatgggttgataaaatttatgcattaatggatgcggtagacgaatatattcctaccccggagcgtgatgtagaaaaaacattcttaatggcaattgaagatgtgttttcaatcacgggccgtggtacagttgcgacaggacgtatcgaacgtggtgtagtaaaagttggtgaaaacgttgaaatcgtgggtgttaccgatacacaaacaacaacaattacgggtattgaaatgttccaaaaaactttagaggaaggttttgccggtgataacgtaggtattctattacgtggtgttacacgtgaaaatattgaacgtggaatggtattagctaaaccaggtacgattactccacatacaagttttgagtcagaggtttatgttttaacaaaagatgaaggtgggcgtcatactccattctttacaggttatagacctcaattttacgtacgaacaactgatgttactggttcaattacacaatttacagctgatgatggatcagtagttgaaatggtaatgcctggtgatcgtattaaaatgaccgctgaattcatttaccctgtagctattgaagcgggtatgcgatttgcaattcgtgaaggtgggcgtacaattggagcaggtgtagtttctaaaattgttaaataattaaaaaattttatggaaatgaaaacggatgcaaaaattcgtgtaaggttagaatcttttaatcatgaattgttaaattcttcgtgtcaaaagattgtaaatattttacaaaatactttatccaattcaattggagttatcacattacctacacgtaaacgtatttattgtgttttacgatctccgcatgtggataaagattcccgagaacattttgagattcgaactcataagcgaattttagaaatttattataattccgaagtaccaatttttgatctattgtcagaagcagatttgcctcctggcgttttttaccgtatttgtttatcctaagtaaaattacttaggataaacaaccctcgattaacttaaatttaaacttaagttaataacttttttttcggttaatttctctaactcctaaaacatatttagaatctatttctgagaatatgacagctaattgatgaatttaaatcaaagttagttaattaaaaactgaaaataaaaaagattaaaagaatttcatagaactattgccttttggctttggaaagaagcttattttatgtctgggaacggagggacttgaaccctcacgcctatcactaggcaacggattttaagtccgtcgtgtctaccaatttcaccacattcccgaattcagtttatattatgactgcacacccaaaacaataaagatatttcggcctaaaaacaatactatagtaaaaaatttaaaggcggcacccagattcgaactggggatcgaggatttgcaatccactgccttaccacttggccatgccgccatttcttacaattaattgtttattaaccagagtatagcctataattgggaagttttaccagaaaaattttagaaaaattgatgtataatgcatttcaaagtgaatagaatcaaaatattgtaaatttaaagaataaattttatgtttgagaaatttaccgaaggcgcaataaaagtaattatgttgtcgcaagaagaagctcgacgtatgggtcacaattttgttggaaccgagcaacttttattaggtgtaatcggacaaaggcatggaattggtgcaaaagcattaaaaaaattaaaggtaacgttaaaaaaggcgcgaaaagaaatagagttatacattggtcgtggtactggatttgtagcatcagagattccttttactcctagagcaaaaagagttttagaaatggctgtgcatgaagggaaagatttgggtcaaaattttgtcggtacagagcacatcttattagctcttattgcagaatctgatggtgtagctatgcgaactttagacaaattaaatgtagacattcataaattacgaaatctaattttaacgtatatagaagaaactcaagaagaaattttacgtcctttaactcaagctgaaaaatttttattagaacgtgaaaaaaaagggagtccaaccccaactttagatgagtatgctgaaaatattacaaaagaagcaattgacggaaatttagatccggtaattggtcgtgaaaaagaaattgatgatgtaattgccgttttggccagacgtacaaaaaataaccccgttttaattggtgaaccgggcgttggtaaaacagcggttgctgaagggttagcccaactaattttaacagaaaaagtgcctgactttcttgatgggagtttaattatggctctagatttagggtcaattttagcaggtacgaaatatcggggtgaatttgaggaacgattaaaacgaattgttgaagaagcacagaacgattcggcagttattatcgtaatcgatgaaattcatacattagttggggctggtgcagcagaaggtgctgtagatgcagcaaatattttaaaaccagctttagcgcgaggtaaatttagatgtattggagcaaccactaatgatgagtatcgaaaatacattgagcgcgatcctgcattagaaagacgttttcagccagtacacgtcgaagaacctagtgttggtactacaatcgaaattttaagaggcctacgatcaaaatttgaacaacatcatacgttaagttatcatgataaagctttagaacaagccgcaattctttcagataaatatgtagcagatcgctacttacctgataaagcaattgatgtcttagatgaagcaggtgctagggttcgtttagagaatcgacgtttgcctttaggactgagaagtttaatgcatgaattacaagaaactattaaagataaagaagattgtataaaagaacatgattttgaagcagcaaagcaattattagatcatgaaatggaggtacggactcatattcgtattatgaaacagtcagctttaacgagtgaagctcgtgggtttagccgtcgtgacgtagacatggtcacagaaactgatgtttcggatgtggtttctaattggactggtattccagtaacaaaaattacaggttctgaatccgctcgtttattaaaaatggaagacactatacatgaacgaattattggtcaaaagcatgcagttgttgctgtttcacgggctattcggagggcacgagtaggattacgaaatccaaatagaccaattgctagttttatttttgctgggccaactggggttggtaagactgagttaacaaaggctttatcagattatatgtttggtagtgaagagagtatgattcgtctagatatgtcagaatacatggaaaagcatacggtggctaaattaattggttcaccaccaggatatgttggatataatgagggtggtcaactaacagaagctgtgcgttcaaagccttattccgttgtacttttagatgaagttgaaaaaggacaccccgatgtttttaatttattattacaaattttagatgacggtcgattaacagattcaaaagggcgagttattgatttcacaaatacactaatcattatgactactaacttagggtcaaaaattattgagcgggaaagtggtattaaatcaaaaacggaacaaggggaaggtggtttcaaaattacaccagatgctgtaattggttgggaacccgcgccagagccaattaaagatccagaagtttttgaacgtgtaacaaagttagtaaatgatgaattaaaaaactttttccgtcccgaatttttgaatcgtattgatgaaattattgtttttaatcatttaactcgaattgatatttgggaaatttgtgaattaatgattaaatcagttcaaaatagattaaaagataaaggtattaacttaattgttgagttatctgttcaagcttttttaactgatgaaggttatgatccgatttatggcgctcgtccattacgtcgtgcgattatgaagtatttagaagacacattagctgaacaatgcttatcaaaaacattatatccaaatacaaaaattcatgttcgccggaaaaaagtcgaaggaactttaatgacttatacaaatgaattagaagttgaagttgattttagcgatgttgatccaagtttattagatgaagaagcaaatgaaacagcaatgtcaagtttagacaaatctaacaatgaaaaagaaaaggtaggttctattgtttcaaaagataattcttctggaataaatgaagatgagccaagtttcggattagggagtaatgattctaaaccaacaattgcaggtcgagcagcaaagtttttcaaaaaaaaaaattaaacgataaaatgatttaacaaaaaacgaaggaatttattaattcctctgttttttgttaagatagccagccataactatgtaagccttttccaaggaagtttacacctaaataacaaacccaaattacaaaaaaacctagactacccaataaagcagtttttttgccttcccaaccttttgttatacgtgcatgtaaataggttgcgaaaaccaaccaagtaattaaagcccaagtttcttttggatcccaactccagtaagaaccccatgcttcattagcccaaaccccacctgaaataataccaattgtcaaaaagggaaatcctaatccaataattcgataactccaattatctagactctgcaaaagttttaattttcctaattctgaaatttcggttgatggtgttattagtttcgcttcataatagtctaacatgatattataaagtggtaatgaagagtcatcaagtacttttaaattaatatccttatatcgcgaaatgactaaaaatagaatacagagtaatgaccccataattagtgtaccataacttaacaacatcatactaacatgcatcattaaccaatttgattgtaaagctggaactaagggacttgatttttgcatctcaggagagagcgttaaatttgcaaacccgctaattaataaagttacgggaattaatacagaaccaattaacttactatttgttttaacttcaatatacaaataaattgttaatagcatacatgttaaaaacaacaatgattcatacaaattacttaatggaaaataacctgctacaatccatcgtgaacaaagaataaaaaataagagtccatttgcaattattgtactaaatcgaccaatttttgttaatataatggaatcggtaaacaaagataaatttatccaataggttatcattgctaacaataaaacgccaaaaactatatttgatgaaaaattttgaatttcattccaatccatgaaatttctccaataaaaaattttatataaattatcttgtagtatactattctactaaaaaagtaccgtattttggctattttattcattttattacttattaaaattgattttaaaaattatattactaattaaaaagaataaaaaattataattgacattaatttctatttcgaagtagtatatatttattatttatttaattaaaatgcaatgcccttactaagaaaatatgaaataatgattctcttaaccgaagaatttaatgatagcgaattaaaaacatgggttttcaattatgcaaaaaatttaagaaaattcagtgtttgtgatatttcggttatttcgcgtgggaagcataatctagcatatccgattgaaacaaagatgaaaggaaattatattcaacttaatttttccagtatgcccaaatatattacgaacttttcaaagacactgaaaatggattcaaatgttttacgattcctagtttttaacaaacaattataattttattaaatatttttaataaaattatttgtaatttgagatagaatgtgttatgctctcgctaattaatacatcctcagtagctcagtggtagagcaatcggctgttaaccgattggtcgtaggttcaagtcctacctggggagttatttacagtaaaaataaactaatgactaataatcttgataaattaaaaattggcaataagtcttttaattcacgtttgatgttgggaactggtaaatatagaactacacaaagcgcgatagcaagtatcgaggatagtaattgtgacattgtcactgtagcaattcgacgtttacccgtaaatttaaaaaatgataatataaattttttaaacaaattagactggaataagctttggttacttccaaatacggctggatcacagacagctgaagaagctattagaatggcatttttgggtcatgaattagcttgtcaagttggacaagaagataatttttttgttaagctagaagttatttctgatccaaaatatttattaccagaccccattggtactttaaaagctgctgaatttcttattagaaaaggcttcactgttttgccttatataaatgcagatcctatgcttgctttacacttagaagatttaggatgtgcgactgttatgcctttagcatcaccaatcggctctgggcaaggattaaacaatctagcaaatattaaaattatcattgaaaatgcgagtgtccctgtaattattgatgctggcattggtacaccaagtgaagctacgcaagctatggaattaggagcagatggagttcttctaaatacagctgtagcacaatcaaaaaatccgtcacagatggcatccgcaatgcgattgggtgtccaagctggtcgcttagcctatttagcgggcagaatggaaaaaaaatattatgccgacgcaagctcaccattagaacaaattagtaaattaatttaacgattggactctcaatcctttaaattttataaaatttaaaggattgagagtccaatcgttaagaaaaggaaatctaatatgctagacctaaacttctagtcgtttctgcacccaagtatacgcgtacacttaaaaaatctgtaggacaagcagtttcacatcttttacaacctacacaatcttcgacacgcggtgatgacgcgatttgacccgctttacaaccatcccaaggtaccatctctaatacatctgtaggacatgctcttacacattgcgtacaaccaatacatgtgtcgtaaatttttaccgtatgagacataattttttataattttattattaatactttaaattttttgagaagtcaaatctgactctaacttttttgtttgattcgaatttggaaaattaacgttttaagcgttgaatttgttgaatagctaaacgacctatattgaataaagcccatgatgcagcaactaataccggtgcagcaatgactattaaacgagtatccataagtgataatccttttgaaatattttaattaaatacactatatattatagtatatttaattaaaatgaaacgtttaaaatctaagttaccatcttcatttattataaactacaggaaatctttctgactattaactttttctatttttaagcctgagtagataaactaaaaagagagctttcttttgtttattacttgttattcgcaaaaaagaatgaattaatacaaatatcttagtaagtagtatttagaacttgaatcaattttagaaaatctaatatagtcgaagtgactggtgaagaattacgagtagaactaaatctatttagaagtctgatttcgataaaaactttggcattgaactatcttcccaggaggtccccctccaagtattgtcgtcgatttataacgtttcacaactgagttcgagatggatcagtgtggttccgcttagtacactaaaaacaccaaagcaaaaaaatgcttttataaaaagcatttttgtattaaaaaaattcaagtcttcggtctgttagtacatctcagcacacctattactaggtttacacttaatgcctatcaaacggttagtcttaccgtgaccttattcacttacgtgatgagaatacttatcttgaggtgggcttcccacttagatgctttcagcggttatccactccatacatagctacccagcgtttaccgttggcacgataactggtacaccataggtatgtccttctcggtcctctcgtactaaagaaggctcctctcaatattctaacgcctacaccggatatggaccgaactgtctcacgacgttctgaacccagctcgcgtaccgctttcatgggcgaacagcccaacccttgggacgtactaccgccccaggatgcgatgagccgacatcgaggtgccaaacctccccgtcgatgtgaactcttgggggagatcagcctgttatccctagagtaacttttatccgttgagtgacggcctttccactcagcaccgtcagatcactaagaccgactttcgtccctgctcgacttgtaggtctcacagtcaagcttccttatgcctttacactctagatacgatttctacccgttcagaggaaacctttgtgcgcctccgttaccgtttaggaggcgaccgccccagtcaaactgcccgcctgaaactgttctttgaccagataatgattcaaagttagaaatctaacattacaagagtggtatctcactgatggctccagtattcccacaagaataccttcaaagcctcccacctatactgcgcaaataaagtccaatttcaatttcaagttacagtaaagcttcatagggtctttctgtcctggtgcaggtagtccgcatcttcacagacaagtctatttcaccgagcccctctctgagacagtatccaaatcattacgcctttcgtgcgggtcggaacttacccgacaaggaatttcgctaccttaggaccgttatagttacggccgccgttcaccagggcttcagttatcagcttcgctaatgctaaccaacttctttaaccttctggcactgggcaggcgtcagcccccatacatcgtcttacgacttagcggagacctgtgtttttgataaacagttgcttggatcttgttattgcaaccttataaataaggcactccttctcccgaagttacggagtcattttgccgagttccttagagagagttatctcgcgccccttagtatactctacctacccacctgtgtcggttatggtacaggcattatttgtttatgacagtgcaagcttttcttggaagtatgacatagactgcttcaatgccgtagcatctcgtactcacgcctcaactcaaaacgttttcgccgtttctcatcatctcgaacgtttaaaccggtaaccaatatccggccagcttagccttctccgtccctcgatatcaacaaataatggtacgggaatattaacccgttgtccatcgactacgcttttcagcctcgccttaggtcctgacttaccctccgcggacgagccttccggaggaaaccttgggttttcggggtataggattctcacctatattttcgttactcaagccgacattctcacttctgcttcgtccatatccgcttccgctaatacttcaacctacaacagaacgctcccctaccgatatattttatatatcgcacagtttcggcaaattacttagtcccgtacattttcggcgcaggtttactcgatcagtgagctattacgcactctttaaaggattgctgcttctaagcaaacctcctgattgtctatgcactcccacctcctttatcacttagcaattatttaggggccttaactggtgctctgggctgtttccctcttgacaatggagcttatcccccacagtctcactgatgaactgtacacttagtattcttagtttgcaacgatttggtaccgaattaccagcccgcatacgtaacagtgctttacccctaagctataacattcatcgctgcgcctaaacgcatttcggggagaaccagctagctccgaattcgattggcatttcacccctaaccacaactcatccgctgatttttcaacatcagtcggttcggtcctccacttagtattacctaagcttcaacctggccatggttagatcatccgggttcgggtctataaccagtgacaaacgccctattcaggctcgctttcactatggctccggtattctctaccttaacctgccactacttataagtcgccggctcattcttcaacaggcacgcagtcagacgttttagtcgtcctcctactggttgtaagtttatggtttcatgttcttttcactcccctcccggggttcttttcacctttccctcacggtactatttcactatcggtcattcaggaatatttagccttacgaggtggtcctcgctgattcacacggaatttcacgtgctccatgctacttgggatacaatttgattgtttcaattttcgactacgagactatcactctctttggtttagcattccatctaagttcgtctaattgtcacatttaatcattaataattgtcccgctacccttaaaattaagtttaggctgttcccatttcgctcgccgctactaagggaatcgtttttactttcttttcctctaggtactaagatgtttcagttccctaggttcgctctttcttatttatgtattcaataagtagtattagagtttcctcattcggagatctccggatcatagcttgtttccagctccccgaagcgtttcgtcggtaaccacgtccttcatcgcttctgaatgccaaggtatcccccataaactcttaattccttgaatttaagacttatttaatcttatgattaaaaaatgttaaaatttttcatgtggaggtaagcggattcgaaccgctgacaaccgccgtgcaaaggcggtgctctaccaactgagctatacccccgttgggccattctggatttgaaccagagacctcacccttatcaggggtgcgctctaaccaactgagctaatagcccgtttctatttagtatttatcgaccgttaattttaaaattttataattttaaaaggaggtgatccaaccgcaccttccagtacggttaccttgttacgacttcaccctagtcactaattctaccttaggcgtcctcctccaagcggttagagtaacgacttcgggcataaccagcttccatggtgtgacgggcggtgtgtacaaggcccgggaacgaattcaccgctgtatagctgaccagcgattactagcgattccaacttcatgcaggcgagttgcagcctgcaatccgaacttagagcgagtttatagattagcttgtcttcgcagatttgcgtctcattgtctcgcccattgtagcacgtgtgtagcccagggtgtaaggggcatgctgacttgacgtcatccccgccttcctccggtttataaccggcagtctttttagagttccaaaaggcaactaaaaatgagggttgcgctcgttgcgggacttaacccaacatctcacgacacgagctgacgacagccatgcaccacctgtgtatacgttccaaaaggcacttccttctttcaaagaaattcgtatcatgtcaaaccctggtaaggttcttcgcgttgcatcgaattaaaccacatgctccaccgcttgtgcgggcccccgtcaattcctttgagtttcactcttgcgagcatacttcccaggcgggatacttaacgcgttagctttgatactgcacaggtcgatctgttcaacatctagtatccattgtttacggctaggactactggggtatctaatcccatttgctaccctagctttcgtctctcagtgttagtaatagcccagtaaagtgccttcgccatcggtgttctttccaatctctacgcatttcaccgctccactggaaattccctttacccctactatactctagtctaatagtttcgactgcgatttcgaggttgagcctcaagatttaacagttgacttattggaccacctacagacgctttacgcccagtgattccggataacacttgcatcctccgtcttaccgcggctgctggcacggagttagccgatgcttattcttcaggtacacgtcattgattcctccctgaaaaaagaggtttacaacccataggccgtcatccctcacgcggtattgctccgtcaggctttcgcccattgcggaaaattccccactgctgcctcccgtaggagtctggaccgtgtctcagttccagtgtgtctgatcgtcctctcaaaccagatactgatcgtcgccttggtaagccattaccttaccaacaagctaatcagccgcaagcttctctttaggcggaaattccatttcactcaaaagcatatggggtattagcaaccgtttccagttgttatccccctcctaaaggcaaattcttacgtgttactcacccgtccgccacttgagttaaaaactcccgtacgacttgcatgtgtaaagcataccgccagcgttcatcctgagccaggatcaaactctcttaaaatttccttgaatttttataacttatttctaaaagtatttctataaagttgaattatagattactgaggaaaggtcataagaaatagttatgttaaaattaattcataaaactttaaaaaatattttatgttactttgatttagtttttgaaattaagactaaaagtaacataattaaaactcattaaaaaaatgcttttaaattttcagttggataaatacttaaagtaatttttcaaaataattaagtataaaattgaaaaactcttgattactttgagataacatttcagttgaaatagattcaattaaaaaatttggagacgaattttgatctatgaataattctgttgttaatttttgttgattcagttctctaataatactatctggtaaaaattgaatatccaaatctttgtacgctttttgcatataatctaaaatatctggtcgttccttataccaaaattctcgaatttcatttggaactggataacgataccataaaataggtaaataatgaaaaactaaaacatctttcatctgttcattaatcaataatttggtttcttcaccttcacttggtaaaaatggcatagtaaaaactaaatgatttagactatccgccactactccaagaattcctaaaaatacactgcctgtaatatttactcctaatatagcaggaacaataccctgtaagacatcttccgtccagtctaccgcagccgctaagtaacaccatggaaaagtataagggttaatgtaaataaaccaagagagcgcgatacgtaagattacaatttgtgaatataccattagaccaacaaataaaacttcacgaatagtttctaaaattgtaatatctaaacaaagatgtagtcgtacttgaataaattctgataaccaatcaggtaaaaaataaatatttttatagttttcaatataaaaattatagaatccttcatctttactttcataaatatatcgtgggactgcatcgacttttggtgcaggaccaaagatcatctcaaaccaggtttcaggtctttgaattggaggccagaatgttctgtgaataggtaaattatcaagaaattgtgaccgtacatatacattacttggaaaatctgtaatcgttggcataccaggattggatggatatccgaataaaccagcgagttgcttaaaaaaatttccaattatttcgtaaaaggcagttcggagtggaataaatttttcatctaagctcattagtaattttgaattagtatcagtttaataatacataatataataaaactattatcaatcaacaactcaaaatactaagaaagtcacataaaaaaataaatatggtagaactaattttaaattaatggattaaaatcttaacattatctaaaagatcgatccattttaggtgttattaaatcgggatagtaggatttgaacctacgaccccctgctcccaaagcaggtgctctaccaaactgagctatatcccgagtcaaagactcattaaattgaagttttcaaaatacccacacccatgataacgaatttcttgaaattagacaaggtttaaaattgttttgaaaattctaagcaagaatta
>G-C1-E1 (GJ_Plasmidsaurus_20.5X_Coverage)
TATCCAATTTAATTAAAAATAAATTGGATATAAAAAGTTAGAAATTAACCATACTTACCGGCAGTTGAAGCAATTACAAAAGCTGCATACGTTAAAACATAACCTACTGTGAAGTGAACTAAACCAACTAAACGTGCCTGTACAATTGAAAGCGCAACCGGTTTATCTCTCCAACGAACTAAATTAGCTAATGGTGTCCGTTCATGAGCCCAAACTAATGTTTCAATTAATTCTTGCCAATAACCACGCCATGAAATTAAGAACATGAAACCTGTTGCCCAAATTAAATGACCAAATAAGAACATCCAAGCCCAGACTGATAAATTATTCATACCAAATGGGTTATAACCGTTAATTAGTGGTGATGAATTTAACCATAAATAGTCACGTAGCCAGCCCATGATGTAATTTGATGACTCATCAAACTGCCCTGGGTTACCACCCCAAATTGTCATGTGTTTCCAATGCCAATAGAATGTCACCCACCCAATTGTGTTTAACATCCAGAACATTGCTAAATAAAATGCATCCCAAGCAGAAATATCACAAGTACCACCACGACCTGGACCATCACAAGGGAAACTATAACCAAAATCTTTTTTATCTGGCATTAGTTTTGATCCACGCGCATCTAATGCACCTTTCACAAGAATTAATGTAGTAGTATGTAAACCTAAAGCAATTGCATGATGAACTAAAAAGTCACCAGGGCCAATTTTTAAAAATAAATCATTTTTATTATTATTAATCGCTTCTAACCAACCCGGTAACCAAATTTGATTACCAGCTACAGTAGCTGGACTGGTTGAAGAAGATAATAAAGTGTTAAATTCGTAAACTGCTTTACCAGAAGCTGCTTGAATATACTCAGCAAATAATGGTTCAAATAAAATTTGTTTTTCTGGTTGACCAAAAGCAACTACAGTATCATTGTGGATATATAAACCTAACGTATGGAAGCCTAAGAATAATGACGCCCAACTTAAGTGAGAAATAATAGCTTCTTTATGCTCTAGCATGCGTGCTAAAACATTATTCTTATTTAGCTCTGGGTCATAATCACGAACAAAGAAAATTGCGCCGTGCGCAAAGGCGCCGACCATTAAGAATCCAGCAATATATTGATGATGCGTATACAATGCTGCTTCAGTAGTAAAATCTTTAGATAAGAAAGCATAAGGAGTAATTGCATACATATGTTGCGCGGTTAATGATGTAGCAACGCCTAAACATGCTAATGCTAAACCTAGTTGCATATGTAACGAATTTGTAATTGTTTCAAACAAACCAGTATGACCAGCACCTAAACGGCCTCCAGGAGGACGGTGAGCGTCTAAAATTTCTTTCATATTATGGCCGATACCAAAGTTTGTTCGATACATATGTCCTGCAACAATAAAAACAACCGCAATCGCTAATTGGTGGTGCGCAATATCACTTAACCATAAAGATTGTGTTTGCGGGTGGAAACCACCTAAAAATGTTAAAATAGCTGTACCAGCACCTTCTGCAGTTCCATAAACATGATTTGCTGAATCTGGATTTGCTGCGTACACAGTCCAGTCACCACTGTAAAAAGGTGTTAAACCAGCCGGGTGAGGTGGAGTTGTTAAAAAGTTCTCCCAACCAACATGTACACCCCGTGATGCAGGAATAGCCACGTGAACAATATGTCCAGTCCAAGCTAGCGAACTGACGCCTAATAAACCTGATAAGTGATGATTTAGACGAGATTCATTATTTTTGAACCAGGCTAAACTTGGTCGAAATTTTGGTTGTAAATGTAACCAACCAGCAAATAATAAAACTGATGCTAAAATTAATAAACCAACTGAACCTAAGTATAATTCTTGATTCGTTCTAAAACCAATAGTATACCACCATTGGTATACGCCTGAAAAAGCTATATTTACCGGATAAGTGTTACCTTTACTAAATGCTTTAATTGCTGATTCACCAAAATGAGGATCCCAAATTGCATGTGCAATTGGTTTCACTTTTAATGGATTACTTACCCATTTTTCAAAATTTCCTTGCCAAGCGACATGAAATAGATTTCCTGCAGTCCACAAGAAAATAACGGCTAAATGACCAAAATGCGAAGCGAAAATTTTTTGGTATAAATTTTCTTCAGTCATACCATCATGTGCTTCTAAATCATGAGCAGTAGCGATACCATACCAAATTCTTCGCGTTGCTGGATCTTGTGCAAGGGCTTGGCTAAACTTTGGAAATTTAGTTGCCATAATTGTTAGATGCCTTTTTATATAAATTTTAGTTATGAATAAAAACCGTATTTAGTTTATTTTAGTTAACTGATTGAAACAGCACGAGCTAAGAAGAACGCCCAAGTAGTTCCAATACCACCCAATAAATAATGAGCTAAACCAACTGCACGACCCTGAGTAATGCTTAATGCACGAGGTTGGATTGCAGGAGCAAAATTTAATTTATTATGAGCCCAAACAATTGATTCAATTAATTCTTGCCAATAACCACGACCACTGAACAAGAACATTAAACTAAACGCCCAAATAAAGTGAGCACCTAAGAAAATTAGACCATAAGCTGACGCAGCTGAGCCATATGATTGAATTACTTGCGAAGCTTGTGACCATAAAAAATCACGTAACCAACCATTAATTGTAATTGCACCTTTTGCGAAATTACCACCTGTAATATGTGAAATACTACCATCAGGTGAAATAGTACCCCAGACATCTGATTGCATTTTCCAACTGAAATGGAAAATTACAACTGAAATAGAGTTATACATCCAGAATAAGCCTAAAAATACATGATCCCAGCTTGAACTTTGACACGTACCACCACGACCTGGGCCATCACATGGGAACCGGAAACCTAAATTAGCTTTATCTGGAATTAATTTTGAACTACGCGCATATAAAACGCCTTTTAATAAAATTAAAACCGTTACATGAATTGTAAATGCATGAATATGATGAACCATAAAATCTGCAGTTCCTAATTGAATAGGCATCATTGCGATTTTTCCACCAACTTCTACAACTTCACCACCAAAAGCATAACTTGTTGTCGCCAAAGCATTCGGAGCTGTTGTACCTGGTGCTAATAAATGAATATTTTGAATCCACTGAGCAAAGATTGGTTGTAGTTGAATCGCTTTATCTGAAAACATATCTTGAGGACGACCTAAAGCACGCATTGTATCATTATGAATATAGAAGCCAAACGCATGACAACCTAAGAAAATACAAACCCAATTTAAATGCGCAATAATCGAGTCACGATGACGTAATACACGATCTAGCAAATTATTATAATTATTTGCTGGTGTATAATCCCGAACCATAAATATTGCAGCATGGGCTGCTCCACCAGTAACACAGAATCCTCCAATCCACATATGATGTGTAAATAAAGAAAGTTGTGTTGCATAATCAGTAGCAATATAAGGATACGGAGGCATTGCGTACATGTGGTGTGCCACAATAATACTTAATGAACCCATCATTGCTAGATTAATTGCTAATTGAGCATGCCAAGATGTTGTTAAAATTTCGTATAAGCCTTTATGACCTTCACCTGTAAATGGTCCTTTATGAGCTTCTAAAATTTCTTTCATACTGTGACCGATACCCCAATTAGTACGGTACATATGGCCAGCAAAAATAAATAAGACAGCTAATGCTAAATGATGATGAGCAATATCACTTAACCATAAACCACCGGTTACAGGGTTTAAACCACCTTTGAATGTTAAAAAGTCTGAGTATTCTCCCCAATGACCACTGAAAAATGGTGCTAACCCTTTTGAAAAACTTGGGTACAGTTGACTCATTAATTCACGATTAATTAAAAATTCGTGAGGTAATGGAATTTCTTGTGGTGCTACACCCGCATCTAGTAGTTTATTAATCGGTAAAGCAACATGAATTTGGTGACCAGACCAAGATAAACACCCTAAACCTAATAAACCAGCTAAATGATGATTCATCATCGACTCAGCGTTTTGGAACCACTCTAATTTCGGTGCTGCTTTATGATAATGAAACCAGCCAGCAAACAACATAATCGCAGACATTGCTAAACCACCAATTGCAATCCAATATAATTCAACTTCACTGGTAATTCCTTCTGCACGCCACATTTGGAACCAACCAGACGTTGTCTGAATACCTTGGAAATTACCACCAACATCACCATTTAGAATTTCTTGACCAACGATTGGCCAAACGACTTGAGAACTTTGTTTAATATTAACTGGATCAGTTAACCAAGCCGAATAATTAGAGAAATATGCTCCATGGAAGTGCATACCACTGATCCATAAAAATATTACTGATAACTGTCCAAAGTGCGCACTAAAAATTTTACGCGAAACTTCTTCTAAAGAACTTGTCTGACTATCAAAGTCATGAGCATCTGCATGTAAATTCCAAATCCAAGTAGTTGTTTTTGGACCTTTAGCTAAAGTTCGAGAGAAATGACCAGGTTGTGCCCATTTTGCGAAACTAGTTTCGACTGCGTCTTTCTCAACAAAAATTTGCACGTTTTTTGAGCGACGGTCGGTTGAGCTTATTGCCATTAATTTTCTCCTTGTTGGGAGACGAAAATTTATGAAACTCTCATAAAAAATAAAGAATAGACACGAATTAACTATCTGTTAATTATGAGTTTTCAATTTTACATTATACATTTATTTAAAAAATTTTAGGTATTTATTTTTCATTTCAAAATTAAAAATAAAATAATGAATTAAAACCCATATTGATATGAGTTTTAATTAATCTTAGAATTGGATTAAAGATTAAAAATATAACCCTAATAAATCAGGGAAAAAACGATTAATCTCAATAATAAAACCTGCTGTAAATGTTAACCAAATTGTCAATAAAACAGGAGCCGTTGATAAGTATTTTTGAAAATTTTCCATAAAAGCTTAGTTTGAATAGTTAATAAATAATTAATGAAGAAGTTTAAATGTTAATAATTAACGAGGTGAAACTGTCACTTCATCTTTTGGCGCTATTAATTCACCACTAATCAATTCTTGCCATGCTGAAATTGGCCAAATGTAACCCGTTGTCATGATTTTAATGGCCAATGGGACATTAATAATAATTTCGCTTTCCGCTGGATTCTTAGTCGTGCTAACAGCACGAACATACTTACGCCCAACCCAACCAATCCAACCTGAAATATAGATAAATCCAAAACCTGGAAGAATAAATTCAGCAGCATGACTCCAACGTCCATCTGCAACTAAATGTGGTAGTCCCTCAGTACCGCACAATAAATCTGAACGACTATATTTGTCAAATCTGGCTTTTGTTCTATCAATTTGTTGTTGCAACGCTAAAGATGGAGGTGAATCAGCTTGATATTGACTCATTCTTTGTTCAAGTTTTTTGACACTAGCATTTAAACGTTTTGTAAAAGCTGGAGATTCACTACATTTCGTTAACCCACCAATATCAGCAACTGCTTGACCCGGTGTGAAAGTTAATAATGCTAAAAAAAGTAAAGTTATTAAATTAAAACGTTTCATAAGAAATTAAATTCATAATTGTAAATTTGGTAAAAAATTTTAGAAAGGTAAAATTACTACTATTTACATAATAGTATAGATTAAAAAATATTATTTATTTGAAAAAAAAATTAAAAAAAAATTAAAAAAATCAAATCTTCATTAGACACTATAAAAAGTTTTTAGAAGTATTCACAAAATGTAAAATACTCTAAAAACTAAAGGTATTAAAAATTACTCGAAATCTTTACGATTTGGATTTCTTGATGGATCACTTGAAAGAAGTCCAAAGATAAATAACGAAACAAAAAAGATAATCGTTGTGTAAACTAAAATTTTTAAAGTTAACATTTAATTTTTCTTAAAAATTATTTTTGATAATATTAATTATACTAAAATAAAACTATTATGAATTATTTAATTCAAAAAAAATTATCTAACTTGCTCTTAAGCTTTCTCATTTGAACGATCATAGCTCAAAAGAAATGGAAAAACACGTAAAACTGTTATTTCAGTTTTTTTAGGAGTTTGAGGTTTTGAACTCAAGGACGACTTTTCTCTGAGTGAAATATAGCCTTCAATCAAAATGTAATCATTAACTTTATAATAATTAATGACATCATTGGCTAAATTTCCCCAAAACGTTAGATTAACTATGCGACTACCACGAACTTGTGGTAATTGAACACGAAATTTTACAATTGTAATATTATTTTTTAAAGAACGTTGTTTTGGTGTTTCAATAATTTTGACAATTCCCCCAATATAATTTGTATCACCCATTTTTAATTAAATGATTAAATTCTTTTTGTTTTTGAACATCTTCAAAATTAATATCACGCAAACGTTTTAATAAACGAATAAAATATTCTAAGAAATAATCATCCAATTGAATTATTTCTGACGAATCAATTTTAAATAGCTTATATAAATCAAATGTTGATTTTGAAAAATTATTTTCAGTATTTAAAATTTCCGCAAATGCTAGGCGATCGCTGATATTCTGACCCCATTCAAAAAATCCAAAAAATCTACTAACAAATTTTAGAAGAAATAAAGGAATTTTTTGTACTTTTGCTTCTTGTCCAGCCAATTGTTCACATAAATTAATAATTTCTGATGAAACCCAACCACGTGAGCCACTAAGAAAAAATGTTTGATTAATCGTTTCTTGAATTTGTAATGAACGTAGGCAAAATTTTGCTATATCTTGCGTATCCATATACGAAATATAGGTATTTTCATTAGTTACCCAAATAGGTAAATTTTCTAAAACCGGAATTGCGTATTGTTCAATCAATCCTTGATAAAATCCAGTCAATCGAAAAATTGTATATGGTATTTCAGATTGTTTTAATTTAATCTCTATTCCATTTTTAACTTTCATTAACGGAATATTTTCAAACTGTTCTACATTTTGAGCAGAAAAAAAGATAAAACGCTTTATATTGGCCGCCTTTGCTGCTTCAATTAAATATAACTTACCTTCCCAATCAACTTTTTTTAGAGAGTTTTGCTCATTTGCTCGACTTGTTGACGCATCAATAATGGCAGTAATTCCTTTTAGACAAGGCGCAATTGTCTCAGGACGAGCTAAATCACCATAAACTAGCTCAACACCCCATTCTTTTAGAAAGCTAGCTTTTCGAAAATTTCGAACTAGACATCGTACTTGATAACCTTTGGTTAGGGCTTGTAAAACAACTTGTCGCCCTAATGTTCCAGTTCCTCCAATAATAAGTAAACTCATAAATCGATTAATTTCTTAATTATTAAATACTGTACTTTGTAAAATATCTGCTGCTTCAAGATTTACTAATTCTTTTTTTGTTAATACTTGGCCGCGGCTATCAAAAATTCTATTCGCTTGACGCATACGTGCTCGATCTAAGGCATTTTTAACACTTCTAGCATTAGCAAATAACGGCTTCTCTTTGCGTTTTTGAATATATTGTGTCAAAGCTGATTCAGCATCTGGAGTTAATTGATATTGTTGTTCTTCTAACATCAATTTTGCAATTTTTAATAATTCTTCAACTGTATAATCTGGAAAGTCAATGTGGTTTGCGATACGTGATGATAAACCTGGATTTGATTCGTAGAATTTATCCATTGGTTCTTTATAACCTGCTAATATCACAACTAAATCATCACGTTGATTCTCCATTACTTGTAATAAAATTTCAATAGCTTCTGAGCCGTAGTCACGTTCATTATCTGGTTTGTATAAATAATAAGCTTCGTCAATAAATAAAACTCCACCCATTGCTTTTTTAAGAACTTCTTTAGTTTTTGGAGCCGTATGTCCAATATATTGACCTACTAAATCATCCCGAGTTACCGTTAATAAATGACCTTTTTTAATATACCCTAACTGATATAAAATTTCGGCCATTTTTAAACCAACGGTTGTTTTACCAGTTCCAGGACTACCAGTAAAAGACATATGTAGGCCAGGATGGGCTGAGGTGATTCCTAAGTTTCGTCTTAATTTATCTATTAATAATAAAGCAGCAACTTCTCGAATCCGAGTTTTTACTGGTGCTAAACCGACTAATTCTTCATCTAACAAGCTTAATGTCTTTGCAATTTTCGTTTTTCCATATTCTTCTTGTAAACGTACTTGAGTTGAATCCATATTGTTTTACTTTTTAAAAATAAATTTGTAGCCAAAGTAGTCGTATGAAATCTGTTAATAGATTTCATACGACTACTTTAATATATACTTAATTTGTTATAAAGCTAGGGATACTAGATAGACAAATAAATGCAAAGCCTGCACTTCCACATGCCCCAACAAAGAACCCACCTTTAAATTGGTCCCAAGCCTTCTTTGTTTGTAAATCATTTTCATTAGATGATTGCGTCTTTTCTTGGCCAAACGCAGCTACACCGTAAATCGTTAGACCTAAAGTTAAAATTACAATCAAACCAACTGTTGAAAGAAAACCAGCTAGCAATCCAATCTCAGAATCACGCAATGGCCCTAATTTAACAAAGGGGCCCATTAAAAAGTAACCATGTGCTAAACCAATTTCTAAGCCACGTAATAATGGCGTTAAACCGAAACGATAGGCTGGTAAATTTTGTAGAATTGCTCGTGTTACTGCAGATGATGTTATTGGCGTTGCTAAATGACCCACAAACGGATCATCATTATAGGGTTTAATGAAATTAGCCATAAAATTAATTTAAAAATTAGTTTAATTTAAGAATAAAAATCTTCTCTAAAAAAATAGACAGCAACAAAAATTTGCTGAAAGTTTTTTCCGACCAAAATTTTTATATAGATTACTATATAATATATACTAATATACAGAAAAATTTTTATAAACTTCATTTTGAAAAAATAAGAAAGATTTTATGACAGTTGCTATCGATTACTTTTTATTAGTAGGATTCTGCTTCGCAGTTACATCTGGTTTATGGATAGGATTAAAATCAATTAAACTAATTTAATTTCTAATTTAGCTACACCAAATGCAAAACGAAATTCGTCAAGATAAAATTATAGGGTCACGACGGTTTAGTAATTATTTCTGGGCATTCTTTTTACTTGTCGGAGGCTTAGGATTTTTATTAGCTGGGATATCTAGTTACTTTAAAGTTAATTTACTACCTTTTACAAATACGACGGAACTGGTTTTTATTCCACAAGGACTAGTTATGATGTTCTACGGAGCATTAAGTTTAGGAATTAGTATCTATACATTGCTTACAATTATTTTAGATATTGGAAGCGGGTATAATGAGTACAATAGGATAGAAAATCTTGTGAAAGTTGTCCGGAAAGGATTTCCAGGAAAAAATCGTGAGATCCTTTTAACATATTCTTTATCAAATGTTCGAGCGATTGGGATTAAGATCACAGAAGGTTTAAATCCAACACGCAGCATTTATTTATGTTTAAAAGATGAGCGTAATATTCCTTTAACACCAGTTCAAGAGCCAACTGCTATTTCTAATCTTGAAGAAGAAGCAACGGATTTAGCAAAATTTTTGGATTTAAGACTAGAAAATTTATAAGATTTTATTGCTTTTCGGCCCGTATAATTCTATAATGAGGTTATGCGGGCATAGTTTAGTGGTAAAACCTTAGCCTTCCAAGCTAATGATGGGGGTTCGATTCCCCCTGCCCGCTTTACATAACTACACCATATTAAGATTAAACTTAGACTGAGCAACAATCTTTTTTTTATAGGAGAATATCTATATGTCTGGTGGATCTACGGGTGAACGTCCGTTTTCGGATATTATTACTAGTGTACGTTATTGGATTATTCATAGTATCACTATTCCATCTCTTTTTGTATCAGGATGGTTATTCGTTAGTACTGGTTTAGCATATGACGTATTTGGAACTCCACGCCCAAATGAATATTTCACACAAGATCGTCAACAAATTCCATTAGTAAACGATCGATTTAGTGCGAAACAAGAATTAGAAGATTTAACTAAAGGTTTATAATTGAGGTAAAAAAATGGCAAAAAATATTAATCAACCTGTAGCTTATCCTATTTTTACTTTCCGTTGGTTAGCAATTCATGGATTAGCAATCCCAACAGTATTCTTCTTAGGTGGTATTACAGCAATGCAATTCATTCAACGATAAATTCATATACAATATATAGACACGAGGTAATTTTTTATGACAGGTCCAAATCCAAATAAGCAAGCAGTAGAATTGAATAGAACTTCTCTTTATTGGGGACTTTTATTAATTTTTGTTTTAGCAGTTCTATTCTCAAGTTATTTCTTTAATTAATATTAATATCATAGGAGCTTTTCAAAATGGCAAATACTGGTAGAATACCTTTATGGCTTGTAGGTTTAGTAGGTGGATTAGCAGTAATTACGATGCTTGGTTTATTTATCTATGGTTCATATTCTGGTTTAGGTTCATCATTATAATATACTATCTGTTAATATCCATTAAACGTATTTTAATGGATATTAGCAAAAACAGATGTTAAATAATTTGTTATCAATTTTTGAACTGTTTTTTCAATCTTTTCATAAATTTTTTCATTACTCGACCTAATCTATTCTCTAACTTCCATCTACCATTTGTTCCGCGTCCAAACCAACCGTACCACAACTTTGGTAAAAATCGTTTTAAGTTTTTTTCTTTTTCATTAGGATCTTGCCACGATGTCTGGCCTCCGCTATAAAGACTATTTTTTGGTCTTGGTCCAATATGAAGTTCTGTATTTTCGACAAAAAATGGCATATAAAAATATTGACCCCAAATAGCATGAAATAGACCAAAAATAATAAAACCAATATGAGCTAAAACGACACATGCAATAATTCCATTTAAAACATTAATTTGTAAAATTAAGTTGGGATCAATATAATTAGCATATGACTCTGTTTGTGGAATTAATACAAATGTTTGAAAATAGTATACACGATAAATAAAATAGATAAAAATTTGTTCAACCATACCTATTATAAGTAAAAATGTCCAATGCCATCTAACTAAATATGGGCAATATCGTTTTCCTATTCGAGTTATAACCGCGTATGCTGCAACTCCAGAAAGTTGTGTCCAAAATTTACTACAAATTTCATAGATTTTTGGTATGATCTTATTATAAATTTTATAATAGAGAGGAAGAATATTTGATTTATTTGGTTCTTGCAAGTTTGATACAATCATTGAAATTGGATCAATATAATATCGAAGTCCAGTCTCAGGATCTATGTTAGTAACACCTTTTGTAAGAGCATAATATATAATTTGCCCTGGATTATACCAATGTACATTTTCGCCTAATTTTAAATCAGTTAAAACCATTTGCCTTTGTAATGAGCGCAATTGGACGGCATCCATTCCCAATTTATGTAAAAATGGAAGCTTCAATAATACGCTTCGATACATTGAAATTAAATCGATTAGATGTCGATACCACAAATAACCAGCAAAAAGTCCAATACATGTAATATAAAATGAAGTCTTTAAATTGTATCGTAATGTAAGAATAACAAAACGGACAAAAAGAATGAAAAAAAGAACATTCTCAATATCAGCTAAAGTTAGCCCATCCTGAATTTTTTCCCATAAACCCTCTACGATTAATCGAAGAGTAGTTAATGAGACATCTGCAGAAGGTTCAAAATTAGAAAGATTAAAATCGTATCCATTTGTTGCTGCTTGTCGAATTTCTCGTTTTGCAGGATCTTCCATTCCAAACCAATTTAAGACTGTTTCTTGATCAATGTTGATTAAAAGAAATAAAAGTCTAAAAAAATATAGCATAAATTAGTTCTACTAATCCATTAATTTAAAAGTTTAAAAAGTTAAATATTTTATTCCCCAAACATACTGAATTTTTGTATAAAGATCAAGGTTTTATAAATAATTCACTGACTTAATTCACCGTATACAAGTTAACTAGTCTAAGTAATATTCTATACTAGACAAAAAAATAATTTGAGGAAAAATTTTGGACCAAACTCTCCTGTAAGAAAAAAGTTAGTACGAATCTCAAATCAAGAAAATAATTACTTTATGATGATCTAATTAAATTATGAAACATTATTTGATATAACTATACTATTTCAACGGTACATATTTATTATAAAAAGTTTAAAAAGTTGTTAAATTGTATATTTATATATATATAAATTACCCCCAAGGGAATTCGAATCCCTGTCTGCTCCGTGAAAGGGAGCTGTCCTAGGCCTCTAGACGATGGGGGCAAACGACCAAAAATTTACAATCTAATTTAATAATTGGTTTAACACTGTTGAAGCGGGCAACGCGATTCGAACGCGCGACATCAACCTTGGCAAGGTTGCGCTCTACCACTGAGCTATGCCCGCTAACAAAGTTTTAAACGAATTACTTACCTTACACACATAATACAGAAGGCGGATAATATTTGTCAATACTTTCTTTTTAAAATAATTTAGAAATTATAGTTAAACTATAATTTCTAAATTATTAAAGTGATGATGCAACACCATCAGCTGCCGCAATTACAAGAACCAGTGCAACCCAAGCCTGAAAACCTTTTGTAAAATCAGATTTGGAATTTTCCCATTCACCGGGAGTCGCTAATGCTACTGGAACCGTCACAATTAAACCTAATGAAATTAAAACCAATAAAGCCGTTAAAGCAGTTATCATAAGTATTTTTAAAAAATTTTTATATTGATGATTCGAATAAAATAAATATAGTACTAAAGATTACCTTTCTTTAATGCTAATAAAACAATTACTGCTGGGCCTGCTAACATGATAGTCCCTGTCGCTATTAGTTGTCCTAGAACTTGCCAATTAATCATTTTTTAAATCCTTATTTGTCAATTTTTAATAAAATTTTAAGTAATAAAATAACCGATAATGTTATTTTCTATTCTACTTTAAAACTAATAAAGTAAAAATATTATTTTAATTAATATTGTAGTTGGTATAGTTTTAAAAAATACAATTTTTTTTTAAGAAATACTTTAATATTTTTGCAAGTTCATGTAATATATTATGTAAGGGTTGCTAACTCAATGGTAGAGTACTCGGCTTTTAACCGAATAGTTCTGGGTTCGAGTCCCAGGCAACCCAATTTTGAACTTAACAAAATATTTAATCGATTTATTACAAAAAATTTCTTATATCTTGCTTAAAATTAATTATTAAATATTTGATTATTCTTTACTCAACATATATTGAGTAAAGAATAAAAGTGATTATTAATCAATAGGACGCATCGATAACACAGGTTCATTAGCACGATTAATACCTTTCTCGAAACCAGCAGCCGCCGCACGAGCACGACCTGAATGCCACCAGTGACCAACTAAGAAAAAGAATCCTAAGAAGAAATGAGAACAACATAACCATGAACGAGGAGAAACATAATTAACTGAGTTAATTTCTGTCGCTACACCACCTACGGAATTAAGTGAACCTAATGGAGCGTGTGTCATATATTCAGCTGCACGACGTTCTTGCCAAGGTTGAATATCATTTTTAATTTTGTTGATATCTAAACCATTTGGACCACGTAATGGTTCAACCCACGGTGCACGTAAATCCCAAAAACGCATTGTTTCACCACCAAAGATGATTTCACCACTAGGTGAACGCATTAAGTATTTACCTAAACCAGTTGGACCCTGTGCTGATGAAACATTAGCACCTAAACGTTGATCTCGAACTAAAAACGTGAATGCTTGTGCTTGTGAAGCCTCAGGACCTGTTGGGCCATATAATTCGCTCGGATAAGCTGTATTGTTATACCAAGAATATAATGACGCTGTTAAACCCATTAATGAAATTGCAGCTAAACTATATGATAAATAAGCTTCACCTGACCATACAAAAGCACGACGAGCCCATGCAAATGGTTTTGTGAAAATATGCCAAATACCACCAGTAATACATAATACACCAACCCATACATGACCACCAATAACATCTTCCATGTTATTAACTGATACAACCCAACCGTCACCACCAAATGGTGAACGGAATACATAACCAAAAATTACAATTGGGTTTAATGTAGGTGTTGTAATTAAACGAACATCGCCACCACCTGGTGCCCAAGTATCATAAACACCACCAATGTACATTGCTTTAGCAACTAATAAAAAAGCACCACTACCTAAAAGACATAAATGAATCCCTAGAATAGTTGTCATCTTGTTTTTATCACGCCAGTCATAACCAAAGAATGGGAATGATTCTTCTAATGTATCTGGTCCAAGTAATGAGTGGTAAATACCGCCAAAACCTAAAACAGCTGATGAAATTAAATGAATTACACCTACAGCAAAATATGGGACAGTGTTAGTAATTTCACCGCCAGGGCCAATTCCGTAACCTAAAGTTGCTAAATGTGGCATACAAATGAAACCTTGTTCATATAAAGGTTTCTCAGGTACGAAGTGAGAAACTTCGAATAAAATCATTGCTCCAGCCCAAAATACCATTAAACCAGCATGTGCAACGTGTGCACCCAATAACTTACCTGAAACATTAATTAACCGAGCATTTCCACTCCACCAAGCGAATCCGGTAGATTCGATGTCGCGGCCTGCTATACTACTATTAAAGGGCGTTTCCACGTGGCAATACCTCCTCAGGGAATACAAAGTTTTCATGTGGTTGATCTTGTGCAGCCATCCAAGCACGAATACCTTCGTTTAATAAAATATTTTTTGTATAGAACGTTTCAAATTCAGGATCTTCAGCAGCACGTAATTCTTGTGATACAAAATCATAAGCACGTAAATTTAATGCTAAACCAACGATACCAATAGCACTTGTCCATAAACCTGTCACTGGTACGAATAGCATGAAAAAATGTAACCAACGTTTATTTGAAAAAGCTACACCGAAAATTTGTGACCAAAAACGATTCGCTGTAACCATTGAATACGTTTCTTCTGATTGTGTTGGCGTGAACGCACGGAATGTATTTGCAGCATCACCATCTTCAAATAATGTGTTTTCTACTGTTGCACCATGAATAGCACAAAGTAAAGCACCACCTAAAATTCCAGCAACACCCATCATATGGAATGGGTTTAATGTCCAGTTATGGAAACCTTGTAAGAATAGTAAAAAACGGAAGATTGCAGCAACACCAAAACTAGGCGCAAAGAACCAACTTGCTTGACCTAATGGGTATAATAGGAAAACTGAAACAAATACTGCAATTGGACCTGAAAACGCAATTGCATTATAAGGTCGAATACCTACTAAACGTGCAATTTCAAATTGACGTAAACAGAATCCGATTAAACCGAATGAACCGTGTAAAGCGACAAATGTCCAAAGACCACCGATTTGACACCAACGTGTGAAATCACCTTGCGCTTCAGGGCCCCATAAAAGCAATAACGAATGACCCATACTGTTAGCTGGACTCGAAACAGCAGCAGTTAAGAAGTTACATCCTTCAAGATATGAACTTGCTAAACCATGAGTGTACCACGATGTAACAAATGTTGTACCAGTCATCCAACCACCAACAGCTAAATACGCTGTCGGGAATAATAATAAACCTGACCAACCAACGAAAACAAATCGATCTTTCTTTAACCAATCGTCAATTAGATCAAAAATGCCACGTTCTTGGTTTTGCCCAATAGCAATGGTCATATTTTAATAATCCTTTAATTAAATTATTTATAGAATAGACAAATAAAAATTCTATTCTGGTCTTATCAACTTGTAATCACCATTATACATTAATTCTTTTCTAAGTAGTTTATAATTTTTATTTATTATTGAAAAAATAGAAATTATAAAAAATTTTAGAATAAATATTTTTAGATTCTCATTACTTGTTCGTACTGAGAATCTAAAAAACTATCTAACTAATGTCATCAATTGAAGCGTAGATGAAAAATAATGCCATGCTTAAAGCTGGAAAAACTAAACCAACAATGGGAACTAAAATTGCAGGTAGAAATGAAGCTGCCATACTTTTATTTTTAAAGAAATTTTAATTTATATATATATCAATTTAAGAAATTGATACTATGAATTGTATATGAAAAAAGAATAGAATCAAAAGATTAATATAAATTAAAATTTTCAACAGTTTTATACTAAAATTAATATTATTAATCTTCGAAAATTTATATATAAATATAATATCTTTACTTATGGAAACTTTATTATTGTCTCGTTTGCCAGAAGCATATGTTGTTTTTAGTCCCATTGTAGATGTGCTACCAATCATCCCTGTCTTTTTCTTATTATTAGCTTTTGTATGGCAAGCTGCTATTGGGTTTAGATAATTTTAACTTTCTAATAGAAACTTGTTACTGTATAATCATTTATAGGACAGTATTCACGTTTACATTAAAATTAAAGGATAACAATCAATGGTAGAACCTTTATTATCTGGTATCGTTTTGGGATTGATCACTGTATCGGCACTTGGTTTATTTGTTGCAGCATTTTTGCAATATCGTCGTGGTAATCAATTTGAAATTTAGTCGGTTAAAATCTTACAAATTTGTAAGATTTTAATACCCATTTTAAAAATCTTTTTTATTTAAATTAAAGACTAGACTGGAAATAGTATGGTATAGTATAATACGGTGTAGAAGTGCTGGTGTAGCTCAATGGTAGAGCAACGGATTTGTAATCCGTAGGTTGGGGGTTCAAATCCCTTCACCAGCTTTTGATATTTAATTTTTATTCTAAATAGTTTTTCAATCTAAGAACTTGTTTATCTCGAGTAAAAATTAAGAGATCAAACAAATTAAAATGAGAGTTTAGTTTATCTTAGTCGAGTGTCCATTAGTCATTAGTATTGGTAACAAGTGTAAATTCATTAGCCGGCCAATGTGTCTAAACAATCTTAAAATAGAGAGTCAAATTATAATAAAAATTTGTTTAAATTTGTTAATAGGCCCAGTAGGAATCGAACCTACATTGGAAACTTAGAAGGTTTCTGTCCTAATCCGTTAGACGATAGGCCCTAAAATATGGGTAATACAGGATTTGAACCTGTGACCTTCTGCTTGTAAGGCAGACACTCTACCGCTGAGTTAATTACCCATTATTCAATACATATACTAGTTAGCTATGCACACCCAGAAATATACGAAAAAATAAAACTAACGTCAATATCAGAATTCTAAAAATGTTTTTATTAAAATTCTAATATTGTTTTTTAATCTTAATTGTGTTAGAATACTCTTCAACATGGGTCGGTGCCCGAGTGGTTAAAGGGGGCGGATTGTAAATCCGCTGCGTCACGCTACGTTGGTTCGAATCCAACTCGGCCCAATTTCAAATTTTATGAAAGAAGTATTAATTTTTACTCAGAAATTGAAAACTTTTTTAGATTGCAGTCATGTTAATAAGAATAAAAGCTAGTAAAATTACAAAACTCAACAGTAAAATGGGGACTAAAATTTGAAATTTTTGAATTTTTAATAAATTTTTAAACGGTGTTAGGATAATTAAAATTGAGCCAGCTAAACTACTAATAAAAAATCTAGGATAACGTGAAATATTAGTCCAGAAATCACTCATATAAAATTTACAGCCATTAAGTTTTAATATATTGTGTATAGTTTTAAGTATTCATTAAATTTTATTTTACCATAGATTAGCTAAATTAATACTATATTTTGTTTAATCTATGATAGAATCTATTGTAGTAGAGTGATATAAGGCTCTGTAGCTCAGTGGTTAGAGCAGGGGACTCATAAGCCCAAGGTCGTAGGTTCAAATCCCACCAGAGCCATCTACTTTTAAACTAAATTTTAGAAAAAAATAAGCTTGTTATTTAGTTTCTTAGTTCGGGAGAAATGGCTGAGTGGTCGAAAGCAATAGATTGCTAATCTATCGTACAATTTTTTGTACCCAGGGTTCGAATCCCTGTTTCTCCTTTCTAACGATTAAATAAAATATAAAATAGTTGACAGGTCAAAGAAAATCTAGTATGTTATAGGTTACATCATTCATACTCATAACTGGGATTGTAGTTCAATTGGTTAGAGCACCGCACTGTCACGGCGGAAGTTGCGAGTTCGAGTCTCGTCAGTCCCGATTTTAACCTCAAATTTAATAATAATATAATAAATATTATTATTAAATGAATTTTTATTCACCTTGAACTTTTAACAAACCGAAGCCTAGTGAAAGACCGAATAAAGTCATAGAGAAACATACAACTGCTGCTGTAATAATTTCCGAATTTGCAAACGGGAATATTTGTTTTATTAATTCCATAATATTTTCAATTTAAAATGTTATAAAAAGTTTAAATAATTAGAAGCCATTTCTAGCCCAAACCGTTAACGCTAACGAAAATGTAAACATAGTCATTAAAGCGGCCCACCCTAAACTTAGAATATCCATAGATTTATATTTTTAATTTATTTAAGTTTTATAATTTAAAAGGTCTAACTAAAACCTTTTAAATTATTTTTTTGGTATTACACAATACCATTTGTCCAATCTACATCTACATTTTCAATAATTAACGATGAATTATAGATTTGTAAAATGATTAATAAAAATACTAAGAATGCACCCATCACTACAGCCATAATTGGAGTTGTTCCCCAACCTGGTGCAACTTTACCATATTCAGCGTTCAACGGGCGTAAAAGTTCACCTAATCTTGTTCGTAATGCCATAAAAAGATTTATTTTTTAATAAATTAATTTTTCTACTATATGTTATATAATGTTAAACTGTTAGTTTTAATATTATATAACATGGAAACAGCAACTATTATCGTAATTTTTGTCTCAAGTCTACTCTTAGGAATTACCACATATTCTGTTTATACGGCTTTTGGACCCGCTTCAAAAAATTTACGTGATCCATTCGAAGAACATGAGGATTAAAAAAATAAAACCATTTTAATTGGTTTTATTTTTTAATAATTCGAGGTGTTTCTCTGAAAAATACGGCAAAGAAAATTACGATTAAGGTGCCAATAAGTAAAAATGTATAAACTAACGCTTCCATTGTTTGATCCTATTTTAATATAAAGAACTTAAAAGATTAACTGTATTTTATACAGCACCCTGTTTTTTCGTTGTTTTATCACCAAGTTTTTGGAATACACCAAATTCTACTTGCTCCGTAACTTCAGCACCAATTCCAGTAAATACGTCACGGAAAATTGTTCTACCACCATGCCATAGATGTCCAAAGAAGAATAATAAAGCAAAGTTAGCATGACCATAGGTATACCAACCACGTGGACTACTTCTGAACACACCATCTGATTCTAAACTTGTTCTATCGAATTCAAAAACTTCACCTAATTGTGATTTACGAGCAAACTTTTTAACGGTTGGTGCATCTTTAAATGTTTGACCATTTAATTTACCACCGTAAAAATCAACTGTTACTCCCACTTGTTCAATACTATATTTTGATTCTGCACGACGGAATGGAATATCAGCTCGAATAATACCATCTTTATCTACTAAAATTACAGGGAATGTTTCAAAGAAAGCTGGCATACGACGTACAGTTAACTCACGACCTTCTTTGTCACGGAAAATTGGATGACCTAGCCAAGCTTCTGCGATACCATCTCCTTTATTCATCGGACCCGCACGGAATAAACCGCCTTTAGCTGGGTTATTACCAATATAATCATAAAAGGCTAATTTATCTGGAATTCTTGACCATGCTTGACTTTCCGATAAACCTTCACTTACTGAAGCTTCAACTTGACGCTCAATTTCTTGTTGGAAATAACCGCTATCCCACTGATAACGTGTTGGGCCAAATAATTCAATTGGTGTTGCAGCAGCTCCATACCACATTGTCCCTGATGTTACAAACGCTGCAAAGAAAACGGCCGAAATACTACTAGATAAAACTGTTTCAATATTACCCATTCTTAAAGCCCGATATAAACGTTGTGGTGGACGAACTGTTAAGTGGAAAACGCCTGCAAGAATACCGAAGAGACCTGCTGCAATATGGTGCGCAGCAATACCACCTGGGTTAAACGGGTTAAATCCGTCTGCACCCCACGATGGCGCCACTGGTTGTACTTTACCTGTGATTCCATACGCATCTGAAACCCAGATACCAGGACCAAATAAACCTGTTACGTGGAATGCACCGAAACCAAAACATAATAAACCTGATAAAAATAAATGAATACCAAAGATTTTTGGTAAATCTAAAGCAGGTTCACCTGTTCGTGGATCACGGAATAATTCTAAATCCCAATAAACCCAATGCCAGATTGCAGCTAAAAAGCACATACCTGACAAAACAATATGCGATAATGCTACACCTTCGAAACTCCAAAGACCAGGGTTAGATACACTTTCACCAGTAATACTCCAACCACCCCAAGAATCAGTAATACCTAGTCTTGTCATAAATGGCATAACAAACATCCCTTGACGCCACATCGGATTTAAAACTGGATCTGATGGATCGAATACAGCTAATTCGTATAAGGCCATTGATCCAGCCCAACCTGCAACCAAAGCTGTATGCATAATGTGAACAGCAATTAATCTTCCTGGATCATTTAAAACAACAGTGTGAACACGATACCATGGTAATGCCATAGTAATAGATTCCTCAATATAATAATGGTTTTTGACTTTCTTACAACTAAACTACATAAAAGTTAGCTATTATAACATTATAAGCCAAGATGAAAAAAAATTAAGATAAAAAATCAATTTAATTTTGTTTGAGACAAATTTTGTATACCAATAGGCTTGAAAAGTCCAGAAAAACTGGCGCGCCCTTGGCAGAACATATCCATCGCGTCCGCCATCTCCAGCAGCCGCACGCGGCGCATCGGGGGGGGGGGGGGTTTCAATTCATCATTTTTTTTTTATTCTTTTTTTTGATTTCGGTTTCCTTGAAATTTTTTTGATTCGGTAATCTCCGAACAGAAGGAAGAACGAAGGAAGGAGCACAGACTTAGATTGGTATATATACGCATATGTAGTGTTGAAGAAACATGAAATTGCCCAGTATTCTTAACCCAACTGCACAGAACAAAAACCTGCAGGAAACGAAGATAAATCATGTCGAAAGCTACATATAAGGAACGTGCTGCTACTCATCCTAGTCCTGTTGCTGCCAAGCTATTTAATATCATGCACGAAAAGCAAACAAACTTGTGTGCTTCATTGGATGTTCGTACCACCAAGGAATTACTGGAGTTAGTTGAAGCATTAGGTCCCAAAATTTGTTTACTAAAAACACATGTGGATATCTTGACTGATTTTTCCATGGAGGGCACAGTTAAGCCGCTAAAGGCATTATCCGCCAAGTACAATTTTTTACTCTTCGAAGACAGAAAATTTGCTGACATTGGTAATACAGTCAAATTGCAGTACTCTGCGGGTGTATACAGAATAGCAGAATGGGCAGACATTACGAATGCACACGGTGTGGTGGGCCCAGGTATTGTTAGCGGTTTGAAGCAGGCGGCGGAAGAAGTAACAAAGGAACCTAGAGGCCTTTTGATGTTAGCAGAATTGTCATGCAAGGGCTCCCTAGCTACTGGAGAATATACTAAGGGTACTGTTGACATTGCGAAGAGCGACAAAGATTTTGTTATCGGCTTTATTGCTCAAAGAGACATGGGTGGAAGAGATGAAGGTTACGATTGGTTGATTATGACACCCGGTGTGGGTTTAGATGACAAGGGAGACGCATTGGGTCAACAGTATAGAACCGTGGATGATGTGGTCTCTACAGGATCTGACATTATTATTGTTGGAAGAGGACTATTTGCAAAGGGAAGGGATGCTAAGGTAGAGGGTGAACGTTACAGAAAAGCAGGCTGGGAAGCATATTTGAGAAGATGCTGCCAGCAAAACTAAAAAACTGTATTATAAGTAAATGCATGTATACTAAACTCACAAATTAGAGCTTCAATTTAATTATATCAGTTATTACCCGGCCGGGAATCTCGGTCGTAATGATTTTTATAATGACGAAAAAAAAAAATTGGAAAGAAAACCCCCCCCGCAGCGTTGGGTCCTGGCCACGGGTGCGCATGATCGTGCTCCTGTCGTTGAGGCGCGCCAGAGTTTTTAACTTCTAAATTAACGTAATTCTAGTAATAAATTAACTATGAATTTTTTGACTTTAACTTGCTAAAATTTTTAATATAGAATAAGATTAACTCAACACTGACCCTTATTAAATTTCCAAAAATTCTCTATTCAAACAAAAAACTATTAATTATGGCAAAGAAAAGTATGATAGAGCGTGAGAAAAAGCGTATTAAACTAACCAAGAAATATGCTTTGAAACGTGCAACTTTATTAAAAAAATACCAAACTGAAGAAAGTTTTAACTTAAAATTGGAACTTCATTCAAAAATTCAGAAGTTACCACGCAATAGTGCAAAAACAAGAATTCGAAATCGATGTTGGAAAACAGGACGTCCACGTGGAGTTTTTCGTGATTTTGGTTTATCACGTCACGTTTTTCGTGAAATGGCTCATCAATGCTTATTACCAGGTGTAACAAAATCAAGTTGGTAAAAAAATTTACTTAAATTAAATTAAATGATTTTATTAATTTAATTTACAATTACATATACGAAGTTAAAGTATTTGTAGAAATATTTTATTATCATTTAGGATATTTAATTCTTTAGAATCAAAACAAATTTAATTGGAAATAAGGAGTTTTTGATGATTTACGATTCACAAATTTATACAGTGCTATGTATTGCGTTATTAGCCGGAATTTTAGCGATTAGATTAGGTTCGACATTATATGAATAATTGTTCTTTAAATTATTAAAAAGAAATTATTATTTTAAAAACCGTTTACATTAATAATCGATAATAAGTTATGGTAACCAAAGATTTAAAAAAATTTACTACTCCCGTATTTCCTTTTACAGCAATTGTTGGCCAAGAAGAAATGAAATTGGCTTTACAATTAAACGTAATTGATCCAAAAATTGGTGGAGTTATGATTATGGGGGATCGAGGAACAGGAAAATCAACAACAATTCGCGCAATTGCTGATTTACTTCCAGAAATTGAAGTAGTTAAAGATGATCCATTCAATTCACATAAATCAGATCTTGATTTAATGGGAAACGAAGTTAAATCAGCAATTCAGAACGATGAAGCTATTGAAACGGAATTTATCAAGATTCCAATGGTTGATTTGCCTCTGGGAGCAACTGAAGATAGAGTATGTGGGACTATTGATATTGAAAAAGCTTTAACTGAAGGTATAAAAGCTTTTGAACCAGGTCTATTAGCTAAAGCAAATAGAGGACTACTTTACGTAGACGAAGTAAACTTATTAGACGATCATCTTGTCGATATTTTATTAGATTCTGCAGCATCTGGTTGGAACACAGTTGAACGCGAAGGCATTTCAATTCGTCACCCAGCACGTTTTGTTTTAGTTGGATCAGGAAATCCCGAGGAAGGCGAGTTACGTCCTCAGTTACTCGATCGTTTCGGTATGCACGCTGAGATTAGAACCGTAAAAGATCCTATGTTACGTGTTAAAGTTGTAGAAGAAAGAACATCATTTGACCAAAGTCCAATGGTATGGATTGAAAATTACGAAATTCAACAACAAGAATTACGCGACCGAATCGTAGCCGCTCAAAAATTACTTCCAACAGTTGAAATTGATTACGATTTACGGGTTAAAATTTCAGAAGTATGTAGTCGCTTAGATGTAGATGGACTACGTGGTGATATTGTAACAAATCGGGCTGCAAAAGCTCATGCAGCATATCATAAACGTGATAAAGTTACTATAAATGATATTGCTAGTATTATTACTTTATGCTTACGTCATAGACTACGAAAAGATCCATTAGAAACAATTGATTCAGGTGATAAAGTGGGTAAGGTATTTAGAGAGATCTTTGAAATTGAGGATTAAAACTACTTTAGATTTTTATAAATAGTTAGTCATTCATAGTGTAAAATTTTTAAATTAGTCCAAAAATATGTTAAAACTATTTGCATTTGCTATCAGTCTATTTTTAATTGTCATTATTTTTTTACGAATCCCACAAGAAAATGTCGGATTAGCAAGTTTTGCTACAAAAAGCGAACTATTGGGCTCACCTAGTTCAGCCCAACGATCGTTAAATATTTTAACTGGTTTTGGTATATTTATTTATTTTGGGATTGCTATCCAAATGAATTTACTAAATCATTAAAATTTAGACAAAAGATTTTGATCACTACAAATTAATAGATAGTGATCAAAATCTTTTGTTTACCAAAAACCTAAGGAAATAGCTTTGTCAATTGGTACACATGCACCTATACCTAACCAAACTGCTGTAAAAAACCCAAAAATAAAAGTTAGACTCGCAAGCGGGCGACGAAACGGATTTTGAAATTTATTTACGTTTTCAATAAATGGAACCGTGATTAATCCTAAAGGAACTGCTGCCATTGCTAAAACTCCTAATAATTTATTCGGTAACACGCGTAATAAATTAAATGTCGGGAAAAAATACCATTCTGGTAAAATTTCTAATGGTGTATTAAATGGATCAGCTGGTTCACCTAGTTGAGTCGGTGCTAAAACTGATAAACCTACAATGCATGTTAATGTTCCTAACATCGTAAGTGGGAAGACATATAAAAGATCATTTGGCCATGCTGGTTCTCCATAATAGTTATGGCCCATACCTTTAGCTAATTTAGCACGTAATTTTGGATCAGTTAAATCTGGTTTTTTAATGACTGACATAATAGAATTTATTAATAATTATTTTATAATTGGTTAAAAATTTAATGTTCAAAATTTCTTTAAAACACCTTTATAATGGGCCTGAGATACCTTGTTTGCGAATCATTAAGAAATGAGTTAGCATTAATACTGCTGCCGCCAATGGTAAAACAAAAGTATGAGCACTATAGAAACGTGTTAATGTACTTTGACCTACACTTTCTCCACCACGTAAGATTAAAACTAAAGGTTCACCTACAATTGGAACTGCCGCTGGTACACCAGTTACAATTTTACACGCCCAAAATCCTACCTGATCCCATGGTAATGAATAACCTGTTACACCAAATGAAACGGTAACAACGGATAAAGTGACACCTGTGACCCAAGTCAATTCACGTGGTTTTTTAAATCCACCAGTTAAATAAACTCTAAAAACGTGTAACACCATCATCAACACCATCATACTTGCTGACCAACGATGGATTGAGCGAATTAACCAACCAAAATTGACACTCGTCATAATATATTCTACTGATGCAAATGCGTCAACAACACTAGGTCGATAATAGAATGTCATTGCAAAACCAGTTGCAACTTGAATTAAAAAACACGTTAAAACAAGACCTCCAAAACAATAAAAAATATTTACATGAGGTGGTACATATTTACTAGAAATATCATCAGCAATTGCTTGAACTTCTAGACGTTCTTCGAACCAATCGTAAACTTTATTCATAAAAATTTTCAGAAAATTTTGACACGGTTAAGCAAAACAATTTTAAAAAATAAAGGCGAGAGTGGGATTCGAACCCACGGAACCTGTAAAGATTCATCTGATTTCAAATCAGACGCAATCGACCAACTCTGCCATCTCGCCAAAAGATTAGTAACAAAACTAATCTTAGATATTAACTAACTTTCATACGTATTTATTCCACTAAACTTAATAGAAGCTGGATTTGGATTTTTTCCAATCGAAAAATCGCGGTTATTAACGGCAGTTCGACCTGGATTTACTTTTTCAGGAAAAACTCCATCTTTTGGATGTAAATATTGAACTTCTCCACTTGGGAAAATTCGATAAATTTTATAATCATTAATTTTAAATGTACGTAATTGGGTTCCCAATGCTAAACATTGCTCTTTGCGCGCTAAGTATAATAAATTTTCTCCACTACGCATGATAGCTGCTCCACCAATTGGCATCTCAAATATTTGCTCTTTTGGGGCTTGTCCAAGTAATTGCGTATTTTTCTTCAACTTCAGCTGATCGTAACCAGCCTCCAGTACTTCCACCAAAAGTAGGAAACGGCGTTTGTAAATTTAATGTCATCTGTAAAACTTTATAAATGTTTAACGTTCACTATATAATTTTAATAAAAAAAAATTTTTTATTAAAATTATGAAAATTTCTAGCGGAGAATGGATTTGAACCATTGACCTTCGGGTTATGAGCCCAACGAGCTACCAGGCTGCTCTACTCCGCGACAGATAAAAAATTACAAAATCACATTTAGATCCAGACTTAACAACCGGTATATATATTATTTCCTTAGAGTATCAACATATAAACAAATTATAACATATCTTCATAGTCGCTGTCAACTAACGTGTTAATAAATTAACCAAAATTTTCAATCATGGTTAATTTATTAATCATCAAAAACTAAATTTAAAATTAAGTCAATGAAGCTTTACCACCCGCTGCTTCAATTTGTTTTTTAGCTTCCTCTGCTGCGTCTTTTCCTAAACCCTCTTGAATTTGTTTTGGTGCTGATTCTACTAATTCTTTCGCTTCTTTTAAGCCTAGACCTGTTAAACTACGTACAACCTTCAAAACAGCAATTTTTTTATCAGCTGGAACTTCATCAAGCATTAGATTAAATTCTGTTTTTTCTTCAACTTCTTCAACTACGGCTGGAGCAGCTGCCATTACAACACCACCACTAGCTGCTGCTGAAGCATCGACACCAAATGTTTCTTCAATTTTTGTTACTAATTCTGAAGCTTCTAGTAATGTTAATGTTTTTAAATCTTCAACGATTTGATCAATTTTTTCTGACATAATAAATTTAAATCATATTATAAAATTTTAGTTTTGAGTAAAATAATGAAATGAATCTAAAATTTATGCAAATATCTCTAAGTCTAACTTTACGGATGGTCCCATTGTAGTACAAATTGATACACTTTTAAAGTACTTACCTTTTACACCCGACGGACGATTTTGCTCAATTGATTGGTATAGAGCTTTTAAATTTTCAACTAGTTGTTCGTTTGTAAAATTTGATTTTCCAAAATTAACATGAACGATTCCAGTTTTGTCAGCCTTATATTCAAACTTACCTTTTTTAAATTCTGTTAATGTCGATTGCAGAGTACTAGTAACGGTACCTGATTTTGGTGAGGGCATTAAGCCTTTGGGTCCTAACATTCGACCTAATTTGGCTAATTTAGGCATCATGTTGGGTGTTGCAATTAATAAATCAAAATTAATCTGTCCTTGAGTAATTTGAGCAATCAATTCATCATTTCCAACGATATCCCCACCTGAGGATTTAGCCTCTTCAAAATTTTCTTCATTTGTCAGAACTGCTATAACTACTTGCTTGCCGATGCCGTTTGGTAGTGTAACAGTCGTACGCAATTGCTGATCGGCATATTTTGGATCAATATTTAGATTAGCATGTAATTCTACTGATTCAACAAATTTTGTTGTTGCTGTTTCTTTTAAAACGGCAATAGCCTCGTCTATATTTGAATAAACAATATTCTTCGTTCTTTCGAAATTTTCTTTATGACGACGCGACACTTTCTGCATAACTTTTCTCCGTTAAAAATTTATTTAATCTTCACTTAATCTAAAATGGAGATACCCATATTACGAGCCGTTCCTTCAACAATTTTCATAGCACTACTGATTTTCGTAGTATTTAAATCTGGTAATTTAATGTTTGCAATTTCTTCTAACTGAGTTTTTGTTATTGACCCAACACTTACCGTATTAGGATTCGACGAACCCTTCTTAATTTTTGCAGCATTTGCTAATAGTACTGAAGCAGGAGGTGTTTTCAAAACGAATGTGTAACTTCTATCTTCATAAACTGAAATTTCTACAGGAATAATTAATCCTGCTTTATCATTAGTACGAGCATTATACTCTTTACAAAATGCGGCAATATTTACACCGTGTTGACCTAAAGCTGGTCCCACAGGCGGTGCCGGAGTCGCTTTACTAGCAGGTAAAGCTAACTTAATCAACGCAGTAATTTTTTTGGCCATACAAATATAATATTATAGTTTGCTAATAATTATTTTAATCGTTTTAATTTAATAGACTTATAACTTGATTACTCGAAATCAAAACGTTATAGTTGTTCTAAAATAAGTTCTATGATATTAAAAAATTAAAAACCTCTTAAGAAAGAGAAACGCGCCCTGAAGGACTTGAACCCTCGACATCTAATTTTGGAGACTAGCGTTCTACCAACTGAACTAAGGACGCCCGAGTTCATTGTAAACTTAATAAATTGAAATTACAAGCCTAAATTTTAATCCATATTTTTATTTCATTAAATGCAACAAACTCCATTCAATGTTGATCAATTAATTATCGATAAATATTTACCTCATAATTTCTTAGCGGAAAAAATGATTCTTAGTTGTCTACTCATTAATTCAGAAGCAATCGAAATAACATTACGTAAACTACCCTATGAAGCTTTTTATTTTAAAAATCATCAAGAAATTTATAAAGCCGTTATGATTTTATATAAGAATAAAAAGTGTATAGATATTCTAACCTTACTCACTTTTTTACAAGATAATGGGCTTTTACAAAAAATTGGTGGAGTTAAAGTTTTAATTGAATTAATGAGTCAAATCCCTAATTTGGTTTACCTTGAAGAGTATATTAGTTTGGTAAAAGATAAGTTTATTAGACGTTCTTTAATTAAACTTGGTTATGAAGTCATTAATTCAGGTTATATTACTAATCTTCCTCTTGAACAAATATTAGGCGATTTTGAAAATAAGCTATTCAATTTAACAAATGAAATTACCTCGCAAAAATTATTTAGTAGTGCAGAGTTACTTAATAATATTTTTTTCGAGTTAAAAGAAAAATCATTAAATCCTTCACTTTTCGGATTACCTTCCGGTTTCTATGACCTTGATTCTTTAACACAAGGTTTTCAGAAATCGGATTTGATTATTATCGCAGCTCGACCATCTATGGGAAAAACAGCGTTAGGATTAAATATTGCAATCAATACAATTAAAAATTCGAGACTACCGGTTTTATTTCTGAGCTTAGAAATGTCGAAAGAACAAATTATGTATCGTTTATTAGCAATGGAAACAAATATTAATCAAATGCGCCTCCGAAGCGGCAAGCTTTATCAAAATGATTGGATTAAATTAAATAAAATTATAAAAATCGTTTCTAAATTACCGTTTTTTATTGATGACACATCTAATTTATCAATTCAAGATATTCGATCGAAAATCAAAACAATTTTATTTGAACAAAACCGAATTGGTTTGATAATAATAGATTATCTTCAGTTATTACAAAATTCAGATAATAAGAGTGAAAATCGTGTCCAAGAACTCTCAAATATAACTCGTTCCTTAAAAACGATTGCGCGGGAATTTAATGTTCCGATTATTGCTTTATCCCAATTAAGTCGAAATGTTGAAAATAGACTAGATAAAAAGCCAATTTTATCCGATTTACGAGAAAGTGGCTCTATTGAACAAGATGCTGATTTAGTATTAATGCTTTATCGAAATGAATACTATAATGAAAACAAATCTTTAGATAAGACAAAACAATTGACTGAACTCATTATTGCAAAACAACGAAATGGTCCGGTCGGAACAGTAAAATTAAAATTTGATGAAAAAAGAACGAAATTTCTTAATGCAAACGACGCAGACGTAAATGTAGTTAGCTAATGCCCAGAACCAGATTCGAACTGGTGACACGAGGATCTTCAATCCACTGCTCTACCAACTGAGCTATCCGGGCTTCCAAATATATTGTAGCACGATCTAAAGAAAATTACAATAAAGTTTTAAATTAGTTTGCAGTTGACGGTTTTTCAAAATTTGCCTATAATAAGCTTTGGGTATAGTATTTGATATAATTTTGAATTTGTTTAGTATGTCAGGATCGTAAGATAGCAGCATAAAATAAAATATCAAGGTTAGTATTAAATCTATATCTATATGCCGGATCCAATTTTTTTAGTTTTAGTTATTCGTCAATTTCTTAGTCAGTATCTCAATAATATGAAAAATATGATTCGATTAATATTAATTATATTTTTTTTACAAAAGTTGATACAATATTCATTGTAGTCAATCTTACTATTTTTAACCTTATTATTTTAAACAACAGGAAATAAAAAATGACACCTTCATTAGGAAGTTTTATCGCTAGTTTATTTGCTGGTGCGTTTATTGCATTAGCGATTGGCGGGGTTTTAGTTTTTATCAGTCAAAGTGATCGCGTTACGAGAAGTTAGTTTTGTAATATAGTAGAGTTAGATATTATATTGATTTTAGAGTCAACAAAATTAATTTTTTATAAAGTACATATTAAAATTACAGATTTAATTTATAAATCGCATATTTATTTATACTATTTCTAGCTAATATAATATAAAGTTTATTTAAAGTTAGCTATATTATGATAAATTTTAGTTTCGGTCCAAATATTTTTTTAGGAATTATCGTAAGTTTGGGAGTGTTAATACTTTATTTTCTTAGAAATGTTAAGCCCGAAGTAGCGAGAGATGAAGATATCTTTTTTGCCACTATTGGTCTATTATACAGTTGTATTCTAATGATCCATGGTTGGAGATTAGATCCAATTCTTCTTTTTAGTCAAGTTCTAATTATTGTGACAGTATTAGTAGCGGGATGGGAAAATATTCGACTACGGGGTTTAATTGCTAACATGGCAAAATTAACAAAGGAAAAAAGGAAGTAAACTTTCTCGTTTTATTATCTTGGTTTCAAATTTGTAAATAATAATTTTAAATTATGTTTAAGAAGTCTTCTCAACTCTTTTCTTTAGTATTTTTCACTATTTTTAGTATTTTTATAGGAACGGCATCAGCTATTGATTTAGACGAAGCAACCCGAACAGTCGTTGTCGATTCTTCAGGTAAAACAATCGTTTTAACTCCTGAACAAGTTAAACGTGGGAAAAGATTATTTAATGCAACTTGTGGTGCTTGCCATGTTGGTGGAGTTACAAAAACAAATCCAAACGTAGGTTTAGATCCAGAAGCATTAAGTTTAGCGACACCTCGTCGCGATAACATAGCAGGTTTGGTTGATTTTTTAAAAAATCCAACAACATATGATGGTTTAGAATCAATTGCTGAAGTTCATCCAAGTATCAAAAGTGCGGACATTTATCCTCGTATGCGTTCAGTAACAGATGAAGATTTAACTGCCATGGCTGGTCATATATTATTACAACCGAAAATTGTAACAGAAAAATGGGGCGGCGGTAAAATCTATTATTAATAAAATTGTTTAAAAAGTGGAAAAATTTCCACTTTTTAAACAATTTTATTAATAATAGATTAGTATGCTTTAAAGTGAAAATGTAATAGTTCTGGAAAGCATGTAGCTCAGTGGATAGAGCATCAGATTCCGATTCTGGAAGTCAAGGGTTCGATTCCCTTCATGCTTATGGTTCCATTTTTATAATATTTTAAAAATATGTGGGGCTGATCTGGTTTCGACATTTAAAAATAACTAATGTATGATTCAGGGCGAAGCTTGTATCCTTCGTAAAAATCTACAAAATTTTAAATAAATGCTATTAATATAATTTCTTTCGTTTCTAAAGCAGTAATTTTTAATATTAAAAAAAATTATTCAAATTTATTACAATTTGCTGTTTAACTGAGTAACTAAATTTTATTACCTAATTTTGTTCACTACATCTAATGGCTTTAAACCTTTGTAGTTTAGACTAATTTTATTAAACATTTGTTCTTTGAAACTATACCTGTGAACGAGTACATTAGATATTTTTAAATGGACATGGGTTCAATTCCCATCAGTTCCATTTTTGCATTCGTGGCCGAGTGGTTGAAGGCACCGGACTCATAATCCGTTTTCCTCTGGAACGTCACTGGTTCGAACCCAGTCGAATGCAGAAAATATATTTTAATGTTGTTTTTTTCTAGATCTAATTGTAAGCTTTTTCTTATAAAAATAATTACAATAATCGTTAGAATTCATGTTAAAGTTAAAGACTCAAAAGGTAATAGATGCTATAGAAAGTAAATTTATTAAAAAAGATCTTCCGACACTTAAAATTGGTGATAATGTTAGAATTGGTGTTAAAATTATCGAAGGCACTAAAGAAAGAGTTCAGTTTTACGAGGGAACTATTATTGCAAAGAAAAATAGTTCTATTAATATGACAATTACTGTTCGAAAAATATTACAGGGTATCGGAATTGAGCGTGTTTTTTTAGTTCATTCGCCAAAAATTGATTCTATTACAGTTTTACGTTCATCAAAAGTTCGTCGAGCGAAACTATACTATCTACGAAATTTACGTGGAAAAGCTAGTCGTTTAAAACAAACTTTTAAATAGAATTTAAAATCTTTTAAAATTTTAATAAAAAAAATTTCTTTGTATCAAATTTACGTAGTATAATGTAATGTAGTAAGGTGGAAGAAAATATTTTACTTTATAATTATTAAACATAAGGAGTTATATGGTTACTTACAAAGTGACATTATTAAGTGAAGAACATGATATCAATACAACAATTGATTGTAATGATGATGTATTTGTTTTAGATGCTGCTGAGGAGCAAGGTATTGAATTACCTTATTCATGTCGCGCAGGTGCATGCTCTACTTGTGCTGGTAAAGTAACAGCTGGTGAAATCGATCAATCAGAACAAACATTTTTAGATGATGATCAGGTTGAAGCTGGTTTTGTATTAACTTGTATTGCATACCCGAAATCAGATTGTACAATTTCAGTACATCAAGAAGATGAATTATATTAACTTATCTACATAAGTTCAAGATAATTAAGGAATAAGGCGAATTAATTTGCTCTATTCCTTAATTATCGAAATACCTTTAGAAGTTTAATTCTGCAGCTTGCACTTTTTCAAATTGTTTTTTCTTTAATACTAACATAATTTGTGTTATTAATACACTAAAACAAAATGCAAGATATCCATAAATACGGATCGGATTTTGTAAAACAATTTCAGATTCTTCTTGGCCAAAACCACCAACATTTGGATCAATATTTAAAGGTTGGTCAGCTTTTACTACTTGGCCTTGTTTTATACTTAAAATTAATCCAGCCGGAAGAACTTGTGATGTTTGTTTACCGTTTGAATTTAAAATTAAGATAGTAGACTCTCCCTTTTCAGTTACCGTAATCTCTGTTATTTGACCGCTTTGATTTGCACCAAATACATTTACATTACTTTTTTCACCTGTGGGATATACTTGACCACGGCCACGGTTACCACCAGCGTAGAATGGATACGTTAAATATTTTATATCTGAATTTTTCTCTGGATCAGGAGCCATAACAGGGAAAATTAACTCTTGATGAGTCTTTCCTGCAATTGGTCCAACTACTAAGATATTATCAAATTCACTACTATACGGTGAAATAAAAACACCTTTATTTTTTTCTTTTACTTCAGCTGGAATTTGATTTTTCGGTGCTAATTTAAAACCTTCAGGTAGCATTAAAATTCCACCAACGTTTAAATCAGCTTTTTTTCCATTTGCACCGAGTTGTTGTTTAGTAGTATCGTAGGGAACTTTAATTTCGACTTCAAAAATCGAATTTGGAAGAACTGCCTGGGGTGCTTCAATTTCAATTGCTTTTTGATTTAAATGGCAATTTGCACAGGCTAATTTACCATTTGCAGCACGTGGATTTGAATAGTTTTGTTGTGCAAAAACTGGATATGCTACTGCGTCTTGAATGCAAAAACCAAATGAATTTATAGCAATTGTTAAAGCAAATAAAAGACTTTTAAAAAACTTGTTAGTTGCCATAGTTTAAATATTTTTTAAGTATGGATATTTTATTATATAAATTAGTTCTTTATTAAAAACAAGATACCTAATCCTGATAAATATAATAACAGTATTGCTAAAGATAACAACAACTGTGTAAAAGGATCAGTCGAGGGCGTTAAAATTGCCCCAAGAATTGTCGACACTAGTATTATATACCGCCACGCACCCAACATTTGTTTAGCTGTTATAATATTTAATAACCCAACTAAAATTTGAATAATCGGTATCTGAAATGCTAAGCCAGTGCTGTAAAATAAAACTAAAATGAATTCAAAATATTGATCAAAAGACCAGAATGGTTCTAAAACTTCTTCACTGTAGTTTAAGAAAAAGTTTAAAGCAGCCGGAATTAACGTGTAATATGAAAAAGCTAATCCTAATGCAAATAAAACTAATGAACTTAATAGCAAAGGTAAAACAATTTTTGTTTCCTTTTTTGTTAAGCCTGGTAGTAAAAATAGAATCAATTGACCTATTACAAATGGACTTGAAAAAAGTAACCCTGTGTAAAATGAAATTTTAATAGTTGAAATAAAATATTCGCCAGGAGCTACTTGAAAGAATTTTACATTTGTAATTGGCATTTCTAAAATTTTAACTAAACTTTTGACTTCAATAAATGATACAGACGTTAATAATAGAATTATCCAAAATACAAGAAAAATTCGTTGTCTTAATTCTTCAATATGTTCTGAAAAAGGTAATTCCAATGTTACTGTTGTATTATTCGTAAAATTAAAATTAGAATTAGTCGTCATGTAATAAAAATTTATTGGTGATAGTTTGTTAAATTTAATTGTCTAAATAATCGTTAAACAGATTATTTAGACAAAAAGAGTTCTTAGAAGATTATTAATATTTATGATAAATAATTCACAGCTTCAAGACGAGCAGTTGCTTTTTTTAATTCAACTGAAGCATCTAATCTTTCTTTACTCGTCTTCGCATTTTCAACGGCTAAAGTAGCTTTTTCTAGTTCTTGTGTCGCTTCACTTAATCCGATATCCGTAAGTTCTTCAACATCATTCACCAAAACAGTAACACGATCTCGATCAATTTCAGCTAAACCACCACATAAAATAATTGGTGTCCATTTGTCGTTTAATTTAATTCTTAATAATCCTGTCTCTAAAGCTGTTATTAATGCTGCATGACCATCTAATACCCCGACTTGACCTGTTAAACCAGGTAAAACAACTTCATCCGCTGTTGTAGAACAAATTACTCTGTCAGGGGTAAGAACGCGAATGTTCATAACCATATGTCGTATTCCTTATTTTAGAGTTTCTGCTTTTGCAATTGCTTGATCAATATTACCTACAAGATAAAACGCTTGTTCTGGTAAATCATCTAATTCACCGTTTAATACCATTAAGAAACCCTTAATTGTATCCTCTAAACTAACGTATTCACCTGGTGAACCAGTAAAAATCTCAGCAACGAAAAATGGTTGAGATAAAAAGCGTTCTACTTTACGTGCACGTGCAACAGTTAAACGATCTTCTTCCGATAATTCATCGATACCTAAAATTGCAATAATGTCTTGTAATTCTTTATAGCGTTGTAATGTTTCTTTTACGTTTTCTGCTGTAGCATAATGCTCTTCTGTAACAATACCCACTTGTAACATCGTTGAAGTTGAATCTAACGGATCTACAGCAGGATAAATACCTTTCGCTGCTAAACCGCGGGATAACACAGTTGTCGCATCTAAATGTGCGAATGTTGTCGCTGGAGCAGGATCTGTTAAATCATCTGCTGGTACGTATACAGCTTGAATTGATGTAATCGAACCTTGCGTTGTTGATGTAATTCGCTCTTGCAATGCACCCATTTCAGTAGCTAATGTTGGTTGATAGCCTACCGCTGATGGCATACGACCTAATAATGCTGATACTTCTGAACCAGCTTGAGTAAAGCGGAAAATGTTATCAATAAATAATAATACATCTTGCTTATTTACATCGCGAAAATACTCAGCCATTGTTAAAGCTGTTAAACCAACACGCATACGTGCCCCTGGTGGTTCATTCATTTGACCATAGACTAAAGCTACTTTAGATTCCGCAAAGTTTTTTTCATTAATTACACCAGATTCTTTCATTTCTTCGTATAAATCATTTCCTTCGCGCGTCCGTTCACCGACACCACCGAAAACAGATACACCACCATGAGCTTTTGCAATATTATTAATTAACTCCATAATTAATACCGTTTTACCTACGCCAGCTCCACCAAATAAACCAATTTTGCCACCACGTCGATATGGTGCTAATAAATCAACTACTTTAATACCAGTTTCAAAAATTGATGGTTTTGTTTCTAACTCAGTGAATGCTGGAGCATCACGATGAATTGGTAAAGTTTCATCATATTTAACTTCGCCTTGCTCATCGACAGGCTCACCAATTACATTAAAAATTCGACCTAACGTTGGAGTACCGACTGGAACATTAATTGGAGTGCCTAAATCAATTGCTTCTACACCACGTTTTAAACCATCTGTTGAACGCATAGACACTGCACGTACCTTATTATCACCTAATAATTGTTGTACTTCAACAATTGTTTCGGTATTATCATCCAAGATAATTTTGATTGCACTATAGATCGGTGGTAAATTTCCTTCTGAAAATTTAATGTCTAATACAGGACCAATAATTTGAGTAACGTAACCTTTGTTTAAATTAGTTTTTACCATTTTTGATTTAACATATTTAAAATACTTGAGAATAAATATACTTTCACGGTTTTATTTATCAGTTTAAATTTTATCAAACTTCAAGTTTAATAATTATTAAACATTGTACAACAAAATAATTTGAATTCTTGATACTTATAAGATTTTTTGAAAAGCGTATTCGATTATTAATTAGTTATTATCACTTAATCTACCTGTTACTTTTAACCAATTTCGTGCTCCTGGATAATTATCTGGTGCTAGTTTAAGAGCTTGAATCCAATATTCCGCGGCTTTATCAAAGAGTTCTTTTGATAATTCGATGTATTCATCTTCTTCTAGACTCTGAGCCCGTAAAGCTTGTGAATGATATATAACTGCGATGTTATTTAAAGCTTGAGGAAGATTCGCGTTTAAGGATAACGCTTGATGATAAAACTCTAAAGCTTGTGTATATTTTCCTGTATTACCGTAAATGAGACCAATATTGTATAACGTATAACTACGATCATATGGATCTTCTTCAACTTGTAGGGCTTCATAATAGTTTTGTAAAGCTTCAGCATAGCGACCTTTTGACTGAGCACTCATACCTGCACGATAATAAGAAAAGGCTTCTTTTTCTTGTTTACTAGCTGGCAAAACTTTTAAAAGAATATCTGCTATTACTGTGAATGTTTTATCAATAAAATTTCCCATAGAACTTTCCTTATAAATTTTATAAATTAAACATTTAGAATCACTACATGTTAAAATATAGTGATTCTAAATAATTTTAAATAGAATTAGATGCTACAAAAGGAAATAATGATAATACACGAGCACGCTTAATTGCTTTCGCTAATCTTCGTTGTTGTTGAACCGTCACACCAGTGGCACGACGTGGGAGAATTTTTCCTTGTTCGGTGACAAATAAAGTTAATAAATCGATATCTTTGTAGTCAATATTTTGATTTAGGCTAATTGGAGACAATTTTTGTTTTTTTGATACCATAATTTATTTAATCTCTTTGTGTAGAGTTGTTTTATTACAATGCGAACAATACTTTTTTAATTCTAATCTTTCTGGATTATTTCGACGATTTTTCTGCGTCGAATAACGGGAAACACCAGGTGAACGCTTCTCTAAATTCGAACGACATTCAGTACACTCTAAAGTAATCAAGATTCGAGTACCTTTATTTTTTGCCATAAAATTGTTGACTAATAATTTTACTTACTATCTTGCCTAAAATTTTCTATCTTATCAAGGGTTAATAGTTATTATTAGAATTAAAAATTTTTATCATAAAAACTTTTAATTTTTTGTCAAATATATTATATTAGTCAAAACCCCTTATTTATAAAACAACTATTAATTAATTAATAATAATATGGCTAATAATAAATCCGCGCAAAAACGTATTCAAGTAAATGAACGTAATCGTTTACAAAATCGTTTTTACAAAAGTTCTGTTCGTACATTAATTAAAGTATTCTTAAAAAATTTAGAAATTTACAAAACTTCGAAAAGTCCAGAAGGAAAAGAAAAATTACAAAAAATTTTAAGCTCTGTTTATAGTCTAATTGATAAGGGAACAAAAAAAAATGTATTTCATAAAAATGCGGCGGCTCGAAAAAAGGCAAAATTAGCCTCGTCTTTAAAAATATCATAAGTTAGATTCGTTGATACTTTATCGCGTTAAGAAAATTTTAAATTTTCTTAACATTTATTTTTAAGAATTTACGGTTAGTCACTGACGAATCTAAATATATTCTATTCGTTGTTTCACTAATAAAAATTATGAAAAAAAATATGAATTATACTAATGCTCTTCCAGATTTTTTAGCCATGCAAAGAATAAGTTTTTGTTGGTTTATTACTCAAGGGCTTACAGAAGAACTTGCTTTATTTTCCCGAATTCAAGACTTCAGTCAAAATACTGAATATGTTATGTTTGGAGAAGAATATAGCTTAATTAAACCTTCATACAGTTTACTAATTGCACGAAAATATAGCGGAAACTATCGAGCTCAATTAGTAATTCCAATTGAAGTCAGAAATAAAGTAGTAAATAGTATAAGGTATCATAATCAATTTCCGATTATTACGTTGCCACTTATGACTACAGACGCGACTTTTATAATAAATGGTTGTGAACGCGTTATTGTCAGTCAAATTATTCGAAGTCCTGGCGTTTATTTTGAAAAAAATAAAAACCAAAAGACTAGAAATCAATTTAAAAAAAAATTGTCTACTGATATTAATAAACTAAGATCATTTATTCCATCCGGTGAAGCCTTTATCTCTGAGTTTGATTTATTCTTTCCTCTACCAACATCAATTTACGATCCAGTTAAAAAGAAAAAAAAATAATCCCACACTGGCAAAGTAACTCCATTTATTATTACTCAATTAAGTACTTAAAACAGAAACAACAAAATTCAACATTTTATTTTTTGCAATCTTTTAAACTATATCGGGTGGCCTCAAAATTACTTTCATCAAAATCAAAACAACGCGTAATTCAATTATTTTTAAAATGGTTGAAACTGAAGAATAAATCTTTTGAATTTCAAGATGAAAAACAAATTTATTTAATTAAATATTTTAATTTTTTACTTACATCATTGATGAAGTATGAAATTTTGCAATCCAGTTTAACAACAAAATTTAATGAAGATAAAACGATTTTACTATCAAAATTCACAAAGTCGAATGCTATTTTAAATCTCTCGGATAAACAAATCATAAATTTGTCCATGATTTATAACAAATTAATCATTAATTCTCAAACATTGGCTCAAATGGAATTAAATTCAAATTTGTTTTTAATTACAAAAGAGCCCCGAGAATGGCTAACTGAGATGAGTAATTTTTTATTTTTGAAAAAACAAATCAGTAAAGCTACCTTTACATTGAAAAGTTTTCAAGAATTAACACAGTTACAAAATTTAAAACCAGCAATTTATTTCTCAATAAGTCTAAAAGAACAATTGAAATATGTCTTTGGGAAAAACAAATTAACCTATAAGTCTGATCGTCATAAATATTTAAAAACTAAAACCCAATTTCTTCTTTATCGAAAAGATCATGAAATTAAAACAAATTATAATAAAAAATACGATGAAAAGGATCTTTATACAGCAACAGTAATTCCAGAATACGGATCGTGGATTCGTATCGGTTTTCAACGCAATACAAAAATTAATTCTTATAAGTATCCTCTTAAAAGTCAAGAAGATGAAGTCATTATTCAGTTGGACAAGATAAATCAAAAGCCAGTTCTTTATTTATTAAAAGAAATGGGTCTAACTGATTTAGAAATTTATCAAAATTTAGAATACGCTGATTTCTTTTATTTCAATAAACCGCTATTAATTAATTCAAAACGTCTCTCTGAGCCTTTATCAAGGTTTAATTTAGGTTTAAGTTATTTTAAAAATATTTCTGAATTTTCAAGGATTTTTGATCCTACTTATTATCGTTTAGGTCGAGTTGGGCGATTAAAAATTAATAGTCGTTTAAATTTAAAAATGAGTGAACGATTGCAAACAATAACGTATGAAGACATTTTTGCAATTACTGATAAACTAATTAATTTAACTATTTCTAAAACAGTTCAAGATGATATTGATCATTTAAAAACCGAAGAGTTCGATCTGTAGGAGAATTATTACAAAATCTTTTTAGAATTGGTTTTCAACGTTTAGGTAGAAAATTACGTAACCAAACTAATAAAATTGATTCGGGTCAGTTACTAAGCTTTAACATAGTTAATGCAAGTATTCGAGAATTTTTTGGTTCAAGTCAGTTATCACAATATCTGGACCAAACAAATCCATTATCGTCACTTACACATCGCCGACGTGTAAGTGGACTAGGGCCAGGCGGCTTCGATAGAGATCGAATTAGTTTTGCAGTGCGTGATATTCACCCAAGTCATTATGGTCGAATTTGTCCTATTGAAACACCCGAAGGGCAAAACGTTGGATTAATTGCTTCATTAACGACATGTGCGCGTGTAAATAAGTCAGGATTTTTAGAAACACCATTCTGGCGAGTAATTAACGGTAAAGTGGTCAAAACAGGTCAGCCTGTCTATTTAACGGCCGATATTGAAGATTTTTACAAAATTGCTCCTGCTGATATTGCAACTAATAAGGATAACTATTTAACAAAGAATGTTATTCCAGTTCGTTACAAACAAGATTTTGTTAATGTCACACCTTCTGAAGTAGATTTTATTGCAATATCGACAATTCAGGTCGTTTCAGTAGCGGCCTCATTGATTCCATTTTTTGAACACGATGATGCAAATAGAGCCTTAATGGGTTCGAATATGCAACGGCAATCAGTTCCCTTATTGTTGCCTCAAAAACCAATTGTCGGGACAGGTTTAGAAAATCAAATTGCAATTGATTCGGGTATGACTTTAAATTCTTATTCAAACGGTGTCGTTAGTTCAGTAACAGCCAATAAAATAGTAGTTAATGATAAAACTGGCAAAAGATTAACTTATAAATTACAAAAATATTTGCGCTCAAATCAACAAACTTGTATTAATCATCGCCCAATTGTTTGGAAGGGTGAACAAGTAAAATCTGGCCAAATTTTAACTGACGGACCAGCGATTACAAGCAGTGAATTATCTCTAGGTCAAAATGTATTAATTGGTTATATGCCTTGGCAAGGTTATAACTTTGAAGATGCTATCTTAATTAATGAACGTTTAGTGTACGACGACGTATTTACGTCTATTCATATTGAAAGATATAAAATTGAGATTGATCGAAATTCAGATACATTGGAACGAACAACAAAAAATATCCCAAATTTAAACCCTCGAGAAATTAGGCATTTAAATGATGATGGAATAGTTACTGTAGGTACATTTGTTCGACCGGGTGATATTTTAGTTGGTAAAGTTATTTCAAATAACACATCTGAACAGTTACCTGAATCAAAATTACTACGAGCAATATTTGGTGCAAAAGCTAAAGGAGTAAAAGATAACTCTTATAGAATGTCAGATGGAGAATATGGTCGGGTTATTGAAACGGTAACATTTAATCGTCGTACGAAATTAACATATAAATTTGAAAAAATTTATGTTTTTATTGCTCAAATTAGAAAAATTCAAGTCGGAGATAAAATTGCTGGACGCCATGGTAACAAAGGTATAATTTCGCGTATTTTATCGCGCCAAGATATGCCATTTTTACCCGATGGCACACCATTAGACATTTTATTAAATCCATTAGGTGTACCATCGCGTATGAATGTTGGTCAATTGTATGAATGTCTGTTAGGACTAGCGGGTGACAAATTAAATGCGAGATTTAAAATTTTGCCATTTGATGAAATGTATGGGTTAGAAATTTCCCGCATTCTAATTAATAAAAAATTACGGCAAGCGTCCATTGCTAAAAATGAAAGTTGGCTATTTAATCCTTATGCACCTGGTAAAATGGTGTTAATAGATGGTCGAACCGGAAAAGAGTTTGAAAATCCTGTTACAGTTGGAAATGCTTATATGTTAAAACTTATTCATTTAGTAGATGATAAAATGCATGCTAGAGCAACGGGTCCATATTCATTAATTACACAACAACCACTTCGTGGTAAAGCCCAGCATGGAGGTCAACGGTTTGGGGAAATGGAAGTTTGGGCTTTAGAAGGTTTTGGAGCTGCTTTTACACTGAAAGAATTATTAACAATAAAATCAGATGATATGCAAGGTCGAAATGAAACTTTAAATGCTATTGTTAAAGGTCAACAAATTCCTAAATTCGGAATTCCTGAATCATTTAAAGTTTTATTGCATGAATTACGCTCTATTGGATTAGATATGAGTACATATAAAATTAATCGATTTAATTCCACAAAACGTTATGAAGTTGAAGTCAATTTAATCGAAAAATATAATGCTTTATCCAAAACTTTTTCCCCTACTTCAAATATAAACGATATTTCATTTTAATATTACTAATGGTAGAATCGACAAAAGAATTTGACTATATAAAAATTAAACTGGCATCTCCATTTCGGATTTTACAATGGGCAAATCGAAAATTACCAAATGGCCAATTCGTAGGAGAAGTTCAAAAATCAGAGACAATTAATTATCGTACATTTAAGCCTGAAATGGATGGATTATTTTGTGAACGTATTTTTGGGCCCAGTAAAAGTTTAGAATGTGCTTGTGGTAAATATAAGCGTGTGAGATATGAAGGTTTAATTTGTGAAAGATGTGGCGTTGAACTAACAGAATCAAGAGTCCGACGTCATAGAATGGGGTATATTAATTTAATTTATCCTGTCACTCATGTTTGGTATATAAATAGTCGCCCAAATTTCATGGCTCTATTATTAGAAGTAGAAGAATTTGAAAAAAAGCTGGATACAACTTACACAACGCATTCAGAAAATTGTAAAAAATGTGACGGTCTTAAATTAACAACCTCAACAGTTGTTGATTTATGGGATGAACGAGTGAAACGTATTAAACTAGCCTCTCTTGCCTATTTCATTGCCGAAGATGAAATTTCATTTTATGGCATTCATTGGGATTTACAGCAATATAGAAGGAGTCGAGAATTAGGTTATACTGGTTATCCATTAAAACCATATCCAAAACCCCAAAATCGTCGTTATAGTACTCCTAAATATTTATTACGAGCAACACCTAATTTTTTAATCGGTGCTCCTTTGATCAAACGGGAGCTTGAAAAATTAAATCTAAAGTCAGAAATTTTTCGCATGCGTTACTTTATTTTAGTTTGTACGAAAGTATTGAATAAAGAAAAGCCTATTTATGATGAATCAAGATGGTTTAGAAAATGGGAACAACAGCGTATTTATAAAATTCGTGAACAAGCTATAAAACGAATTCGAATTTTAGAAAATTTGGTTGGAACAGGATCAAGCCCAGCTTGGATGATTCTTACTATATTACCAGTTATTCCACCTGCGCTTCGTCCAATGATTCAATTAGAGGGCGGGCGATTTGCTACTTCCGATTTAAATGAACTTTATAGACGCATTATTACAAGAAATAATCGATTACTTCGACTTTTAGAAATTGATGCGCCACAATTAATCATTAGAAACGAAAAACGTTTATTACAAGAAGCTGTTGATACGTTAATTGATAATGGAAAACGTGGTAAAATTGCTTTAAGTGCAAATAATAGGCCTTTAAAATCTTTATCCGATATCATAAAAGGTAAACATGGTCGTTTTCGACAAAATTTATTAGGAAAGAGAGTAGATTACTCAGGTCGTTCAGTAATTGTAGTAGGCCCAAGTTTAAGATTAAATCAATGTGGCTTACCTTATGAAATGGCAATTGAGTTATTCCAACCTTTTATTATTCGTGAATTAATTAATCAAGGTTTAGCAAGTAATATGAAAATTGCTAAAAATTTAATTCAACAAAATGAATCAATTATTGATCCGGTTTTAGAAAAAGTTTTAAAAAGTCACCCGATTTTTTTAAATCGAGCACCAACTTTACATCGATTAGGTATTCAAGCTTTTGAACCTATATTGGTTCAAGGTCGAGCAATTAAATTACATCCGTTAGTTTGTTCAGCTTTTAACGCTGATTTTGATGGTGATCAAATGGCTGTTCATATTCCTTTATCTTTAGAAGCTCAAGCTGAATGTTATATGTTGATGTTAGCACCATATAATTTTTTATCCCCGGCAAACGGAGAACCAATCATTATGCCGAGTCAAGATATGGTATTAGGATGTTATTATTTAACTGTTAATAACATTAATGGATTATTAGGTTCAAGTCACTATTTTGCTAATCTTGCTGATGTAATACTAGCTTATAGCCAAAGTAAATTAGAGATTCATAGCGCAATATGGATTAGATTGGAAGAACAAGAAATAAACGAATCAATTTTACTTAAAACAACTATTTTAGACGATGAAACAAAAATTGAGTTTTATGAAAATTTACAGATTCGTAAAACTAAAGATAATCAATTAATTGTTCAATATGTACAAACAACTACAGGACGTGCCATTTTAAATTATATAATTCAAAAAACCCTAAATTTTTTATAAATAATAACGTGAAATAGCAAATCAATTTTATGAAAAATTATAAATATCAAAATACGTTGATTGGAAAAAAACAGTTACGCCAATTATTAGCTTGGAGTTTTACTAATTATGATTCAATGCAAGCTTGTGCATTAGCTGACGAATTGAAATACCTTGGATTTAAATATGCTAGTCAAGCCGGAATTTCTATTAGTATTGAGGATTTAAAAATTCCATTTGTTAAAAATTTGATGCTTGAAAAAGCGAATCAAGAAATTATAAATGCTGAAAAAATATATCTAAAAGGAAAAATCACTGACGTTGAAAGGTTTCAAAAAATTATTGATACTTGGAGCCTAACAAGCGAGTCTTTGAAAGAACAAGTAATATATTATTTTAAGAATTATGACCCTTTAAATTCCGTCTATATTATGGCATTTTCTGGTGCTCGTGGAAATTTATCTCAAGTTCGCCAATTAGTAGGAATGCGGGGTTTAATGTCCGACCCAAGTGGTGAAATAATGAATTTACCGATTAAAAAAATTTCAGGGAAGGATTAACAATAACTGACTATTTGATGTCTGGATATGGTGCTAGAAAAGGAATTGTTGATACAGCATTAAAAACAGCCAATTCTGGATACTTAACGAGACGTTTAATTGATGTTGGACAAGATGTTTTAATTCGAGAAAAAGATTGTTTGACCAATCACTCATTCTTGTTTTCAGTTAGTAACGAAGAATTGAAATCACTAAATTTGATTTATCAAAAGATTTTAGGGCGTGTTTTAAGCAAACCAATTCATGATCCAAAAACAAATAGGATTTTGGTTCCGGCAGGTACTCAAATCACTCCAAAACTTATTGAGAAATTTAAGGAATATAATGTCAAGAAATTTTATATACGTTCACCATTAACTTGTAATTTATATCGAGCAATTTGTCAAAACTGTTATGGATGGGATTTAGCAAATGAGAATTTAGTCGATATTGGTGAAGCAATTGGAATTCTTGCGGGTCAATCTATTGGTGAGCCAGGTACTCAGCTAACTATGCGTACATTTCACACCGGCGGTATTTTTACGTCGGAAGCTCGTCAACAAATTACTACTCCTATTAACGGTGTTATAAGATTTTACAAAACTTTAAAAACCGTCTTATTAAGAACAAATCGGGGTGAAGACGTTTTAATTACAAAAAATTCTGGTTCTGTGATTTTAATTCCAGACGATGAAGATCAAGATTTAGTACAAATTGAAATTTTACGAAATACAATTTTATTTCCTAAAAACAATCAATATATTGTGAAAGATACTGTTATTGGTGAATTATTAAATACAAATAGACAGATTAAAACGGAAGTAAAACCTATTTTAAGCGATACCTGTGGTGAAATTTTTATGCCCGTTTTAAAGAAAAAAATTAATCTACTAAATAATAATAAATTATTGTGGATTTTATCTGGACAACTTTATAATGGCCCAATTAACTCATTTGTTAATTTTTATTCTGACTATAAATTAAACTGTAGAAGTTATATCTTTAGAACTAAAATCATTAATCATTATTCTGGCTCTGTAGAATTTATCAATACTAAATCAAATTTATATCAACGTTTAATTAGGATTAAAAATAATAAATATGCATTTTTTAATTCAAAGTTAGAAAAATTAAGATATTCTATTCAGCACAAAAATTATTTATTGAATTTACAAGGTGATAAATATTTAGTAAAAATTCAAAAGAAAGATTTACGGTTATATTTACAAGCAACAAGAAATTATCAAGTAGCTACCTTAATCACTAATAGGTTTAAAACATTAGTGGGTGGAACAGTTTACTATGATCACCAAAATGTATATAAAAATTACAAACCAAATTCAACTATTAATTATTTAAGTCGTGTTAACTTCTTGAACAATTATAAACCTGTTGTTTCTCATAAAACTATTATCTGGTTAGGTGAAGAAGTTTATAAAGTAAATTGTGAATTAAATATTTTACTTGCTGAACATGGCGATTTTATTTCTGAAGGTTTTGAACTTATTCCTGGTCTTTTCTCCAAAACTTCGGGAGTTGTTGTAATTAAACAAAAAAATAATCTCATTCACACAATTTCAATTAAATCTGGTTTAGTTTATGAAGGAAAAAAGTTTAAAATGACTTCTAAAAAAGTATACTATCCAGGTGAAATTATTTTTTCTCATATTCCAATTACTAAAATTTCTTTCTGCGAACATATTACTGGAAAAAATATTGAGCAATTACTTGTACGACCAATTGAAATTTATGAATTTCCATATCTAAATAATATTTCTGCCAAAATTCAAAATACGCATAATAAAGACTCAAATATTAGATTAAGCTCAAAAATCATATATTCATATAAACCAAACCAGTTGATTAAAGGAACACGAAATTTAAATCTAATTTCGACTATCTTGACTCTTAAATCTAAAGAAACTGTCACAAAAAATCTAAATTTGGAGCTATCACATAATCAAAAAACCAAATTAATCGATCTTAAAATTAGCGAAAAATTTAATTTAAATCATTATATTTCACCTAATTTACGATATAAAAATCTTCAATCTTGCTTATTAATTCAACCCAATCAATTTATAGATCGTTATACTAATTTAGGTTATTTAGAATCAAAAACGTCCAATTCTTTAGAAATTGTAAAAATAAAATTAAAAATTAAAGATAGTAAACAGATCCTTTTAATTTCAAATCAAGATTGTCTAACTGTGAAAAAAGAGAAGTTTATTGGTAAAAAATTAAATGATTTTATTATTAATAGTTCAAACGTGAATGAAACGGGCAAAATAATTATTGAAAATGAAAATAACTTAACATTACAAAAGGGAAAACCGTATTTTTTTCCAAATTGTAAAGATGATAACGTGATTAATAAGACAAATCTACAATATAAAACTATTTCTCCAACTCGTGTTTCTCCACGTCTGGAAAAAAATATTAATTACAAAATTTCATTAAATTATTATGATATGATGAAATTATCAGTAAATAAAGATTGTACTCTCAGTGAAAAAAACGAGGATCCCATTAAGATTAAATCGGAATTTTCAAAACTATTTTTAAAGAAAAATGGAAAATTATATAGTTCATTAATACCCCAATTTTTCAAAAAATTTTCATTACACACTTCAGAATTTAGTCCAAAGTACAAACAAATAATTCAACCTAATGGATTAGCAAAACGTACAATTGGTAAAATGGACAGAACATTATTAATGCAAAGTTCTGAGATTACGAAAAACGATTATAAAAATTTAAAAAATTCTAATTATCAATTAGCACTACTGAAATTTGTTGAGTATCCTTTCACGAAATCAACCAAATCTATTGGTTTATACTCAATAACAGAAGATTATTTTGAACAAGATGTTAACAGTGTGTTTTGTAAAAATAGTGAGTTTATTGAAGAAGGGGAAACGTTAGGACTATTAAATTTAGAAAAAGAAATTACAGGCGATATTGTACAAGGTTTACCAAGAATCGAAGAGATTTTGGAAGCTCGGAAAAAAATTCAAATATAAAACGCATTCCGACGAGTCAAAAAAAAGGTTTATTAGTACAGAAATCGAGTTTAGATACTAATTTTGAATTTCGTAAGCTTGGAACTAATATTAAAGAAAATGAAAAAGTTAATCCCCATAAATTGTTAAAAGTTTATTTTAATTATTATGGATGGATTAAACCATTTATTTGCGATCAAAAAGAAGAGATAAAATATGCTCGTTTAATAAAAAATTATGAAGGTAGTTATAAAAGTTTTAAAAAAGTTCAATCTTTTATTTTAGATTCTGTGCAAGCGGTTTATCAATCTCAAGGTGTTATCATTAATGATAAACATTTAGAAGTTATTATTAAACAAATGACGACAAAAGTTTTGATTACTTATGAAGGGAATACTCCACTTTTAAGACGTGAAGTTATAGACTTATATCATATTCAGTATATAAATCAAATTATTCAAAGCCAGGGAAAACAATCCGCTTGTTATGTACCATTACTTCTTGGTATTACAAAAGCAGCGTTAAATAATCCTAGTTTTATATCTGCTGCCAGTTTTCAGGAAACTACTAGAGTATTAACAAAAGCCGCTATCGAAGGACGTATTGATTGGTTACGTGGATTGAAAGAAAACATTATTATTGGACATTTAATTCCCGCTGGAACTGGTTCACAAAATTATCGAAATTGTTTCAAAAAAGAAAGTTTGGTTAGATCAAAATTGCCAAAATCTTTTGATACTATTCTCACTCGTTAAGAAAGAAAGCTAGACAAGTTTTTTATTGTCTGCTAGGGTTTATGCTAGAAATTAATATATTTAATTAAGTAACTTAAAATTTTATGTCTGATATAAGTTTATCTCAATTATTAGAAGCCGGCGTCCACTTTGGCCATAAAGCCTATCGCTGGAACCCAAAGATGTTCCCTTACATTTATAGTGAAGTCAATAATATTCATATTTTAGATTTAGTACAGTCTGCTACGCTATTAAAAGAAGCAAATTTATATCTAGAATCAGCGGCGCGTGAAAATAAGACATTTTTATTTGTTGGTACAAAACGTCAAGCAAGCACCTTAATTGCTCAGGAAGCAAAACGCTGCGATTCGTATTATGTAAATCATCGTTGGCTGGGTGGAATGCTAACAAATTGGTCAACTTTAAAAGAACGTATTGCTCATTTAAAAGATCTTGAACAACAAGAAGCTAATAATACTTTCGATTTATTAACAAAGAAAGAAGGTGCTTTACGTCGAAAAGAATTAAAAAAATTACGTAGGCACTTAGATGGTATTAAAGATATGAAAAACTTACCAGACATTGCTATCGTTATTGACCAAAAACGAGAAACAACGGCAATTCGTGAGTGTAGAAAGTTAGGAATTCCTGTTGTATCAATTTTAGATACAAACTGTGATCCAGATTTAGTCGATATTCCAATTCCAGGAAATGATGATGCGGTAAGATCTATTAAACTAATTCTAAAATCTCTAACAGATAGTATTCTTATTGGGAAGTCGTAAAGAAAATTTAATTAACTTATAAACAATTTTTATAAAATTATATGAAAACAGAAATCGATGCTAAAACAGTAAAAAAATTGCGTGATGAAACCGGTGCAGGTATGATGACTTGTAAACAAGCGTTAACTGAAAATCATGGTGATTATGATAAGGCAATCGAATCATTAAGATTGAAAGGTATGGCAACTGCTGATAAAAAATCAAGTCGTAATACGAATGAAGGTTTAATTTATTCTTATATTCACACAGGAAGTAAATTAGGAATCTTACTTGAGATTAATTGTGAGACAGATTTTGTAGCACGTCGTGAAGAATTCACTGACTTAGCAAAAAATATTAGTATGCAGATTGCGTCTAATCCGGAAATTCAAGTCGTTTCATTAGACGATATTTCTGATTTGACAAAAATAGAAGTGCGGAAATTTGAAAATGCTAAAGATGATTTACAAAATAAACCCGAAGAAATTAAAAATAAAATTGTAGAAGGCCGAGTTGAAAAAAGCTTGAAAAAGCAAGTTTTATTAGAACAAGAGTATATTCGTGATCCTAATATTACTGTAACCGAATATATTAAACAGGTAGTTAGTATTTTGGGTGAAAATATTCGAGTACAACGTTTTACACGTTATGTATTAGGTGAAATAGATTAACATTTTTTGTCATTGTGATAAGCTAAAGTTGGTATTGTAAACTCAATTTTAGCTTATCGTTTGATTCATTATTTTATAGTTTGTTTAATAAATGATACTACTGATTGTATCAACAAATTTCATTTGTTGAAAAAAATATAAATAAAAAAGAATTGGCATATTAAAAACTGTAAAAAATGTTAATTGTTTTAAACAATTAACATTTTTTAATTTTATTTTGTTACTAAAAATTAGTAACGACCACCTTCTGGATTAGCTTGAACACTATAACTTTTAGTAGTATAAGCAATACGACGACCTTCAAGTTCTTGACGTTCTAAGTAGAAACCTGGTTCGTTGCTAGGACGGTTTACAATGAAAGACATAACACAACTTTCAGTACCGTAAGCAGCGTTAAATGCATTAATACGGATATAACCAGCTGCGCATGATTTACGAGCTTCTCTTAATTCAAACATTACAGATGCAGGATCTTTAACATCAAATAAAGGTAAACCCCATAATTCCCAGTAACTGTTACGGGGATGTGGATCATCTGTCCACTCAACGTTCATTGCCCAACCTTTTGTAATGCAATAAGCGATTTGTTTTTCAATTTGTTGATCAGTTAAATCTGGTAAGAACGAGAAGCAACCTTGTGTAAGTCTCACTATTCAAATACTCCTTTAATTTTTAAAAGTAATTTATTATACGTTTGCTGTTGGTGTAACAGAGAAATCAGATGTATCTGTAGATGTATAGTTAAAACTAATATCTTTCCATAAATCTAAAGCTGTTTGTAAAGGACCACATGTTTTCGCAGCGTTGCGTAAAATTTGAGGACCAATATCACTATTAAAGTAATCAGCACCTTCGTTACGAGCTAAAATCATTGCTTCTAACGCAACACGATTAGCTGTAGCACCAGCTTGAATACCATCTGGATGACCAATTGTACCACCACCGAATTGTAATACTACATCATCACCTAAATAATGAACTAATTGGTGCATTTGACCACAGTGGATACCACCAGAAGCAACAGGCATACATTTACGTAAACTTGCCCAAGTCATTTCGAAGAAAATACCGTATGGTAAATTAACATTTAAATGAGTTAGTAATAAAGTATCGTAGAAACCTTTAATCATTAAAGGATCGCCTTCTAATTTACCTACAACTGTACCAGCATGGATATGATCCACACCACACATACGCATCCATTTACAAATAACACGGAAGTTGATACCATGATTTTTTTGACGCGCGTAAGTTGAGTTACCAGCACGGTGTAAATGTAAAATTAAATCATTATCACGCGCCCAAATCGCAGCTGATTGGATTGCAGTATAACCCATAACTAAATCGATCATAACAACGATAGAACCTACTGTTTTAGCATATTCTGCACGTTTGTAAACTTCTTCCATAGTACCAGCTGTGATGTTTAGGTATGAACCTTTAGTTTCACCTGTAGCTGCAGAAGCGCGATTAATACCTTCCATACAGTATAAGAAACGTTCTCTCCAACGCATGAAGGGTTGTGAGTTAATATTCTCATCATCTTTTAAGAAGTCTAAACCACCTTTTAAACCTTCATAAACTACACGACCATAGTTTTTACCAGATAAACCTAATTTAGGTTTTACTGTAGCACCTAATAATGGAATACCATATTTGTTTAAACGTTCACGTTCTACAATTACACCAGTAGCAGGACCTTGGAACGTTTTTAAGTAAGAATGAGGGATACGCATATCTTCTAAACGTAACGCAGATACAGCTTTGAAACCGAATACGTTACCAATAATAGAAGCTGTTAAGTTAGCTAAAGAACCTTCTTCAAATAAATCACATTCATATGCGATAAAAGCGAAGTATTGATCAGTTGTATTTGGAACTGGATCTACACGGTAAGCTTTAGCACGGTAACGATCACAAGCTGTTAATAAATCAGTCCATACAACAGTCCATGTTGCAGTAGATGATTCACCAGCTACAGCTGCAGCAGCTTCTACTGGATCTACACCTGGTTGTGGTGTGATACGGAATAATGCTAAAACATCAGTGTTTTTTACTGCATAAGCAGCATCCCAGTAACCCATCTTAGCATAAGGAATTACACCAGATTCGTAACGGTCACTTTTAATTCGAGTCCGTTCTGATACAGATTGAGACATTGATTTCTCCTTGGAATAAAAAGGCAATATATAGTAGATATTTAACTAATTTTAAAAAATTAGTTCTGTCGGTTGAGTTAATCTTAACAACCTTAACTAACATTATAACATCCTTAACATAGATTATAAAAACATATATTATTTAACAAAGTTATAACTTTTTAGAATAGCTTTTAATTGAAAGTTTTAGAAGTTTGTTAAATCAGTTAAAAATTACTTTATAATGCCGTAATGATAATAAGTAATAGTTAAAAAATTTTGAATAATTCATCTATATGTTTTAAATTAGCGAATTAATTATGGTTAACAAATCGAATAAAGTTTTAAACAAAAATATAACCAATTTGGTAAATCAGACTTATCAATATGGATTTTCAACAACCATTGAAAAAGATATTATTGAAAAAGGTTTAAATGAAAAGACTATTCATTTAATTTCACAAAAGAAGAAAGAAACAAAATTTTTATTAAATTTTCGTTTGAAAGCTTATAAGAAATGGAAACAAATGCCTGAACCCGAATGGGCATATATAAAATTTCCACAAATTGATTACCAAGACGTTATATATTACTCCGCTCCAAAATCACAGAAAAAATTAAAAGATCTCAGTGAGGTAGATCCCGAATTACTTAAAACATTCGAAAAATTAGGTATTTCTTTAACAGAGCAAAAACGTTTAGCTAATGTCGCTGTTGATGTAGTTTTCGATAGTGTCTCAATTGGAACCACTTTTAAGGAAGAATTAAATAAATCAGGTGTAATTTTTTCTTCAATTTCAGAAGCAGTTACTGAATATCCTGAATTAATTGAAAAATACTTGGGATCAGTTGTTCCAATTGGAGATAATTATTTTGCAGCTTTGAACTCAGCAGTTTTTACAGATGGCTCTTTTTGTTATATTCCTGAAGATACAATTTGTCCACTAGATCTTTCGACCTATTTTCGAATTAATGACGAAAAATCTGGACAATTTGAAAGAACGTTAATTATTTCAGAAAAAAATAGTCAAGTAAATTATCTTGAAGGTTGCACAGCCCCGCAATATGATAGTAATCAGCTACATGCAGCTGTTGTTGAATTAATTGCACTAGAAAATGCAAATATTAAATATTCAACAGTGCAAAATTGGTATGCAGGTAATGAATTTGGAAAAGGTGGAGTTTACAATTTTGTAACTAAACGCGGTTTATGTGCAGGATCCAGCTCGAAAATTTCGTGGACACAAGTTGAAACTGGATCGTCAATCACTTGGAAATATCCTAGTTGTGTTCTTATTGGAGACAATTCACAGGGTGAATTTTATTCAGTCGCTTTAACTAATAATTATCAGCAAGCAGATACCGGAACGAAAATGATGCATATTGGAAGAAATACACGAAGTCGAATTATTTCAAAAGGCATCTCTGCTGGTAAATCAAAAAATAGTTATCGGGGTCTTGTTAATGTAACAAGTAAAGCTTTAGGTGCAAGAAATTATTCACAGTGTGATTCACTATTAATTGGTGATTTATCAAACGCTAACACATTTCCATTTATTTCTGTTCAAAACTCAACAACAAAGATTGAACATGAAGCTTCGACTTCTAAAATTGGTGAAGAACAAATTTTCTATTTTTTACAACGTGGTATTTGTTTAGAAAAAGCAGTTGAATTAATGATAAGTGGATTTTGCCGTGAAATTTTTACTGAATTACCATTAGAATTTGCTGCAGAAGCAGATAAACTATTAACTTTAAAATTAGAAGGAAGCGTAGGCTAATGACTTTAAATTCTCCTCTATTAGAGATCAAAAATTTACAAGTTTCTATTAATGAAAATCAGATTCTAAAAAATCTAAATTTAACTATAAATAAGGGCGAAATCCATGCTATTATGGGACCGAATGGGTCAGGTAAAAGTACTTTCTCAAAAGTTTTGGCTGGTCACCCAGCTTATTCAATTTTAGGTGGTGATATCTTATTCAAAGGTTCAAGTATTTTAGATCTTGAACCTGAAGAACGTTCACATTTAGGTATTTTTTTAGCGTTTCAGTACCCAGTTGAAATTCCAGGGGTTAGTAACGAAGACTTTTTACGTTTAGCATATAATTCTAAGCAAAAATTCTATAATAAAGTAGAAGTTGATCCAATAGAATTTTTGACGATTATCACTCAGAAACTACAACTAGTTAATATGTCAGCCAGATTTCTTGGCCGAAATGTTAATGAAGGTTTTTCCGGTGGTGAAAAAAAACGAAATGAAATTTTACAAATGATTTTATTAGATTCTGAATTATCGATTTTAGATGAAACAGATTCTGGTCTCGATATTGACGCTTTGAAAATAATTTCAAATGGAATTAATAATTTTATGGGACCCGAAAAGTCGATTATTTTAATTACACATTATCAACGATTATTAGATTATGTTAATCCCAATTATGTTCATGTAATGCAAAATGGAAAAATAATTAAAACTGGCTCTGCTGAGTTAGCGAAGGAATTGGAAGCGAAAGGTTATGAATGGCTAGAAACTTAAACTTCCAAAAAATAGAGTCTTTTTATAAAAATAAACCTAAAATACCTCGATGCCTCTTATAATATTAGTTGTTCCTGTATATTTTTTAATATTGGGTAATTTACTAAATTAGTTAAATTTTATGTACCCAGAAATTTTTTATTCAAATACGTTTACATTATTAGCGGAGGCGGAAGTTGGAAAACATTTTTACTGGAATATTGCAGGATTTCTAGTACATGGTCAAGTTTTAGCAGTTATGTGGTTTGTAATATTAGTTTTATTAATATTTTCACTTCTAGGTACTCTAAATGCTGATCGTATTCCACATGATTTTCAAAATTTTATGGAAGCATCAGTAGACTTTGTCACAGATATTGCTAGAGATCAATTAGGCGAAAGCTTCTATAAAGAATGGATTCCCTTTATTGGCACATTATTCTTCTTTATCTTTGGAAGTAACTGGGCTGGTGCAGTCATCCCTTGGAAATTAATAGAATTGCCGGAGGGCGAGCTTGCTGCTCCAACCAATGATATTAATACAACGGTTGCTCTAGCTTTATTGACCTCTTTTGCTTATTTCTATGCAGGTTTGAGTAAAAAAGGTTTAGGGTATTTCAAAAGATATATTGAACCGCTTCCACTTCTTCTACCGATTAATATTTTAGAAGATTTTACAAAACCTTTATCATTAAGTTTCCGATTATTTGGAAATGTTTTAGCTGATGAATTAACAATTACAGTATTAACATCATTAGTTCCTTTAGTTATCCCATTACCAATTATGCTATTAGGAGTTTTTGCTGGTTCAGTACAGGCTTTAATTTTCTCAACTTTAGCAGCTGCATATATTGCAGAAGCACTTGAATAAAGTTAAGTAAAATTACTGCAATTAGATTTTTTAAAAATTACTTAAATACTTACAATTTAAAGTTTATTATGGATCCTATCATTTCTGCTGCTTCTGTTATTGGTGCTGGTTTATCGATTGGTTTAGCTGCAATTGGGCCTGGTATTGGTCAAGGTACTGCTGCTGGTCAAGCGGTTGAGGGTATTGCTCGTCAACCTGAAGCAGAAAACAAAATTCGTGGTGTATTATTATTAAGTTTAGCGTTCATGGAAGCCTTAACTATTTATGGCCTAGTAGTAGCATTAGCTTTATTATTCGCTAACCCGTTTAACACTTAATTAACAGTATAAAATTTTTAAAATAATGTAAAAGTCATGATCGATTTTAACTTTTACATTATTTAACTTTGTAGTTTTTGAACAACTGTTTGATTTTTTAAACTACTAGAATTTTGTTAACAAAGTTAATGATTTTCTTTATTAAACAATTTTAATTCTATAGTAGAATACATAAATTTGTATGATTAATATTTCAATGCTAATTTCAAATTCAGAAGTTAGTGGCCCTGGTGGATTATTTGATTTTAACGCAACTTTACCCTTAGTTGCTATTCAATTTATATTATTAATGGTTTTGTTAAACATTTTATTATATAACCCATTATTAACAATTATCGAAGAACGTAAAGAGTATATCTTGACGAATCTGGGTAAAGCTTCCGAATTGTTATCAGAAGCTAACAAACTAACTCAACAATATGAGCAAGAATTAGATAACGTTCGTAAAGAAGCACAATTAGAAATTACAAACTCACAAAAAATTCATAAAGAAATCTTAGAAGTTGAATTAAATATTTCTCAAAAATATATTGATAATTTATTAGATACTATTCAAAAAGATCTTCTTGCTAAAAAAAATATTGCACTTAATAGTTTAGATGAAATTGTTCAATCTTTATGTGTCGATATTGAAGCTAGATTATCAATTTAAATTTTTTGTTAAACGTAATTTTCCTTTTTATAAGTGAACAGTTTATATAAAAACTCGAAAACATGGAAAATTTTGATCAAATTTTTACATTACTTGCCGAACATGAAGGTATTGGTTTAAATCTGAATATTCTTGAAACAGGTTTACTAAATATTTTGACGTTAGTTGGTATTTTAATCTATGCTGGTAAAGATTTTTTAGGATCTTTATTAGAAGAACGAAAAACAACGATCGTAAAAGGTGTTCAAGATGCCGAAGATCGTTTAAATGAAGCACAGAAACGTCTAAACGAAGCACAAAAACAATTAAATCAAGCTAATCTTGTAATTAGTGAGATTAGAAATGAAACTATCGCAACGAAAAAAGTATTATTAGAATCAGAAGTATTTGGAGCTAAAAAAGATTTAAAAATTCGTTTTGAACGTGCATTAGCAATGTTTAAGTCAAAAGAGCGTCAAATATTTTTAGAAATTAAACAACAAATTATTTCGCTTGTGCTGAAACGGACGGTAATTCGTGCACAACAAGCATTTGCACCAAAAGAACGTGCAACTACGTTAATAAATGATACTATTAATAAATTGGAAGGAGATTTACTATGAGCGTAAATCCATTAACGTTGAAAATTGCAAGTCCATACGCACGAGCATTATTTGATTTTTCAGTTGAAAAAAATATAATGCATCAAATTACCGCAGATTTTCAAAATTTAGAAATTTTTTTAAAAGAAAATACTGAATTAACTGAATATTTAGACAATCCAGTTGTTAGTAAGAATGCAAAATGTGAAATTTTAGCAAAAACATTACAAGCGCAGCTTAACGATGAAACTTTAAAGTTTTTAATGATTTTAGTGGAACGAGGACGTATTAGCTTATTAACGTCAGTTATTACGATTTATTTAGAACTTGTATATGAAACAGCATCAATTAAAACAATTGAAGTTTCAACTGCTTTTGAGTTCACAACTTCGCAAAAAACGATCTTAGTTCAGAAATTAAAAGAATTAATGAATGCTCGCGAAATTAGATTAATGATTACCGTTGATCCTAACTTAATTGGAGGTTTTTTAATTAAGACTCAATCGAAGGTAATAGATTTTACAATAAAAAATCAATTACAAAAATTAGCAAAACACTTAGATACTGTTTTAGAAATTTAATTATAAATAAATCTTTTATTAACTTTTTATTTTAAAATAATACAATGATAAATATTCGTCCAGACGAAATTAGTAGTATTATCCGTGAGCAGATTGAAAAATATGATCAAGATGTTAAGGTAGATAATATTGGTACTGTATTACAAGTTGGTGATGGTATTGCCCGTGTTTATGGTCTTGATCAGGTAATGAGTGGTGAATTATTAGAGTTTGAAGATAAAACTATCGGTATCGCCTTAAATTTAGAAAACGACAACGTTGGCGTTGTACTAATGGGTACGGGACGTCAAATTTTAGAGGGTAGTACAGTTAAAGCAACTGGTAGAATTGCTCAAATTCCTGTAGGAGATGAATTTTTAGGTCGTGTTGTTAGCCCTCTAGGTGTAGCAATTGATGGTAAAGGTGAAATCGTAACATCAGATTCTCGATTACTTGAAGCGATGGCACCTGGTATTATTAGTCGTAAATCAGTTTGTGAACCTTTACAAACGGGTATTACATCGATTGATGCAATGATTCCAATTGGGCGTGGTCAACGTGAGTTAATTATCGGTGACCGTCAAACTGGTAAAACATCGATTGCAGTTGATACGATTATTAACCAACAAACTGAAGATGTAATTTGTGTTTACGTAGGTGTTGGCCAAAAAGCTTCAACTATTGCTCAAGTTGTAAACGTGCTTGAAGAAAAAAATGCAATGTCATACACAATTGTTGTAGCATCTAGTGCCAATGATCCAGCAACATTACAATATATAGCACCATATGCCGGTGCAGCATTGGCAGAATATTTTATGTATAAAGGTAAAGCAACACTAATTGTTTATGATGATTTAACAAAACAAGCCGTTGCTTACCGTCAAATGTCATTATTGTTGCGTCGGCCACCAGGACGTGAGGCATATCCAGGTGACGTATTTTACTTACACTCACGTTTGCTAGAACGTGCTGCAAAACTTAGTGATAAACTAGGTGGTGGAAGTATGACAGCACTTCCGATTATTGAAACACAAGCTAGTGACGTATCAGCTTATATTCCAACGAATGTAATTTCAATTACCGATGGGCAAATTTTCTTATCAAATGATCTATTTAACTCAGGTATTCGCCCAGCGATTAATGTCGGTATCTCGGTATCACGTGTCGGATCTGCTGCACAAACTAAAGCAATGAAAAAAGTTGCAGGTAAATTGAAGTTAGAATTAGCTCAATTTGCAGAATTAGAGGCATTTTCGCAATTTGCTTCAGACTTAGACGAAGCAACACAAAAACAGTTAGCACGTGGAACACGCTTACGTGAGGTTTTAAAGCAACCACAAAACTCTCCGTTATCTGTTGCTCAACAAGTTGCTCTGATTTATACAGGAATTAATGGTTATTTAGATGATTTACCGGTTTCAAATGTTAAATCGTATTGTGCAAGTTTGATGACATATTTAACTACTTCAAAAAAACCATACACCGAAATTGTTCGTACAACAAACCAATTTACCGAAGAGGCTGAATCGTCTTTAAAAGAAGCAATTCTTGAATCAAAAGAAGCTTTTAGTAAAACTAATTAGTATTTTTGCCACTGACTAAATTCTATTCAGTGGCAAAAATATATTATCAGACCTAATTTTTTTTATTTATGTTTTCTTAGTTAAAATATAACAATAAAAAATTTATTATCTTAAAGCATTAAAATTGCCCTAAAAAGCTCAACTTCAGATCAATTTTTAAACTGAAATGAAGTTGAGCTTTTTAGGGCAATTTTCTATTAATTTTTGACTGGCAAAACAGTGTATTGATTAATTAATTTACGGAATTCTAATCCATCTATTGTTTCTGCGTCTAATAATTTTTCTACGACTAGATCAATCACCACACGATTATCTCGAATTATTTCTATTGCTATCTTTTCACAATGATTAATAATTTTACAAACCTCAGAATCAATTCTATCAGCGATTGCTTCGTTATATTCGCCACCCATGAACATTTGTTGATTATTATCATCTTCTAAGGCAATTGGTCCAATATTTGACATACCGTAACGAGTTACCATCTGGCGGGCAATATTTGTAACTTGTTGTAGATCATTACTTGCACCAGTCGTAATTTCTGGATCACCAAAAACGACTTGTTCTGCAGCCCGACCTGCTAACGTTGTAATAATTCGAGCCAATAAAGCTGATCGCGAAAGTAACATTTGATCTTCTTCTGGTGCAAACCATGTAAGACCTTTTGCCCCGCCGCGTGGAACTAAAGTAATCTTTTCAACTTCATCATGATTTTCTAATACCGATCCGACAATTGCATGACCAACTTCATGATAAGCAATTAATTTTTTATTTTTAGTATCTTCCATTGTACTACCAGCGATACCACCAATAATTCTATCAGCTGCTTCATTAACTTCATTTTTTGTGATCGTTACTTTTTTATAACGTGTCGCTAAAATAGCTGCTTCGTTTAATAAATTAGCCAAATCTGCGCCCGAAAATCCTGGTGTACGATTAGCTAATTGAACTAGGGATACATCTTCGGCAAATGGCTTATTCTTAGCGTGAACTTTCAGAATACCAATTCTACCTAAACGATCTGGTAGACCAACAGTAATTTGGCGATCAAATCGGCCTGGACGTAATAATGCAGCATCTAAAATATCCACTCGATTGGTTGCACCAACAACAATGACCCCTTTATTTTCTTTAAATCCATCCATTTCTGTTAATAATTGATTTAAAGTTTGTTCTCGCTCATCGTTTCCACCACCAACTCCGGCACCTCGTTCACGACCTACAGCATCAATTTCATCGATAAAGACAATACATGGAGTATTTTCTGACGCCTTTTTAAATAAATCACGTATTCGTGATGCACCAATACCAATAAACATTTCTACAAACTCTGATCCAGCAACACTATAGAATGGTACATTAGCTTCATTAGCAATTGCTTTTGCTAATAATGTCTTACCCGTTCCTGGAGGTCCTACTAATAATACCCCTTTTGGTATTTTTGCTCCAACTAAAGTATATCGCTCAGGTTCTTTTAAAAATGATACTATCTCTTCAAATTCTGCCTTTGCTTCATCAATACCTGCAATATCATCAAATGAGATACCTGTATCTGGACGTTGATCAAATCGCGCTGGTGATTTACCTAAATTCATTGGCGATGAATTAGAATTTCCAGATAGATTGTCCGAATTTTGAAAAAAGAAAATTAAACTTCCAATAAAGATTAATGGTAATAATAAATTACTTGCTAATGTAATAAAAATACTTTTTTTGGGTGCTGGATGAGCATCAAAATTGATTTCATATTCTTTTAATTTTTGTATTAATTGAGATGTTCCAACTGGAATTTCGACTCTAATCGATTGCGGACGATTTCCAAGTTCTGGGCTCGAAGCTTGAACAATTGCATTTCGACTATTATCATATAAGTCAACTTGTTTTACCCATCCCATTTCTAAATATTCTAAAAATCGACCATAAGTCATTCTTGAACTACTTACATTGGCACTAACTTCAGGTTTTGACTGTACTTCTTCAAAGCCAATTACATTAAAGGTTCTTAAGCCAATGAAAATACATGCCAAGAGAAATAATCCAATAAGAATTTTTTGTATTGTATTTCGTTCCATTATATTTGTTAATTAATATATATATATTATTTATAGTTTTGTTCTTAACTAAACAATAACACAATTGGCTCTCTTAAACCAACTATCATTAAATTTTTATTGTTAAAATTGTTAAGGAATGACTTAGAATAAGATCCAATACTATAATTTATTAAAATTTTAATTATGATTGATCGTGGTTCAGAAGTTCGAATTTTAAGAGAAGAGTCATATTGGTTTAACGAAGTCGGAACTGTTGCAACCGTAGATCAGAGTGGAATTCGTTACCCAGCCGTTGTAAGATTTGAAAAAGTTAATTACAGTGGCACAAATACGAATAATTTTGCATTAAGTGAGTTAGTTGAAGTTAGCAGTCCAAAAAAAGGATAAGTAACAATCATTCAGAGACATTAACGATTAAAAAGTTTAGTAATCTTTGATTGATTGCTATACTTTTTTTATTATAGTATTGTTTTGTATTTGAAATTTTTATTTTTAAATAGTCATTTATTATGTTAGAACATATTCAAATTGGTCAAATGGCGCCTAATTTTATTGGAGTTGGTGTTTATAAGAATCAATTGGGTAAAATTCGACTATCAGATTATCATGGAAAAAAATATGTAGTCTTAATATTTTATCCATCCAATTTTACCGCTGTTTCACCAACAGAGTTAGTAGAATTAAATAATCGAATTACTGAATTTAAAAAACTATCTACACAAATTCTTGCAATCTCTGTAGATAGCCCATTTTCGCATTTACAATTTTTATTATCAAAGAGAAATCAGGGTGGACTTGAGCACTTAAACTATCCCTTAATTTCAGATTTAAGTCAGACAATTACAAGTAATTATAAATTATTAACAAAAGATGGATTCTCTTTACCAGGTGTATTTATTATTGACAAAGAAGGTATAGTTCAATACTATACGGTTAATAACTTATTATGTGGACGAAGTGTCAATGAGTTACTTCGTATTTTACAATCTCTTCAGTATCTTAAAGAAAATCCGGGACAAGCGTGCCCGGTTGATTGGAAATATGGGGACAAAATTTTATACTCTCATCCGTTGAAATCAAAGCTTTATTTCAAAACTTTATATTCTCAAAAAAAGACTTAAAAAATTATGCCAAAATTAAAGACTCGAAAAGCAGCAGCGAAACGATATAAAAGAACGGGTACTAGTAATTTCTTACGGCGACACGCTTTTAAAGGACATCTTTTAATGAAAAAATCAAATAAACAAAAACGGAAATTGTCGCAAACTATTTGTGTAAGTAGAAGTGATATAAAATCAATCAAATTAATGTTACCTTATTAATATATTAATCAGAAAAAAACATGGTAAGAGTCAAACGCGGTAATGTCGCTCGTAAACGTCGTAAAAAAATATTAGCACTTGCAAGTGGTTATAGAGGCGCGCACTCAGTTTTATTTAGAGTTGCAAATCAACAAGTAATGAAAGCTTTACGTTATTCTTACGTCGGCCGAAAACAAAAAAAACGAATATTTCGAAGAATTTGGATTAGTCGAATTAACGCTGCTTCGCGTTTAAATGGCATTTCCTATAGTCAATTAATTCATAGATTTAAAAAATCAAATATTGATTTAAATCGTAAAATGTTATCACAAATTGCTGTATTAGATACAGTGGCTTTTAAAACCTTACTAAATGCTTAACAAAAAGAATTAAATTAAAATTGTGTTCATTTTAAAACTGTATTCTAAATTAAAAACTATATTAAATTTAGACAAAGATGAGTGTTAATGGAGATTTAGACAAATTAATTGAAAATCTACCCGCATTTCTTCGTGAACACTTAAATCAACATGATTCGAAAGATCAACTTATTGAAATTGTATTAGATTTAGGAAGACGTCCCGAAGCTCGTTTCATTACTGGTCCTCAATACTTGTCTCAAAAAATTATTTCTTGGCAAGATATTGATTATATGACGAAAAGAGTAAGTAAATTTAGTAATGAAAATCGAGCGGGTATCGAAAGAACTCTTCACCGAATTAGCTGTATTAGAAATAGGCAATTTTTAATAAATGGATTAACTTGTCGAGTTGGCAGAGCTGTATTTGGGACAATTTCTGCTATTCGAGATTTATTAGAATCAGAAAAGTCTATTTTAATCTTAGGTAAACCAGGAGTAGGTAAAACCACTATCATTCGTGAAATTGCTCGGGTCTTAGCTGATGAAATGGAGAAAAGAGTCATAATTATTGACACTTCTAATGAAATTGCTGGTGATAGTGATATACCACATTCCGGTATTGGCAGAGCAAGGAGAATGCAAGTTGCTAAGACTGAATTACAGCATCAAGTTATGATTGAAGCTGTAGAAAACCATATGCCACAAGTTATAATCATTGATGAAATTGGTACAGAACTTGAAGTCTTAGCTGCTAGAACAATTGCAGAAAAAGGCGTTCAACTCGTTGGAACAACACATGGAAATTGTTTAGATAATTTAATTAAAAATCCCTCATTAGCAGATTTAATTGGTGGTATTCAATATGTGACTTTAAGTGATGACGAAGCAAAGAGGCGTGGGACGCAAAAAAGTATTCTAGAGCGAAAAGCTTACCCAGCTTTTGAAATAATTATCGAAATTAATAATCAAAGCTCGTGGACAATTCACGAAGATGTTAAGACTTCCGTCGATTTATTTTTGCGTGGAAGTTTTTTCGTGGGTCAGATTCGTCAATTTGCTTTGTCTGAGAAAATTAATATTAAAGCTCAAAAATTTTTAAATCAGCAAAATCTCCTTTTAAAAAAAGATTCTACCGATAATTTAACATTGTTAGAAAAAAATTGGATATCAATTAACCAGTCTCGGTATGAGAAATCATTAAATCTTAAGTCAAAAACTTTGATAATTTATCCTTACTCGTTATCTAATAATTTACTTAAAGAAGTTTTACTGAAGATGAGAGTAAAATTTGTTTTAACGAATGAAATTCGGAAGGCAAATTTAATTATTGGATTAAAAAAGCACTTAAATCAAAATTTTAAACTAACGAATTTAGCAAAGCAAAAAAATATTCCAATTTATAGTTTAAATCAAGTTAGTTTTTATCAAGTTAGTAAACTTATTCAATTTCTTTGCTCATAAAAAATTTTATTAGGTGTATTTAATCTATATAGTGTTAGTAAACGTATGTATCGATACTTGATATAAAATAAGGAGAAACAGTTGTGAAAGACAATTTTACACGATTACAAAGTATTGTTGGGAAACAATTGGGGATTGATCCAAGTAAGGTAAAATTAGAGTCAGATTTTGGAAGAGAATTGGGAGCTGATTCGTTAGATGTTGTAGAATTAGTTATGGCTATTGAAGACGAATTTGAAGTAAACATTGAAGACCAATCAGCAAGTCAGATCGCAACTGTTCAAGATGTTCTAAATTATTTAGAGAGAAATTAAGAATTAATTTGGTTTTGATTATTCTTATAAATATAAAAATAATTAAAACCAAATTAATTCTTGCTTAGAATTTTCAAAACAATTTTAAACCTTGTCTAATTTCAAGAAATTCGTTATCATGGGTGTGGGTATTTTGAAAACTTCAATTTAATGAGTCTTTGACTCGGGATATAGCTCAGTTTGGTAGAGCACCTGCTTTGGGAGCAGGGGGTCGTAGGTTCAAATCCTACTATCCCGATTTAATAACACCTAAAATGGATCGATCTTTTAGATAATGTTAAGATTTTAATCCATTAATTTAAAATTAGTTCTACCATATTTATTTTTTTATGTGACTTTCTTAGTATTTTGAGTTGTTGATTGATAATAGTTTTATTATATTATGTATTATTAAACTGATACTAATTCAAAATTACTAATGAGCTTAGATGAAAAATTTATTCCACTCCGAACTGCCTTTTACGAAATAATTGGAAATTTTTTTAAGCAACTCGCTGGTTTATTCGGATATCCATCCAATCCTGGTATGCCAACGATTACAGATTTTCCAAGTAATGTATATGTACGGTCACAATTTCTTGATAATTTACCTATTCACAGAACATTCTGGCCTCCAATTCAAAGACCTGAAACCTGGTTTGAGATGATCTTTGGTCCTGCACCAAAAGTCGATGCAGTCCCACGATATATTTATGAAAGTAAAGATGAAGGATTCTATAATTTTTATATTGAAAACTATAAAAATATTTATTTTTTACCTGATTGGTTATCAGAATTTATTCAAGTACGACTACATCTTTGTTTAGATATTACAATTTTAGAAACTATTCGTGAAGTTTTATTTGTTGGTCTAATGGTATATTCACAAATTGTAATCTTACGTATCGCGCTCTCTTGGTTTATTTACATTAACCCTTATACTTTTCCATGGTGTTACTTAGCGGCTGCGGTAGACTGGACGGAAGATGTCTTACAGGGTATTGTTCCTGCTATATTAGGAGTAAATATTACAGGCAGTGTATTTTTAGGAATTCTTGGAGTAGTGGCGGATAGTCTAAATCATTTAGTTTTTACTATGCCATTTTTACCAAGTGAAGGTGAAGAAACCAAATTATTGATTAATGAACAGATGAAAGATGTTTTAGTTTTTCATTATTTACCTATTTTATGGTATCGTTATCCAGTTCCAAATGAAATTCGAGAATTTTGGTATAAGGAACGACCAGATATTTTAGATTATATGCAAAAAGCGTACAAAGATTTGGATATTCAATTTTTACCAGATAGTATTATTAGAGAACTGAATCAACAAAAATTAACAACAGAATTATTCATAGATCAAAATTCGTCTCCAAATTTTTTAATTGAATCTATTTCAACTGAAATGTTATCTCAAAGTAATCAAGAGTTTTTCAATTTTATACTTAATTATTTTGAAAAATTACTTTAAGTATTTATCCAACTGAAAATTTAAAAGCATTTTTTTAATGAGTTTTAATTATGTTACTTTTAGTCTTAATTTCAAAAACTAAATCAAAGTAACATAAAATATTTTTTAAAGTTTTATGAATTAATTTTAACATAACTATTTCTTATGACCTTTCCTCAGTAATCTATAATTCAACTTTATAGAAATACTTTTAGAAATAAGTTATAAAAATTCAAGGAAATTTTAAGAGAGTTTGATCCTGGCTCAGGATGAACGCTGGCGGTATGCTTTACACATGCAAGTCGTACGGGAGTTTTTAACTCAAGTGGCGGACGGGTGAGTAACACGTAAGAATTTGCCTTTAGGAGGGGGATAACAACTGGAAACGGTTGCTAATACCCCATATGCTTTTGAGTGAAATGGAATTTCCGCCTAAAGAGAAGCTTGCGGCTGATTAGCTTGTTGGTAAGGTAATGGCTTACCAAGGCGACGATCAGTATCTGGTTTGAGAGGACGATCAGACACACTGGAACTGAGACACGGTCCAGACTCCTACGGGAGGCAGCAGTGGGGAATTTTCCGCAATGGGCGAAAGCCTGACGGAGCAATACCGCGTGAGGGATGACGGCCTATGGGTTGTAAACCTCTTTTTTCAGGGAGGAATCAATGACGTGTACCTGAAGAATAAGCATCGGCTAACTCCGTGCCAGCAGCCGCGGTAAGACGGAGGATGCAAGTGTTATCCGGAATCACTGGGCGTAAAGCGTCTGTAGGTGGTCCAATAAGTCAACTGTTAAATCTTGAGGCTCAACCTCGAAATCGCAGTCGAAACTATTAGACTAGAGTATAGTAGGGGTAAAGGGAATTTCCAGTGGAGCGGTGAAATGCGTAGAGATTGGAAAGAACACCGATGGCGAAGGCACTTTACTGGGCTATTACTAACACTGAGAGACGAAAGCTAGGGTAGCAAATGGGATTAGATACCCCAGTAGTCCTAGCCGTAAACAATGGATACTAGATGTTGAACAGATCGACCTGTGCAGTATCAAAGCTAACGCGTTAAGTATCCCGCCTGGGAAGTATGCTCGCAAGAGTGAAACTCAAAGGAATTGACGGGGGCCCGCACAAGCGGTGGAGCATGTGGTTTAATTCGATGCAACGCGAAGAACCTTACCAGGGTTTGACATGATACGAATTTCTTTGAAAGAAGGAAGTGCCTTTTGGAACGTATACACAGGTGGTGCATGGCTGTCGTCAGCTCGTGTCGTGAGATGTTGGGTTAAGTCCCGCAACGAGCGCAACCCTCATTTTTAGTTGCCTTTTGGAACTCTAAAAAGACTGCCGGTTATAAACCGGAGGAAGGCGGGGATGACGTCAAGTCAGCATGCCCCTTACACCCTGGGCTACACACGTGCTACAATGGGCGAGACAATGAGACGCAAATCTGCGAAGACAAGCTAATCTATAAACTCGCTCTAAGTTCGGATTGCAGGCTGCAACTCGCCTGCATGAAGTTGGAATCGCTAGTAATCGCTGGTCAGCTATACAGCGGTGAATTCGTTCCCGGGCCTTGTACACACCGCCCGTCACACCATGGAAGCTGGTTATGCCCGAAGTCGTTACTCTAACCGCTTGGAGGAGGACGCCTAAGGTAGAATTAGTGACTAGGGTGAAGTCGTAACAAGGTAACCGTACTGGAAGGTGCGGTTGGATCACCTCCTTTTAAAATTATAAAATTTTAAAATTAACGGTCGATAAATACTAAATAGAAACGGGCTATTAGCTCAGTTGGTTAGAGCGCACCCCTGATAAGGGTGAGGTCTCTGGTTCAAATCCAGAATGGCCCAACGGGGGTATAGCTCAGTTGGTAGAGCACCGCCTTTGCACGGCGGTTGTCAGCGGTTCGAATCCGCTTACCTCCACATGAAAAATTTTAACATTTTTTAATCATAAGATTAAATAAGTCTTAAATTCAAGGAATTAAGAGTTTATGGGGGATACCTTGGCATTCAGAAGCGATGAAGGACGTGGTTACCGACGAAACGCTTCGGGGAGCTGGAAACAAGCTATGATCCGGAGATCTCCGAATGAGGAAACTCTAATACTACTTATTGAATACATAAATAAGAAAGAGCGAACCTAGGGAACTGAAACATCTTAGTACCTAGAGGAAAAGAAAGTAAAAACGATTCCCTTAGTAGCGGCGAGCGAAATGGGAACAGCCTAAACTTAATTTTAAGGGTAGCGGGACAATTATTAATGATTAAATGTGACAATTAGACGAACTTAGATGGAATGCTAAACCAAAGAGAGTGATAGTCTCGTAGTCGAAAATTGAAACAATCAAATTGTATCCCAAGTAGCATGGAGCACGTGAAATTCCGTGTGAATCAGCGAGGACCACCTCGTAAGGCTAAATATTCCTGAATGACCGATAGTGAAATAGTACCGTGAGGGAAAGGTGAAAAGAACCCCGGGAGGGGAGTGAAAAGAACATGAAACCATAAACTTACAACCAGTAGGAGGACGACTAAAACGTCTGACTGCGTGCCTGTTGAAGAATGAGCCGGCGACTTATAAGTAGTGGCAGGTTAAGGTAGAGAATACCGGAGCCATAGTGAAAGCGAGCCTGAATAGGGCGTTTGTCACTGGTTATAGACCCGAACCCGGATGATCTAACCATGGCCAGGTTGAAGCTTAGGTAATACTAAGTGGAGGACCGAACCGACTGATGTTGAAAAATCAGCGGATGAGTTGTGGTTAGGGGTGAAATGCCAATCGAATTCGGAGCTAGCTGGTTCTCCCCGAAATGCGTTTAGGCGCAGCGATGAATGTTATAGCTTAGGGGTAAAGCACTGTTACGTATGCGGGCTGGTAATTCGGTACCAAATCGTTGCAAACTAAGAATACTAAGTGTACAGTTCATCAGTGAGACTGTGGGGGATAAGCTCCATTGTCAAGAGGGAAACAGCCCAGAGCACCAGTTAAGGCCCCTAAATAATTGCTAAGTGATAAAGGAGGTGGGAGTGCATAGACAATCAGGAGGTTTGCTTAGAAGCAGCAATCCTTTAAAGAGTGCGTAATAGCTCACTGATCGAGTAAACCTGCGCCGAAAATGTACGGGACTAAGTAATTTGCCGAAACTGTGCGATATATAAAATATATCGGTAGGGGAGCGTTCTGTTGTAGGTTGAAGTATTAGCGGAAGCGGATATGGACGAAGCAGAAGTGAGAATGTCGGCTTGAGTAACGAAAATATAGGTGAGAATCCTATACCCCGAAAACCCAAGGTTTCCTCCGGAAGGCTCGTCCGCGGAGGGTAAGTCAGGACCTAAGGCGAGGCTGAAAAGCGTAGTCGATGGACAACGGGTTAATATTCCCGTACCATTATTTGTTGATATCGAGGGACGGAGAAGGCTAAGCTGGCCGGATATTGGTTACCGGTTTAAACGTTCGAGATGATGAGAAACGGCGAAAACGTTTTGAGTTGAGGCGTGAGTACGAGATGCTACGGCATTGAAGCAGTCTATGTCATACTTCCAAGAAAAGCTTGCACTGTCATAAACAAATAATGCCTGTACCATAACCGACACAGGTGGGTAGGTAGAGTATACTAAGGGGCGCGAGATAACTCTCTCTAAGGAACTCGGCAAAATGACTCCGTAACTTCGGGAGAAGGAGTGCCTTATTTATAAGGTTGCAATAACAAGATCCAAGCAACTGTTTATCAAAAACACAGGTCTCCGCTAAGTCGTAAGACGATGTATGGGGGCTGACGCCTGCCCAGTGCCAGAAGGTTAAAGAAGTTGGTTAGCATTAGCGAAGCTGATAACTGAAGCCCTGGTGAACGGCGGCCGTAACTATAACGGTCCTAAGGTAGCGAAATTCCTTGTCGGGTAAGTTCCGACCCGCACGAAAGGCGTAATGATTTGGATACTGTCTCAGAGAGGGGCTCGGTGAAATAGACTTGTCTGTGAAGATGCGGACTACCTGCACCAGGACAGAAAGACCCTATGAAGCTTTACTGTAACTTGAAATTGAAATTGGACTTTATTTGCGCAGTATAGGTGGGAGGCTTTGAAGGTATTCTTGTGGGAATACTGGAGCCATCAGTGAGATACCACTCTTGTAATGTTAGATTTCTAACTTTGAATCATTATCTGGTCAAAGAACAGTTTCAGGCGGGCAGTTTGACTGGGGCGGTCGCCTCCTAAACGGTAACGGAGGCGCACAAAGGTTTCCTCTGAACGGGTAGAAATCGTATCTAGAGTGTAAAGGCATAAGGAAGCTTGACTGTGAGACCTACAAGTCGAGCAGGGACGAAAGTCGGTCTTAGTGATCTGACGGTGCTGAGTGGAAAGGCCGTCACTCAACGGATAAAAGTTACTCTAGGGATAACAGGCTGATCTCCCCCAAGAGTTCACATCGACGGGGAGGTTTGGCACCTCGATGTCGGCTCATCGCATCCTGGGGCGGTAGTACGTCCCAAGGGTTGGGCTGTTCGCCCATGAAAGCGGTACGCGAGCTGGGTTCAGAACGTCGTGAGACAGTTCGGTCCATATCCGGTGTAGGCGTTAGAATATTGAGAGGAGCCTTCTTTAGTACGAGAGGACCGAGAAGGACATACCTATGGTGTACCAGTTATCGTGCCAACGGTAAACGCTGGGTAGCTATGTATGGAGTGGATAACCGCTGAAAGCATCTAAGTGGGAAGCCCACCTCAAGATAAGTATTCTCATCACGTAAGTGAATAAGGTCACGGTAAGACTAACCGTTTGATAGGCATTAAGTGTAAACCTAGTAATAGGTGTGCTGAGATGTACTAACAGACCGAAGACTTGAATTTTTTAATACAAAAATGCTTTTTATAAAAGCATTTTTTTGCTTTGGTGTTTTTAGTGTACTAAGCGGAACCACACTGATCCATCTCGAACTCAGTTGTGAAACGTTATAAATCGACGACAATACTTGGAGGGGGACCTCCTGGGAAGATAGTTCAATGCCAAAGTTTTTATCGAAATCAGACTTCTAAATAGATTTAGTTCTACTCGTAATTCTTCACCAGTCACTTCGACTATATTAGATTTTCTAAAATTGATTCAAGTTCTAAATACTACTTACTAAGATATTTGTATTAATTCATTCTTTTTTGCGAATAACAAGTAATAAACAAAAGAAAGCTCTCTTTTTAGTTTATCTACTCAGGCTTAAAAATAGAAAAAGTTAATAGTCAGAAAGATTTCCTGTAGTTTATAATAAATGAAGATGGTAACTTAGATTTTAAACGTTTCATTTTAATTAAATATACTATAATATATAGTGTATTTAATTAAAATATTTCAAAAGGATTATCACTTATGGATACTCGTTTAATAGTCATTGCTGCACCGGTATTAGTTGCTGCATCATGGGCTTTATTCAATATAGGTCGTTTAGCTATTCAACAAATTCAACGCTTAAAACGTTAATTTTCCAAATTCGAATCAAACAAAAAAGTTAGAGTCAGATTTGACTTCTCAAAAAATTTAAAGTATTATTAAAGAAGAGATAATTTAAGTTAAAAAATAATGGCTGTACCTAAAAAACGGACATCAAAATCTAAAAAGAACGCTAGGAAGGCTAACTGGAAAAGAAAAGGTTATAAAGCTGCTCAAAAATCTTTATCATTAGCTAAGTCTATGTTAAAAGGAAAAACTACGAGTTTTGTTTATAGTATATACGTAGATGATGAATAAATCTTTAAATAAAACTTAAAGATTTATTTACTAAAAAATTAATATTAAATATTGTTCCAATTGAACGGATGTGGCGAAATTGGTAGACGCGCTAGATTTAGGTCCTAGTAACTTCTGTTTTGAGAGTTCGAGTCTCTCCATCCGTAATTTTATTTCTATATAATTTAGTATTACTTTTTATTATACAAATTTCACAAATAAGATATGCTTCCTTTTACACTTCAACAGTTACGTATTTTAAAAGCTGTTGCAACAGAAAAAAATTTTACTAAAGCAGCAGAATTACTATATCTTTCTCAACCTTCATTAAGTAAACAGATTAAAACATTAGAAAAAAATTTAGATATTTTATTGGTCAATCGAGAAAATAATAAAATCTCTCTTACCGAAAACGGGAAAATTTTTTACAATACTCTGAACGAATTTTAGCTTTGTGTGAAGAGAGTTGTAGAGCGCTTATTGATTTAAAAAATGGTGAGCGAGGAAGTCTAACAGTTGGGGCAAGCCAAACAATTGGAACTTATTTAATGCCCCGCGTCTTAGCATTATTTGCTCAGAATTATCCTCAAATTGACCTAAAAGTCCAAGTAAACTCAACCCGTATTGTTGCAAAAAATATTTTAAATCGAGAAATTGATATTGCAGTTGTTGGTGGTGAAATTCCTTTAGACCTAAAAAAAATCTTACAGTGGAAAAATTTGTTGAAGATGAATTCAGTCTTATTATTCCTAAATCCCATCCTTTTGCTAACAAAAAAATTGTTACCAAAGAAGATTTATATCATCTTAATTTCATTAGTTTAAATTCTAATTCAACAATACGGAAATTTATCGATAATATCTTAATTCAAAATCAAATTGATACTAAACAATTAAAAATTATTATGCAACTTAATTCAATTGAAGCAATAAAAACAGCTGTTAGTTTAGGTCAAGGTGCCGCTTTTGTATCTTCGGCTGCGATTGAAAAAGAAATTGAGTTGAAAACAATTGAAATTTTAAAAATTGAAAATATTCGAATCACAAGAACGTTATCAATAATTAGTAATTCTGAATCTTATAAATCAAAAGCTTTTGAATTTTTCTCGAATGAGCTAAAAAAATTAAAAAATGAAATAGAAAATTAAAATACAATTGTAAAAGAGTTGACGTTTTAAAAAATTTTTTAGTATTATACATTTAAATAAAAATCAATTAAGTTAAACTATGAAATATGCAATTGTCGAAATAAGCGGTAGGCAATTTTGGATTGAAACCGGAAAATACTATGATTTCAATCGAATTCCAACGGAACTAGGTAAACAAATTACATTAAATCGCGTTTTATTATTAAATAATGAAGGTGAGATCTTAATTGGTAAACCTTATCTAGATAGCGTAAAAATAAAAGGAAAAATTTTAGAGCATTTACGTGGTAAAAAAACTATTGTCTACAAAATGCGTCCAAAGAAAAAAACAAGAAAAAAACAAGGACATCGTCAGGAACTAACACGCGTTCTAATTGAAGATATCATTATTAATTAAAATAAAATCTAGGAGTAAATGTTATGGCACACAAAAAAGGAGCCGGTAGTACAAAAAATGGTCGTGATTCAAATGCGAAACGTCTTGGGGTAAAACGCTTTGGTGGTGAACAGGTTACCGCTGGAAATATTCTAATTCGTCAACGTGGTACGAAGTTTAAACCCGGAATTAATGTAGGATGCGGAAAAGATTTCACTTTATTCGCTTTAACAAATGGTATTGTAAAATTTGATTATGCAAATGGGACGCAAAAATGTATAAATATTATTGATTAATAATAAATATTTAAATAATTGTAAAATGCTAAAGAACCCATTTAATAACAATTCACTCATAAATAAGTATCAAAGTTTAATAAACCAAATTAATACATTAGAAGATGAGTTAAAAACATTAACTGACAGTGAATTACGGGCAACCAGTTTTAAATTGAAAAAACAATATGCAGAAAGTAAAAACTTAGAATCTTTAATTCCAAAGTCCTTTGCACTTACACGAGAAGCCAGCTTACGCACTTTAGGATTACGACATTTTGATGTGCAATTAATTGGTGGACTTGTCTTAAACGATAAAAAAATTGCTGAAATGAAAACTGGTGAAGGAAAAACACTCGTGGCAACTTTACCAGCTTATTTAAACGCTTTAACAGAGAAAGGAGTTCATATTGTAACCGTTAACGATTATTTAGCAAATCGTGATCAGGTATCCATGGGTCAAATTTATCGCTTTCTTGGTCTAAATACTGGCTTAATTCAAGATGGTATGCCCAATTTTGACAGACGAGAAAATTATAAAGCCGATATTACCTACGTTACAAACTATGAGGTTACTTTTGACTTTTTACGTGATAATATGGCATTGAATCTAAAGGATGTAGTTTTACGTCCGTTTAATTACTGTATTATTGATGAAGTTGATTCTATTTTAATTGATGAAGCTCAAACCCCCCTAATTATTTCAAACAATATTCAGACACCAATTGAGAAGTATATCGTAGCAGCCGAAATTACTGATTATTTAGAATTAAACACTCATTATAAAGTTGATGAAAAAAATAAAAATGTTATTTTAACAGAAGACGGTAGTAAGCAAATTGAGCAAATTTTAAGTGTTCAAGATCTATATGATCCCCGTGATCCATGGATTCCATACATAATAAATGCGCTTAAAGCTAATGCTTTATATTTTAATAACGTTCATTATATTGTTCAGAATAATCGAATTATTATTGTCGATGAATTTACTGGACGAATTATGGCCGATCGACGATGGGGAGATGGCTTACATCAGGCAATTGAAGCAAAAGAAAAGTTACCGATTCGACAAAAAACTGAAACAGTTGCGGCAATTACTTATCAAAACTTTTTCTTATTGTATCCTAAATTATCTGGCATGACAGGCACGGGTAAAACGGCTGAAACAGAGTTTGAAAAAATTTATAATTTATCTGTTGAACAAATCCCAACCGAACGACCAACTCAAAGAAAAGATTTGCCAGATTTAATTTACAAAGATCAATTTTCAAAGTGGAACGCAGTGGCGCAAAATTGTAACCAAATTGCCAAAATTGGACAACCAATTTTAGTTGGGACGACAACTGTTGAGAAATCAGAAATGCTTGCTCAATTACTTAGTGAGTACAAACTCTCATATCAAATTTTGAACGCTAAGCCTGAAAATGTTCGTCGAGAATCTGAAATTGTTGCGCAGGCAGGAAAAAAGGGAAGTATTACAATCGCGACAAACATGGCTGGCCGAGGAACGGATATTATCCTAGGGGGTAATATTAATTTTAAAATCCAAAAAAAATTATATGACATTTTAACTTTAGTTAAAAATTTTAAACGGTCAAAAAAGGAAAATATCTTTAGCTCTTCACTTCTAAGTCAATTTGAAGGAAGTTCGCAAAAATTTTTAAGTGTACTAGTCTCTTTAAGTAATGATCAAAAATTTTTAAAATTATCAGATTTAGATATTCTTAAAATTTTACGGGAAAACGATTGTATTTCCATACCGATAACTTCATATCAGTGTTCAATTAGATATTTAATCGATGAACTAATTACTTATAACAAAAAACACCAGGAACAAGAAAACCAGATTGTTAAAAATTTGGGTGGATTATACATAATTGGAACAGAACGAAATGATTCTAGAAGAGTAGATAATCAGCTTCGGGGACGTTGTGGTCGTCAAGGTGATCCTGGTACCTCAAGATTTTTTAAGCTTAGATGATAATTTATTACGTCTATTTGGTGGTTCAAAAATACAAAATTTCATGCAAACTCAAATTCCTGATGATTCACCATTAGAATCTGAATTTATAACAAAAAGTCTAGATTCGGCGCAAGAACGAGTTGAAGAGAGGGCTTATCAACAACGAAAAAACTTGTTTGATTATGATGACGTTTTGAACAAACAACGAAACATTGTATATCACGAAAGAAGAAACATTTTAGAAAGCATTTCTGTTCAAAAAAACATTTTTGCTTATGGTGAACAGATTATAACTGAGTTATTGATAGAATTGAAAGAAGATAAATCTTGTAATATAGAAGCAACTAACTTAATTGAAAATTTATTTGGTAGAAATCTAGTTTTAAATTACATAAAAACTTCAAGTTTATCCATTAGCAATTTAGACTTATCCGAATTAAAAATTTATTTATTTAATGAATTTTGGTTAACATATCAATCAAAGATAACAGAGTTATCAATTTACGGTGAGGGGATCATCGAAAATTTAGAACGCAGTATTATTTTAATAAATACCGATCGAATTTGGCGGGAACATTTGCAAAAAATGACATTATTAAGAGAAGCCGTTGGCTGGCGAGGATATGGACAAAGAAATCCTTTATATGAGTATAAACAAGATGCTTTTTACATGTTTGAGACGAGAGAAGAACTCTTAAGACATCTAGTTATTTATGATTTATTAAGATCATCAATTTTATAAAAAAATTTAAATTAAATTAATTTATTATGACCAAACGTACGCTTTCAAATAAAAGTCGTTATTCTGTTTTAAAATTATCAGGTTTTAGATCAAGAATGGCTACTCCACAAGGCCGAAAAACTATTCGTAATCGGCGTAAAAAAGGTAGAAAAAATTTAACACTTCGTCGTTAAACTTTAAATTATTAGAGTTATTTATTTTTAATTACTCTAATAATAAATAATTTTTTATTTATTATTAATATAATACTATTTTGACAAAGTCACTTTTTGAATACGTATTTTATGAAATTTAATGATGAATTAGCGCTTTTTTTAAAGGCTCGTTACCCGATAATTTATATTAATACAGTGGAAGAAGATCGTGTTGAATATGTTATTCGGAAAAATGTCAAAACGAGCTTAAATAGGAGTATCTACAGTTGGGATTTTGTAGATGGTTATACTAATAATCCAAATAATGAGGGATTTGCAAAAAGAAATCCACTTCAAGCTCTAGAACTTGTTGAACGATTAAACGCAGAAACACCTGCATTGTTTTTATTAAAAGATTTCAATCGTTTTTTAACTGATCTCTCGATTTCACGAAAATTGAGAAATCTTAGCCGAATCTTAAAATTACAACCAAAAACAATTATTATTATTGGCTCTGATTTAATAATTCCAAAAGAGCTACAAGATTTAGTGACGGTTATTGAATTTCAGTTACCACTGGAAGATGAGATTAATCAAGAATTAAATAGATTAATTGACTCACTCAATATTAAACTTGAATCGCAACTATTTGAAAATTTAACGAGAGCTTGCCAAGGTCTTTCTTTAGAAAGAATTCGACGTGTATTATCAAAAATAATCGCAACTTATAAAACGATTAATGATAATAGTATTGCTATTCTTTTGAGTGAAAAAAAACAAATTATTAGTCAGATGGAAATTTTAGAATATTATTCAGTTAACGAAAAAATTACAAATCTGGGTGGTTTAGCCAATTTAAAAGATTGGTTAGAAAAACGTAAAACTGCATTTAGCATACAAGCTTCGAATTATGGTTTACCGACACCAAGAGGTCTCTTATTAATTGGTTTGCAAGGAACCGGAAAATCTTTAGCAGCAAAAGCTATTGCAAATGATTGGCAATTACCTTTATTAAAATTGGATGTTGGTAAATTATTTGGGGGAATTGTAGGAGAATCTGAATCGCGTCTTCGTCAAATGATAAACGTGGCGGAAACAATTTCTCCATGTATACTTTGGATTGATGAAATTGACAAGGCATTTAGTAATACTGAAAGCAAAGGAGATAGTGGAACAAGTAATCGAGTTTTAGCAACTTTTATTAGTTGGCTATCAGAAAAAAATAAACCTGTTTTTGTTATAGCGACAGCAAATAACATTGATTTATTACCGCTTGAAATTGTTCGGAAGGGCCGCTTCGATGAAATTTTTTTTAGATTTACCAAAACAAAAAGAACGGGAAGAGATATTTAAAATTCATCTTAAAGAATTTCGACCAAAAACTTGGGAAACATTTGATTACGTAGAATTAGCTCAATCATCAGATGATTTTTCCGGGGCGGAAATACGCCAAAGTATAATTGAAGGAATGTACCATGCATTCTATGAAAAGCGTGAATTTACAACACGTGATATTTGTCTAGCGTTAAAAGAATTAATTCCATTGGCACACTTAGAAAGCGATCAAATGATACGTTTACAAGAATGGGCATCATCCGGTCGAATTCGTTCAGCTTCTTCTAAACAAATCTATTTAAATTAAGAGACTCTATGAAACAACAAATTTTCAGATTATTAGCCGATTTGCGGTTTTCAATTTTTCTTTTATTATTGATTAGTTTTTGCAGTATAGTTGGGACAGTCATTGAACAAGATCAATCAATTGAAATTTATAAAACAAACTATCCCTTAACAAATCCTGTGTTTGGAGTTCTAACATGGGATCGAATTCTTTTATTTGGTCTCGATCATGTTTATCGAACTTGGTGGTTTTTTGCTTTGATATTTCTCTTCGGTCTAAGTTTAATTTTATGCACATTTTTACAACAGTTACCATCATTAAAAATTGCTCGTCGATGTCAATTCTTTCGAACAACTAATCAATTTTATAGATTAAAAATTTCTACAGTATTGAACGATTTTTCTTTTAATAAAATTTTAGGACGAATTACGGGAAGTCAATATTCAATTTTTCAGCAAAAAAATATTGTCTATTGTTACAAAGGATTAATTGGTCGCATTGCACCAATCCTTGTCCATCTTAGTATGATTTTGATATTAGTGGGAACAATTGTTGGTTCTTTATTTGGTTTTAAAGCTCAAGAGATTGTACCAAAAACTGAAAATTTTCATATTCAGAATATTTTAGCTAATGGACAATTAACAGTAATTCCAAAAACTTCAGCACGAATTAATGATTTCTGGATTACGTATACGAAAACTAAAACTGTTTCTCAATTTTATTCAGACATTTCAATTTTAAATAAACAAGGGAATGAGATAGAGCGTAAAACGATTTCTGTTAATCATCCATTAATTCATAATGGTGTTTACTATTATCAAACGGATTGGAATTTAGTTGGGTTACGCTTTAAAACAATGGCCAACGAAATTATTGAGTATCCATTAATAAATTTTTCAGAGAATCAAAAAATATGGCTAACGTGGATTTCAACTAACAAATCCTTGACGGAAGGAGTAGTTACTATCATTGATAATCTTGAAGGATATTGTTCAATCTACAATGAAACCGGCCAGTTTTTAGGTAATATCGAATTAAACGAAATAATTAATTTAAAACAACCATTAACCTTAATTGAAATTATTAGTTCAACGGGTTTACAGATTAAAACAGATCCAGGAATTCAAATTATTTACTCCGGATTTTTCTTCTTGATGTTGAGTACGTTGATAAGTTATATAACGTATTCTCAGATCTGGATTATTCAAAAAGAGAAAAAACTTTTTATTGGTGGTACTACGAATAGGGCAGTTTTTGATTTTGAATTGGAATTTTTTAAAATTATAAAATAAATTAGTGATGGTAACATCTTATTGGTTTTATAATTATATTTAACAAGTTAAACACTTGGGAAGAATTATAATTATACAAATTTTTTATGACAGCAACTTTAGAAAGACGTCAAAGCGTTTCTTTATGGGAACGTTTTTGTGGTTGGATTACTAGTACAGAAAACCGTTTATACATCGGTTGGTTTGGTTGTTTAATGTTCCCTACATTATTAACAGCTACTTCTTGCTACATCATTGCATTCATCGCAGCTCCTCCAGTTGATATCGATGGTATTCGTGAGCCTGTTGCAGGTTCTTTATTATATGGTAACAACATCATCACTGGTGCAGTTATCCCTAGTTCTAATGCTATCGGTATCCACTTCTACCCAATTTGGGAAGCAGCTTCAGTTGATGAGTGGTTATACAATGGTGGTCCTTACCAATTAATCGTATTACACTTCTTATTAGGCGTTGCGTCTTACATGGGTCGTGAATGGGAATTAAGCTACCGTTTAGGTATGCGTCCTTGGATTTTCGTAGCGTTTTCAGCGCCAGTAGCAGCAGCTTCTGCTGTATTCTTAGTATACCCAATCGGTCAAGGTTCATTCTCTGATGGTATGCCTTTAGGTATTTCTGGTACTTTTAACTTCATGCTTGTATTCCAAGCTGAGCACAACATCTTAATGCACCCATTCCACATGGCTGGTGTTGCAGGTGTATTCGGTGGTTCTTTATTCTCTGCTATGCACGGTTCATTAGTAACTTCTTCTTTAATTCGTGAAACAACTGAAAACGAATCAACTAACTACGGTTACAAATTCGGTCAAGAAGAAGAAACTTATAACATCGTTGCAGCGCACGGTTACTTTGGTCGTTTAATCTTCCAATACGCTTCATTTAACAACTCTCGTGCTTTACACTTCTTCTTAGCTTTATGGCCAGTTGTAGGTATCTGGTTAACTGCTATGGGTGTTAGTACTATGGCGTTCAACTTAAATGGTTTCAACTTCAACCAATCAGTTGTAGATTCTCAAGGTCGTGTTATCAACACATGGGCTGACATCATCAACCGTGCTGATTTAGGTATGGAAGTAATGCACGAACGTAACGCGCACAACTTCCCATTAGATTTAGCTTCAGGTGAAGTATTACCAGTTGCTTTAACAGCTCCAGCTGTTAATGGTTAATTTCTAGTTCTTCTAAACCTTTAATTCTATTAAAGGTTTAGAAACCTATAAAGCCCTCTCAATTTTTCTTCGTTATTTTTAAAGTTTTTATAAGACTAACTAAAACTTATAAAAAACAATCTTGTTTCCAGTATCCAATGAATCATTGGATATTGAAATATTATACAGTTTCAACAATTTTTTCGTTGTTCCAGCGTTCTAATATTAATGTATTCGAACCATCAACATTTTGTTGATATTTAATTGGTTGGAAACCAATTTTTTGACTTTCACCAATAATCACTTCGCCAGCATATTGTTGTGAAATTTTATCAATAAAACTTTCAACTGGATAAGGTTGTTCCCAAAAACTCATATCTACAACTAGTTCGTACTCGTCCTCATGCCAAACAAATTCAATGTTGTAACCATTCGATTGCGGAATAACTAAATTTATATTGTACGAGTTTAAATCAGCATTTTCTTCCTTTTTATGAGCAATATTTAGTCGATTTAATGCTTTTTCGAGATAGAATAAGTTTTGAAATCGCGTTTTCATGTGCGTAAAATGTGACATAATTTTTAATTAGTATTATTTATAGAAATTCATATAAAATTATAACTTATTTTGACTTAATTAAGTCGTCTATGTGTAAAAAGATTATTAGCTAGTTCTTGGAAACATATATGTTTCCAAGAACTAGCTAATAATCTCCGCTTTTCTCAATAACGATGAAACTGTTTCAGTTGGTTTTACACCAAAATCTAACCACTTTTTAATTTTTTCTACATCAAACTTGTATTGTTTTGTGATTGGGCTATAATAGCCAAGCTCTTCGATTGGACGTCCATCTCGTCGTGCTGTATTTTCCATAACAACTAACCGATATGATGGAGATCGTTTTCTTCCTGTTCGTTTTAATCGTAATTTTAACATATGCTTAAATTCAATATATAAATTAATTGTTTGCGTGAAAATCAAAGGATAATTAGTATAATTTGAAGTAAAAATGGATCCGACAAAAATTTAATTAACGGCGAGAATAGTGCTCAATAACAAGTAACTCATCAAGTTGTAAGGATACATCATTCCGATCGCAATAATCTAAAACTATTGCCTCTAATTTTACCGTATCAAATCTTAAATGTGTTGGAATTTCACGAACTTGATTATTTTTAATATTAGTTTCAACTAATGTTTTTGAACTACTTTTTTCTTTTATACTAATAATATCGTTTAAACGGCATTGAAAGCTGGGAATGCTAACGACCTTTTTGTTGATAGTGATATGACCATGATTAACTAACTGACGAGCTTGTGCTAGACTCTTAGCAAAACCTAAAGTAAAACAAAGAGTATCTAAACGCATCTCTAATAACTGTAATAGAATTAAACCTGTAACACCTTGGCGGCGGCGTGCTTCTTTTACATATCTAAAAAGTTGTTTTTCAGTTAAGCCGTAATTAAATTTTAATTTTTGCTTCTCTTCCAAACGTACACCGTACTCCGTTAATTTTTTTCCAATATCGGTATTTCCGTCCTTGCCCGGGCGGTTCAACTTATTAGATTTTTTTGTTGTTAAACCAGGCAATGTTCCTAATCGTCGACTAATTTTTAATTTAGGTCCTCGATAACGTGACATAAAAATTGATTGATTAAAATTATAAATAATTTTTTTACAAGTACTGAAATCGATAAACTTTAACAAGGGCGAGTGACCGGACTTGAACCGGCGAATGGCGGAATCACAACCCGCTGCCTTAACCACTTGGCCACACCCGCCTAACTGTTGTAAACAAGATAATACCAGTTTCTATTCTGTTACGTCTACTATATTTCAAATAAATTTTATCTAAGAAAATATGCCAAATAGCAAACACTTTGTTTTAAATGGAGAGGAATATTCAACTGACGGAGATTTAACGCTCTTTGAGCTAATTAATTATTTTGACTACGATACAGCACTATTAGTCCTAGAATACAATAATTTAATCTGTTTGAAAAAAAATTGGAATACTATTTTTATTCAAAATAATGATAAAATTGAAATTGTGACGATTGTTGGAGGTGGGTAATTCTATAAAAAATTATAGAATCACTCACGAAGTATAGCTTGGACTTTAAGTTCCAGAACACGTTTAAGATTTTTAACAATTCTGTCAATTTCTTTATTCTCCAATGTCTTTTTATTCGATTGAAAAGTTAATTGCAAACAGAGACTAGTATGCTTTTCTGGAATAAATTCACCTTTATAATCATCCAATAAATTTATTTGCGATAAAAATTCCGTTCCATTTGCATAAATAATTTTTTCTAATTCATCAAACTTAATATTTTTTTTAATAATAAATGATAAATCTTTAACTATTTTTGGGTAAACTGAATATTGACTATAAATAGTTAATTTATTTTGTTGAAGACTCTGTTGAATCAATTCTAAATTTAGTTCGAATAAATAAATTTCACTCGAAAGTCCTAGTTTATTGGCAAGTAGTGGGTGAAGTTGCCCAAATACACCTATATTTTTACCACTTGAAAGAAAAATTTCAGCACTACGATATGGATGCAAGAATTTTTTTGTATAAGTTTGTGAATTAATTCGCCAATGAATTCCTAAGTTTAACTGTTGAAATAATTTTTCAATTTTTCCTTTTGCTTCAAACCATTTTAAAGACTGGCCTTTTTCAAACCATGAGGATTTTATTTTAGTACCACCAAATATCCCTCCTACATATTCTATTTCTGTTAATGTTGTTTCGATATTTCCAGAAAATACATGACCATACTCGAATCCTTCTAAAATCGAATTTCCTTGTTTAAGATTTTCCTGAATTGTCATTAATAAACTTGGAAGTAAACTGACTCTTAAAGTCGAACAGTCAGATAAAAGTGGGTTAACTAATTTAATTTCATTTTTTAAAAATGTTTCATTGCTTACTAAAGAATAGTGAATTAATTCAGTTAATCCCATATTTAATAAATATGAGGTAATTTTTTTACGTGTTTGATAACTAAAATCTGCTCTACCAACGGATTTAATTTGTGGTAACATTGTTAAAAAATTATTAAATCCATGCAATCGACCAACTTCTTCAATTAAATCGATTTCACGAGTAATATCATCACTGCGTATAGATGGAATAGTCACTTCCCAATTTAATGTCGAAGAGTCGAATAGAAATTTAAAATTTAAGCGCTTTAAATAGTCAGTTACGGTTTCAGGTGAAATATAAATTAAATGTTCGTTTGTACGTTTTTTTATAGGTCCTAAAATTTCAACTATTGTTTTATAGTTCAACACGATCGGTTTTAAAACTTTTTCAAGAACCTTATTTGATGAATGAAATTTATAGACTAAACTTGGATTGGAAATTCGTAATAAAGAGATTAATCTATACAAAGCTTCAATTAAATATGTACTCTTTAGAGATTTTTCATAACGGGCTGAACGATCTGTTCGAATTGCCAATTTTCTCGACTGCTGACGAATTTTAGATGCACTAAAAATACTGCCTTCTATTAATAACGAACTAGTTTTAGAATGACATATGATTTCATCATTTTCAATAATTCCAGCTATGCTTATTGGAATATTATTTGCTTGGACTAAAAAAATGGAATTGTCTAATTTATAATTTATCTGATTACTGGCAAAAAATTCACTACCGTTTTCTGCCTTTTCTATTGATAAAGAGAATGTTGGAGTTCGGACCTTTGAATAAACTTTATCTAAATCATAAAATGCAAAAGGATAGCCAGTCTCCAATAAGATATAATTTTGAAAATCTACCAAATTATTTAAAGGCATAATTCCTGAACTTACTAATTTATTTTGAATCCATTTTGGAACAGTAAGATCTTCTAAACCTTCTAATATCACTGCAGTAAACATTAGACACTCTGTTTTACTTGTTCTGATAGTCGTCAAATTTTTAATTTTTTGTTGCCAATTTAAAGATGAATTGAAATATTTACAAACTTTAGGCTGTTTATTAAATAATGACGCAATTTCAACTGAAATACCTTGAATCGATAAACTATCCGAACGGTTTGCTGTTGAAGAAATTTCTAACGCAATTTGTTTTTCATTATTAATTTCCAATTCCAAGATTTCTTCAACTTCAAATCCACCAAGTGTTAATTTTTCAATTAAATCATCTAAATCAACATTTTCAATATCAATTAATTCTTTAATCCATTTTAGTGAAATTTGCATTTTTGAGTTATTATCAATTTTCTAATTAACTTGCTTTACTAAATACTAAACCATTTGTTTCCCCATATCTTTCCATAAATCGCATAAATCTATCCCAGGCTTCAGGACTTTTCATAATATAAATCGATTCAATCGCCTCTGGTTTTCCATTAACAAATCTTGCATTGACATCGCGAGTTTCTAAAATCCCTTCTTCGTCAATTAGATACATACCGGTAATTTCACCCTCTTTTGCAGTAGTTTTATCTAATATATTTGGATTTTTAAAGCGAAATGTTGCTGTACCCGTACTGCCATCTTTTGATCGAGTTAAACGAACATCCGGTAAAACTTTTTCATCAAGACCTTTTATAAATTGAATTTTAGCTTCCATAATTTTATCCTTATTCAAGACCAAAAATTGTAATAACTGTATCTTACTTCAACTATGTGAATTCTGTAAATTAAAAACGAGTTTTTACTACTAAAGCTTTAAGTATAAATATTCCTAACTGGGGTGGCAGGATTCGAACCTACGAATGGCGGAGTCAAAGTCCACAGCCTTACCACTTGGCGACACCCCAAATCTGTTTGTAAATTTTAAATTTTAGTATTGGGCAAGAAGGGATTCGAACCCCTGACACCATGGTTCGTAGCCATGTGCTCTAGTCCACTGAGCTACAAGCCCAAAATATATTTACTTAAATATATAGTACTAAAAAATTATACTTTCGTAAAGTTGAAAAAAAATTAACGAAACTTGGTTTTCAACTTGCAAAAAAACTAACTCTTCAATTAAATTTATACTTCACTTAGTTCGCATTCAAAATTAACAAAATTTATTTTTAAAATATGGCAAAGAAAATTTTATATCAAGACAATGCTCGACGAGCCTTAGAACGTGGAATGGAAATAATGGTTGAAGCTGTTTCAGTTACATTAGGACCAAAAGGTCGAAATGTTGTATTAGAAAAATCTTATGGTTCGCCTCAAATTGTTAATGATGGTGTAACAATTGCGAAAGAAATCAAATTATTAGATCATATAGAAAATACCGGCGTTTCATTAATCCGCCAAGCGGCTTCAAAGACTAATGATGTCGCAGGTGACGGAACAACAACTGCAACAGTTTTAGCGTATGCGATGGTAAAAGAAGGATTGAAAAATGTTGCAGCAGGCGCAAATCCAATTTCAATTAAATTAGGAATGGAAAAAGCATCTCAATATTTGGTAACACAAATTAATGAATTCGCTCAACCAGTAGAGGATATTCAATCGATTCAACAAGTTGCTTCAATTTCAGCAGGAAATGATGAAATTATTGGATCTTTAATTGCCGATGCATTATCAAAAGTTGGAAAAGAAGGTGTAATTTCGTTAGAAGAAGGAAAAGGTATTGTTACAGAATTAGAAATTACTGAAGGTATGAAGCTAGAAAAAGGTTTTATTTCACCATATTTTATTACAAATACTGAAAAGATGGAAGTTTCCTATGATAATCCTTATATTCTACTAACAGATAAGCGGATTACACTAGTTCAACAAGATTTACTACCAATTTTGGAGCAAATAACTAAAACAAAACGCCCTCTCTTAATCATTGCTGAAGATGTTGAAAAAGAGGCATTAGCAACATTAATTTTAAATAAATTAAGAGGAATTATTAATGTTGTTGCAGTTCGTGCACCGGGGTTTGGTGAACTAAGAAAGCAAATGTTGGAAGACATAGCTATTTTAACTGGTGGGACAGTTATTACACAGGATGCTGGCTTAAGTTTAGATAATATTCAATTAAATTTATTAGGCCAAGCTCGACGAATTATTGTCAATAAAGATTCAACAACAATTGTTTCGGATGGACAAACATTAAATGAAATTAATATTAGATGCGAACAATTGCGTAAACAGGTTAATATTGCTGATACGGGTTATGAAAAAGAAAAATTACAGGATCGAATTGCCAAATTATCTGGTGGAATTGCTGTAATTCGTGTGGGGGCTGTTACTGAAACTGAAATGAAGGATAAAAAATTACGTTTAGAGGATGCAATTAATGCTACTCGAGCAGCCGTAGAAGAAGGTATCGTGCCAGGTGGTGGTGCAACCTTAACACATTTGTCGGAAAATTTGGTTACGTGGGCAAAAAATAATCTAAAAGAAGATGAATTAATCGGTGCAATGATTATATCGCGGGCGATCTTAGCGCCTTTGCGGCGGATTGCGGAAAATGCTGGTATTAATGGTCCTGTTATTATTGAAAAAGTACAGCAACAAGAATTTGAAATTGGTTATAATGCTGCTAAAAATACATTTGGTAATATGTATACAGAGGGAATAGTTGATCCAGCTAAAGTTACAAGATCAGGATTACAAAATGCTACTTCAATTGCAAGTATGATTTTAACTACAGAGTGTATTATCGTTGATGATGTTAAAAGTTCAAACGAATCTTAGGATTCGTTTGAACAATATAAATTATAAATCATTTAAATTCGACATTGGATCTGTAGCTGTATCATTAGTTGATTTCAGTGCAACTATGTCTTTCATAGCTGTTTTCAATTCCTCCATTTGTTCTTTTAAAGTTTCAAAATTGTCAGTCTGGACTGCTTGACGAATATTTTCAATTAACGTCTTAATATTTTGCTTTTTATTTTCAGGAACAGTGTCGTTAAATGACGAAACTTCTTTTTCAGCTTCAAAACATAATGCTTCTGCCTGATTTTTTACATCAATATTTTCACGTTTTACCTTATCCGCTGAGGCAAATTTTTCTGCTTCAACTAGCATTTCTTCCACTTCCTTTTCATTTAAATTTGACGCGCCTTGAATTGTAACAGCTTGTTCTACACCTGTTTCTTTTTCACGTGCCTTTACGGATAATATCCCATCAACATCTATATCGAATGTTACTTCAATTTGAGGAGCACCGCGATCGGCAGCTGGAATACCATCTAATCTAAAATTACCTAAACTCTTATTCCCTGCGACAAGTTCACGTTCACCTTGTAAGATATGAATTTCGACATTTGTTTGATTATCCACTGCTGTTGAGAACATTTCCGATTTTTTTACAGGAATTGTCGTATTTCGAGCAATAATTTTTGTCATTACTCCACCAAGCGTTTCTACTCCCAATGATAATGGTGTAACATCTAATAATAGAATATCTTTAATTTCCCCAGCTAAAATGCCAGCTTGAATTGCTGCACCGATAGCAACTACCTCATCTGGATTGACTGATTGATTAGGTTTTTTACCTGTTAATGATTCAACCAAATTTTGAACGGCTGGTATTCGAGTTGAACCTCCAACTAAAACAATTTCATTAATATCGGCTTTATCAAGGCGTGCATCATTTAGTGATTTTTCAACTGGGATTCGGCAACGATTAATAAGAGCTTGACATAAATTTTCAAACACATCTCTTGTTAATTCTTGTTCAATATGTTTTGGGCCAGTTTTGTCAGCAGTAATAAATGGTAAATGAATTGTTGTTTTTTCGACTGTTGATAACTCAACTTTTGCTTTTTCTGCTGCTTCTGTTAATCTTTGTAAAGCTTGAACATCATTCCCTAAGTCTATATTATTTTTTTCTTTAAAATCATTAATTAACCAATTAACCAAAACATTATCAAAATCGTCACCACCTAAATTTGTATCACCTGCTGTCGATAGAACTTCAAAAATTCCGTCTCCTACTTCTAAAATTGAAACATCAAAGGTACCGCCACCTAAATCAAAAACTAAAATGGTTTCATTTTGTTTTTTATCTAAACCGTATGCTAATGATGCAGCAGTTGGTTCATTAATGATTCGTAAAACTTCAACGCCAGCAATTTTTCCAGCATCCATAGTTGCTTGTCGTTGAGAATCGTTGAAATAAGCTGGAACCGTAATAACAGCTTGAGTAACCTCTTGTCCTAGATAATCTGTTGCATCATTAATTAATTTTCTTAAAACTTGAGCTGAAATTTCTTCTGGACTGAAATCCCTATTTAATGCGGGGCACTTTATTTTAATATTATTATTTTGATCATTACTTACCTTATAAGGTAATTTTTTTGCTTCTTTTGAAATTTCTCCTTCTTTTGAACCAATAAATCTTTTAACTGAAAAGAAAGTGTTCTCTGGATTAATAACTGCTTGACGTTTTGCAATTTGACCCACTAATAATTCTTCTTTTTTTGTATAAGCAACAATAGATGGTGTTGTTCGTAAACCTTCTGCATTTATGATAACACTTGGTTGCCCACCTTCAATTGCAGCAACTACTGAATTTGTCGTGCCTAAATCAATTCCTACTACTTTTCCCATTTTTTTCTCTTTTTATTTTTATTTTAACATTTCTATAGAAATTGTAATAGTTTAGGCATCCATTTGATAGATTATCTAAACCGTAGAACTTTTACTATTATAATAATATTGTATAAATAACTTATATAGACAAAATTTAGGAAATTTTTTAAACTAATGAAAAAGATTCATTAATTCAAATTAGTTTATCCAATTACTAATAATTGAAAAGCATAGTTAAAAAGTATAGAATAAATGTGGAGGAATCTCGTGGTTGTAGGTCTATTAGGAAATAAAATTGGTATGACTCAAATTTTTGACGAGTCTGGTAATATTATTCCGGTTACAATTTTAAAAGTTGGTCCTTGTGTCATAACGCAAGTGAAAAATCAGTCAAAAGATGGATATGATTCGATTCAGATAGGATATGGTAATGTTTTAAGTAAAGCATTAACTCAACCAGAATTAGGTCATTTGCAAAAATCAAATATTCAACCTTTAAAATATTTAAAAGAATTCAGAATAAATCAAGAGACAGAATTCCAAATTGGACAAGTTTTAAATGTTGATTCATTTACACCAGGACAACTTGTAAATATTCAAGGTAAAAGTATCGGTAAAGGATTTTCAGGTTTACAAAAACGTCATAATTTTACAAGAGGTCCAATGACACATGGTTCAAAAAACCATAGAGCACCTGGTTCTATTGGTATGGGTACAACTCCCGGTCGTGTATTACCTGGTAAAAAAATGTCAGGTCAATTAGGAAACAAAATTACGACAATTAAAAAACTTAAAATTATTCAAATAAATTCAGAAGAAAATATTTTAGTAATCAAAGGATCTGTTCCAGGGAAACCTGGGAATTTATTGAGTATTGTTCCTTCAGCATAAAATAACTGAAATTACAAAACAAATATATTAAAAGAGAGTATGACCATTCAAAAATTTATAACATATACACCATTAGATTTAAATGGTAAGCAATTAAATTTTAATCATGAATTAAAATTAAATATTTTAGAAACTTCAGGAAATTATTTAGTCCATAAGGATCTGATAAGACATTTTGGGTCACAAAGACAAGCGACTTCATCATCAAAAACACGAAGTGAAGTTAGGGGTGGTGGTCGAAAACCTTGGCGTCAAAAAGGAACAGGCAAAGCCCGTGCAGGTTCTAATGAATCGCCATTATGGAAAGGTGGTGGTGTTATTTTTGGCCCAAAACCAAAAAAAATTTCGCTAAAACTGAATAAAAAGGAACGTCAACTAGCTTTACAGACTTTAATTTTCAATAAAAAAAATAACATTTTAATTATTGAAAATCTAGAAACTGGAATGACGGAGCCAAAAACAAAAGCTTTTGTAAAAATTTGTCAAGATTGTCAAATCAATTTAGAACAAAAAGTGCTATTAGTTGTTACCGATAAAACATCCGTATTAAAATTAGCAACACAAAATCTTAAAAATGTTGAATTATTAGCAGCGTCAAGTTTGAACACGTTAAGTATATTAAAAGCAAGACAAATTATTCTAACATCAGCAGCAATAAATCATATAAAGGAGAGTTATTGTGATTAATTCTTCAGATTTTTCTCGTAGTAGCGCACAAATTATCAAATACCCGATTATTACAGATAAAGCTACACGGCTTTTAGAAAATAATCAATATAGTTTTGTAGTAGACCGTTATTCAAATAAAATTACAATTAAAAGTGCGATTGAGTATTTATTTAATGTAAAAGTTATAAAAATTAATACATGCCGTTTGCCACGTAAACAAAAACGTGTGGGTAAATATGTTGGGTGGAAACCTCAATATAAAAAAGCAATTGTAACTTTATCTGAAGGTGACATAATCAATTTATTTACAGATAGTTAATAAAAAAATCTAGTTTATGAGTATTCGTCTTTATAAGTCATATACACCAGGTACAAGAAATCGTGCTTTATCGGTTTTTGATGAACTTACAAAAACCACACCTGAAAAGAGTTTAATTAGAAAAAATCATCGGAATAAAGGGCGAAATAATCGTGGTATTATTACTGTTCGTCATCGCGGTGGTGGTCATAAACGCCGGTATCGTTTAATCGATTTTAAACGTAATAAATACGGTGTTGAAGGAGTTATCGCTTCTATTGAATATGATCCAAATAGAAATGCGCGCATCGCTTTAGTTAATTATACTGATGGCGAGAAACGTTATATTTTACAACCAAAAAATTTAACTGTTGGTGATCGAATATTATCCGGCTCAGGTTCTCCATTAAACATTGGAAACACCCTACCTTTGAATGAAATTCCTCTAGGAAGTTCAATTCACAATATCGAATTAATTCCAAATCGTGGCGGACAAATTGTTAGAGCTGGTGGAACATCAGCAAAAATTTTGGCTAAAGATGGTGATTATATTACATTACGTTTACCATCAAAAGAAATTCGTTTAGTCCGCAAAGAATGTTTTGCAACGATTGGTGAAGTTAGTAACAATGATGCGTTTTTAGTACAGAGTGGTAAAGCAGGACGAACACGCTGGTTAGGTAAACGTCCAACAGTTCGAGGATCTGTAATGAATCCATGTGATCATCCACACGGGGGCGGAGAAGGTCGAGCACCTATTGGTCGAACACGTCCATTAACACCATGGGGTAAACCAGCTTTAGGTATGAAAACAAGAAAAAGAAAAAATTAAGTGATGCATATATCTTGCGTCGCCGTTCTTAAACACTAATTGAACAGTTTAAAAATTAAGAAAAAAATTTTCAAGATGCCAAGATCATTAAAAAAAAGTCCGTTTGTTGCCTATCATTTATTAAAGAAAATTAATCAAATGAATAAGGCTGGTAAAAAAGATACAATTACAACTTGGTCTCGTTCATCAACTATTTTACCTAGTATGATTGGCTTTACGATTGCTGTATATAATGGAAAGCAACACGTACCAATTTTTATTTCGGATCAATTAGTTGGACATAAACTAGGAGAATTTGTATCGACAAGAAATTTTAGAACTCATATTAAAGCTGATAGAAAAACTAAACGCTAAATAAACTAAACGATGAATCGAATTCTATATGAAAGTAGATGTAGATGTAATGAAGAATTTTCAATAACTAAAAAACGTAAATCACCGACACGAAGTGAAGGGAAACCTCTTCAATATCCGAAATCAAATGAAATTACATCAAAAACATTTCAGATAAAATATGAAAAGAAGTTATCTGCAACAGCTAAATTTATTTTGAACAGTTTTCAGAATAAATATATCTACTATGCAATTGATGATATTTTATATCTCTTTAACTTAAAGCCAAGTGAACGTAATAATCTCTTAGCAATTTTATACTCACCTGTTCTTTCATTACACAATAATTTTTCTGTGAATTTTTTTGATATTTGGGTCAGTGAAATTTATATCGATGAAAAAACAAAAATTAATAAATTTCTAAATAAAAGCTCAGGAGCCTCAGATCAAACTAGTTATATAACTGTTAAACTTTTCTATAAGACAAAAGTACCAGTGAAAAAGCAAGAATCATTATGGTAATTGGAAATTTGCGTTAAAAACGTTGAAACTAAATTTATTTAACTTTTGATAAATTAAATTAAATGTTCGTATTAAGTAAATAATTAACGAATTTTTATCTTCCGCTGCATAACCCTGCTTCGGGGTCATTATAGCGATTTTTTCGGTATATCCATCCTTTTTCGCACGATATACAGGATTTTGCCAAAGGGTTCGTGTAGACTTTCCTTGGTGTATCCAACGGCGTCAGCCGGGCAGGATAGGTGAAGTAGGCCCACCCGCGAGCGGGTGTTCCTTCTTCACTGTCCCTTATTCGCACCTGGCGGTGCTCAACGGGAATCCTGCTCTGCGAGGCTGGCCGGCTACCGCCGGCGTAACAGATGAGGGCAAGCGGATGGCTGATGAAACCAAGCCAACCAGGAAGGGCAGCCCACCTATCAAGGTGTACTGCCTTCCAGACGAACGAAGAGCGATTGAGGAAAAGGCGGCGGCGGCCGGCATGAGCCTGTCGGCCTACCTGCTGGCCGTCGGCCAGGGCTACAAAATCACGGGCGTCGTGGACTATGAGCACGTCCGCGAGCTGGCCCGCATCAATGGCGACCTGGGCCGCCTGGGCGGCCTGCTGAAACTCTGGCTCACCGACGACCCGCGCACGGCGCGGTTCGGTGATGCCACGATCCTCGCCCTGCTGGCGAAGATCGAAGAGAAGCAGGACGAGCTTGGCAAGGTCATGATGGGCGTGGTCCGCCCGAGGGCAGAGCCATGACTTTTTTAGCCGCTAAAACGGCCGGGGGGTGCGCGTGATTGCCAAGCACGTCCCCATGCGCTCCATCAAGAAGAGGCACTTCGAGCTGTAAGTACATCACCGACGAGCAAGGCAAGACGATCCGCGCCTGTTTTATTGAGAACGTTGTTCGTGTTGGCCTCAATGGTAGCGATGCGTCATTCAGCGAAGTTCTGGTGCTGATGATGTGGTTCGCTTTGCCACTGGTCAATGTGGTAAGCCCGTGTAATGTCAGTAACCTTTTTACTGATCTCAGCTTGAGCACGGTCGCTGATGAGCTTATCCATGGCCCCACGGTAACGGATATGATCCTCTAGGGCGTTGACAAATTCTTTGTCGGTTTTCATGGGGTAGACGTCAGTGACCAGGGAACGTCTCCCTACAAAAAGTTGCGCATACTTTGCTCCGTTGTCGACGGCAGGGGTGTCGGACCAGATTGTATCTGTGGCAACGGCCTCATTGCGTCAATGGACCTTTAAAGCCGGGAAACGAGACTTGAAATGTTTACGTAGAGGTGCATTATAGACCTCACGCGCATATTGAGTGGTTGCAAAAATGGTTTTGCGAACGGTATCACTGGAGACCCATGCCAGGCAAGGACGGAGGGCATCATAATCATGTTCATTGCGTTGGACAGCATGCTTGTTACACGTAAGTATACGGTCGAGAGCATCGTGACGTTGAGAATTACAGATGGCAACGTGTCGGTGCATGTATTGGCCGAGATTGTCAAATCGTGGCTCAATATATGGCATGCCAGGTAAGTCATGGATGTCGGTATGCCATTCAGCCTTCATGTCGATTTCGTTGTCGAGAACTGATGGGTCCCAGTCAACGTCAGAAGTAAGAACAACATGGGGAAGGGAATGAAGTTCATGACTGGTGGGTGCGCGCATATCCATGTACGGAAGACCCTGTCGTATGTTTAGTGGGATGATGTAATCATCCAGGGTAACAATACGTTGGTTGCCGCCCACGGTACGAGACCGATCTTGAACACAATTGTGGCAATGTTCAAGTTGGGCGCTGGAATGGATGGTTTTACCTTTACCAAGATGCGCGTATTGATGCATGATAACAACAATGGGCCCTCGTTGCGATTCGACAAGACCGGCAGCCGTGACAATGTCTAGATTGGACAAGGTATGTTCATTTATACCGGTTATGTTGGCTGAACGTCCAGTTTTGTGCAGTACGGTAACATCACTCCCCGCAAGTCCACCGTTGGCACCGCGATCGACAAGTGCAGATGTGGTATTTTGTACTGTGTGTCGGGAGACTTGGTACTGTAACACATTTGACTGAAGTGACTTGGTGGTACCATGAGGACGGAGGGAACCCGTTGATACGGTGTTGCGTGACGCTGCAAGTACCTTACGTATGTCGCCTGGATCCATACGTCCAACCCGATCAGAAAGATGTGCTAGGAGTTCCGTTTCTGGTGCACAATCATGAAAGGTATCCACGGGAGTTCCATTGTTGTCGTCCGGGGCTGCGTCGCGACTGCCAGTTGCATGTACATGCGCCATCAAGGGACGTGCCAATCCATTACTAACCGGGAGAACCTTAGCTGGGGCAGCCAATCCCTGAAGTATAGCCTTAGCATCATCTGAGAGCTGGTTCCACATATCTCTAGGGATATAAGGTCGTTCACGGTTAGTGGGCGTACTATGATGTCGGTTATTAGTACAATTCTCCCTGCGGGCATGCGCATTGGCTTCATAGAGTACGGAAGGTGACAAGTCAATATTGTAGTTAACATCCGGATCAGTGTCAAAGTCTGTAGGATGGTAAGAAAGATCAGTAGAATGAATACTACGCTTTTCCTTGGGACTACGGGAATTAGAGAAGTTGTTTCCTTTATTGTAGAGTGACGCTGAAGCAAGTAGAAGACTAAGGTAACTCTCGTAGCTAATAGGATTACCTCCTTTGGCTAGGTCAAGAGTGGCTGTGATCTTCACTTGACAAAGTTCCGGTACATTGTGGACAGCATTCTCCAAAAGACTAAGACACAGTTGCTTTGGGAGTTGCTCAGCCATTGGTACAGTATTGTGGTAGATACAAAGGTGGTTCTTCCAATGAAGGATAAATCCTTCTGCTGTGCCTGTCCATGAGGATCCATATTTCGCCGTAGTTAGGTAACCAAGCGTGGTGGCTGAACTGATCTTCGCACTTGCTGATTCCGTATAGTGTTTGACAACTTTACAAAACACTTCTTGCGCAGTTCGCTCTAGCCTGGACAGAGAAGGGACAATCTTCGTCGTTAAGACTCGTGCGAATAGCAAAAGATCACAAAATAGCACATCGGCACCGACCAACGATTATTTCCAAGGAAAAAAGAATGCTTCACTACAAGAAATTGTGTCATCCCTATACAGAGTCTTGTTACTGTGACAGAAAATTGATGGAAGATGTGGCGGATTGCCTTTACACTAGCCAACTTGTTCGACTAATTGCAGCTTCTTCTGAGAGGCTTCACCGAGTAACGCGAAGAACACCGGTGTCTCGTACATGCTCGTCGGTGAACGCTCGTCCAATGACACCCCCCACTTTGTATCAATATCCCAACTTGGTAGTGAACTGGAATGATACATGCAATTTCGCGCCGCATCAACAGCCACGGGCCACCATCGACGAATAGACTCGGTCGAGCTGGTTGCCCTCGCCGCTGGGCTGGCGGCCGTCTATGGCCCTGCAAACGCGCCAGAAACGCCGTCGAAGCCGTGTGCGAGACACCGCGGCCGGCCGCCGGCGTTGTGGATACCTCGCGGAAAACTTGGCCCTCACTGACAGATGAGGGGCGGACGTTGACACTTGAGGGGCCGACTCACCCGGCGCGGCGTTGACAGATGAGGGGCAGGCTCGATTTCGGCCGGCGACGTGGAGCTGGCCAGCCTCGCAAATCGGCGAAAACGCCTGATTTTACGCGAGTTTCCCACAGATGATGTGGACAAGCCTGGGGATAAGTGCCCTGCGGTATTGACACTTGAGGGGCGCGACTACTGACAGATGAGGGGCGCGATCCTTGACACTTGAGGGGCAGAGTGCTGACAGATGAGGGGCGCACCTATTGACATTTGAGGGGCTGTCCACAGGCAGAAAATCCAGCATTTGCAAGGGTTTCCGCCCGTTTTTCGGCCACCGCTAACCTGTCTTTTAACCTGCTTTTAAACCAATATTTATAAACCTTGTTTTTAACCAGGGCTGCGCCCTGTGCGCGTGACCGCGCACGCCGAAGGGGGTGCCCCCCTTCTCGAACCCTCCCGGTCGAGTGAGCGAGGAAGCACCAGGGAACAGCACTTATATATTCTGCTTACACACGATGCCTGAAAAAACTTCCCTTGGGGTTATCCACTTATCCACGGGGATATTTTTATAATTATTTTTTTTATAGTTTTTAGATCTTCTTTTTAGAGCGCCTTGTAGGCCTTTATCCATGCTGGTTCTAGAGAAGGTGTTGTGACAAATTGCCCTTTCAGTGTGACAAATCACCCTCAAATGACAGTCCTGTCTGTGACAAATTGCCCTTAACCCTGTGACAAATTGCCCTCAGAAGAAGCTGTTTTTTCACAAAGTTATCCCTGCTTATTGACTCTTTTTTTATTTAGTGTGACAATCTAAAAACTTGTCACACTTCACATGGATCTGTCATGGCGGAAACAGCGGTTATCAATCACAAGAAACGTAAAAATAGCCCGCGAATCGTCCAGTCAAACGACCTCACTGAGGCGGCATATAGTCTCTCCCGGGATCAAAAACGTATGCTGTATCTGTTCGTTGACCAGATCAGAAAATCTGATGGCACCCTACAGGAACATGACGGTATCTGCGAGATCCATGTTGCTAAATATGCTGAAATATTCGGATTGACCTCTGCGGAAGCCAGTAAGGATATACGGCAGGCATTGAAGAGTTTCGCGGGGAAGGAAGTGGTTTTTTATCGCCCTGAAGAGGATGCCGGCGATGAAAAAGGCTATGAATCTTTTCCTTGGTTTATCAAACGTGCGCACAGTCCATCCAGAGGGCTTTACAGTGTACATATCAACCCATATCTCATTCCCTTCTTTATCGGGTTACAGAACCGGTTTACGCAGTTTCGGCTTAGTGAAACAAAAGAAATCACCAATCCGTATGCCATGCGTTTATACGAATCCCTGTGTCAGTATCGTAAGCCGGATGGCTCAGGCATCGTCTCTCTGAAAATCGACTGGATCATAGAGCGTTACCAGCTGCCTCAAAGTTACCAGCGTATGCCTGACTTCCGCCGCCGCTTCCTGCAGGTCTGTGTTAATGAGATCAACAGCAGAACTCCAATGCGCCTCTCATACATTGAGAAAAAGAAAGGCCGCCAGACGACTCATATCGTATTTTCCTTCCGCGATATCACTTCCATGACGACAGGATAGTCTGAGGGTTATCTGTCACAGATTTGAGGGTGGTTCGTCACATTTGTTCTGACCTACTGAGGGTAATTTGTCACAGTTTTGCTGTTTCCTTCAGCCTGCATGGATTTTCTCATACTTTTTGAACTGTAATTTTTAAGGAAGCCAAATTTGAGGGCAGTTTGTCACAGTTGATTTCCTTCTCTTTCCCTTCGTCATGTGACCTGATATCGGGGGTTAGTTCGTCATCATTGATGAGGGTTGATTATCACAGTTTATTACTCTGAATTGGCTATCCGCGTGTGTACCTCTACCTGGAGTTTTTCCCACGGTGGATATTTCTTCTTGCGCTGAGCGTAAGAGCTATCTGACAGAACAGTTCTTCTTTGCTTCCTCGCCAGTTCGCTCGCTATGCTCGGTTACACGGCTGCGGCGAGCATCACGTGCTATAAAAATAATTATAATTTAAATTTTTTAATATAAATATATAAATTAAAAATAGAAAGTAAAAAAAGAAATTAAAGAAAAAATAGTTTTTGTTTTCCGAAGATGTAAAAGACTCTGGGGGGATCGCCAACAAATACTACCTTTTACCTTGCTCTTCCTGCTCTCAGGTATTAATGCCGAATTGTTTCATCTTGTCTGTGTAGAAGACCACACACGAAAATCCTGTGATTTTACATTTTACTTATCGTTAATCGAATGTATATCTATTTAATCTGCTTTTCTTGTCTAATAAATATATATGTAAAGTACGCTTTTTGTTGAAATTTTTTAAACCTTTGTTTATTTTTTTCTTCATTCCGTAACTCTTCTACCTTCTTTATTTACTTTCTAAAATCCAAATACAAAACATAAAAATAAATAAACACAGAGTAAATTCCCAAATTATTCCATCATTAAAAGATACGAGGCGCGTGTAAGTTACAGGCAAGCGATCCTAGTACACTCTATATTTTTTTATGCCTCGGTAATGATTTTCATTTTTTTTTCCACCTAGCGGATGACTCTTTTTTTTCTTAGCGATTGGCATTATCACATAATGAATTATACATTATATAAAGTAATGTGATTTCTTCGAAGAATATACTAAAAAATGAGCAGGCAAGATAAACGAAGGCAAAGATGACAGAGCAGAAAGCCCTAGTAAAGCGTATTACAAATGAAACCAAGATTCAGATTGCGATCTCTTTAAAGGGTGGTCCCCTAGCGATAGAGCACTCGATCTTCCCAGAAAAAGAGGCAGAAGCAGTAGCAGAACAGGCCACACAATCGCAAGTGATTAACGTCCACACAGGTATAGGGTTTCTGGACCATATGATACATGCTCTGGCCAAGCATTCCGGCTGGTCGCTAATCGTTGAGTGCATTGGTGACTTACACATAGACGACCATCACACCACTGAAGACTGCGGGATTGCTCTCGGTCAAGCTTTTAAAGAGGCCCTAGGGGCCGTGCGTGGAGTAAAAAGGTTTGGATCAGGATTTGCGCCTTTGGATGAGGCACTTTCCAGAGCGGTGGTAGATCTTTCGAACAGGCCGTACGCAGTTGTCGAACTTGGTTTGCAAAGGGAGAAAGTAGGAGATCTCTCTTGCGAGATGATCCCGCATTTTCTTGAAAGCTTTGCAGAGGCTAGCAGAATTACCCTCCACGTTGATTGTCTGCGAGGCAAGAATGATCATCACCGTAGTGAGAGTGCGTTCAAGGCTCTTGCGGTTGCCATAAGAGAAGCCACCTCGCCCAATGGTACCAACGATGTTCCCTCCACCAAAGGTGTTCTTATGTAGTTTTACACAGGAGTCTGGACTTGACGCTAGTGATAATAAGTGACTGAGGTATGTGCTCTTCTTATCTCCTTTTGTAGTGTTGCTCTTATTTTAAACAACTTTGCGGTTTTTTGATGACTTTGCGATTTTGTTGTTGCTTTGCAGTAAATTGCAAGATTTAATAAAAAAACGCAAAGCAATGATTAAAGGATGTTCAGAATGAAACTCATGGAAACACTTAACCAGTGCATAAACGCTGGTCATGAAATGACGAAGGCTATCGCCATTGCACAGTTTAATGATGACAGCCCGGAAGCGAGGAAAATAACCCGGCGCTGGAGAATAGGTGAAGCAGCGGATTTAGTTGGGGTTTCTTCTCAGGCTATCAGAGATGCCGAGAAAGCAGGGCGACTACCGCACCCGGATATGGAAATTCGAGGACGGGTTGAGCAACGTGTTGGTTATACAATTGAACAAATTAATCATATGCGTGATGTGTTTGGTACGCGATTGCGACGTGCTGAAGACGTATTTCCACCGGTGATCGGGGTTGCTGCCCATAAAGGTGGCGTTTACAAAACCTCAGTTTCTGTTCATCTTGCTCAGGATCTGGCTCTGAAGGGGCTACGTGTTTTGCTCGTGGAAGGTAACGACCCCCAGGGAACAGCCTCAATGTATCACGGATGGGTACCAGATCTTCATATTCATGCAGAAGACACTCTCCTGCCTTTCTATCTTGGGGAAAAGGACGATGTCACTTATGCAATAAAGCCCACTTGCTGGCCGGGGCTTGACATTATTCCTTCCTGTCTGGCTCTGCACCGTATTGAAACTGAGTTAATGGGCAAATTTGATGAAGGTAAACTGCCCACCGATCCACACCTGATGCTCCGACTGGCCATTGAAACTGTTGCTCATGACTATGATGTCATAGTTATTGACAGCGCGCCTAACCTGGGTATCGGCACGATTAATGTCGTATGTGCTGCTGATGTGCTGATTGTTCCCACGCCTGCTGAGTTGTTTGACTACACCTCCGCACTGCAGTTTTTCGATATGCTTCGTGATCTGCTCAAGAACGTTGATCTTAAAGGGTTCGAGCCTGATGTACGTATTTTGCTTACCAAATACAGCAATAGCAATGGCTCTCAGTCCCCGTGGATGGAGGAGCAAATTCGGGATGCCTGGGGAAGCATGGTTCTAAAAAATGTTGTACGTGAAACGGATGAAGTTGGTAAAGGTCAGATCCGGATGAGAACTGTTTTTGAACAGGCCATTGATCAACGCTCTTCAACTGGTGCCTGGAGAAATGCTCTTTCTATTTGGGAACCTGTCTGCAATGAAATTTTCGATCGTCTGATTAAACCACGCTGGGAGATTAGATAATGAAGCGTGCGCCTGTTATTCCAAAACATACGCTCAATACTCAACCGGTTGAAGATACTTCGTTATCGACACCAGCTGCCCCGATGGTGGATTCGTTAATTGCGCGCGTAGGAGTAATGGCTCGCGGTAATGCCATTACTTTGCCTGTATGTGGTCGGGATGTGAAGTTTACTCTTGAAGTGCTCCGGGGTGATAGTGTTGAGAAGACCTCTCGGGTATGGTCAGGTAATGAACGTGACCAGGAGCTGCTTACTGAGGACGCACTGGATGATCTCATCCCTTCTTTTCTACTGACTGGTCAACAGACACCGGCGTTCGGTCGAAGAGTATCTGGTGTCATAGAAATTGCCGATGGGAGTCGCCGTCGTAAAGCTGCTGCACTTACCGAAAGTGATTATCGTGTTCTGGTTGGCGAGCTGGATGATGAGCAGATGGCTGCATTATCCAGATTGGGTAACGATTATCGCCCAACAAGTGCTTATGAACGTGGTCAGCGTTATGCAAGCCGATTGCAGAATGAATTTGCTGGAAATATTTCTGCGCTGGCTGATGCGGAAAATATTTCACGTAAGATTATTACCCGCTGTATCAACACCGCCAAATTGCCTAAATCAGTTGTTGCTCTTTTTTCTCACCCCGGTGAACTATCTGCCCGGTCAGGTGATGCACTTCAAAAAGCCTTTACAGATAAAGAGGAATTACTTAAGCAGCAGGCATCTAACCTTCATGAGCAGAAAAAAGCTGGGGTGATATTTGAAGCTGAAGAAGTTATCACTCTTTTAACTTCTGTGCTTAAAACGTCATCTGCATCAAGAACTAGTTTAAGCTCACGACATCAGTTTGCTCCTGGAGCGACAGTATTGTATAAGGGCGATAAAATGGTGCTTAACCTGGACAGGTCTCGTGTTCCAACTGAGTGTATAGAGAAAATTGAGGCCATTCTTAAGGAACTTGAAAAGCCAGCACCCTGATGCGACCTCGTTTTAGTCTACGTTTATCTGTCTTTACTTAATGTCCTTTGTTACAGGCCAGAAAGCATAACTGGCCTGAATATTCTCTCTGGGCCCACTGTTCCACTTGTATCGTCGGTCTGATAATCAGACTGGGACCACGGTCCCACTCGTATCGTCGGTCTGATTATTAGTCTGGGACCACGGTCCCACTCGTATCGTCGGTCTGATTATTAGTCTGGGACCACGGTCCCACTCGTATCGTCGGTCTGATAATCAGACTGGGACCACGGTCCCACTCGTATCGTCGGTCTGATTATTAGTCTGGGACCATGGTCCCACTCGTATCGTCGGTCTGATTATTAGTCTGGGACCACGGTCCCACTCGTATCGTCGGTCTGATTATTAGTCTGGAACCACGGTCCCACTCGTATCGTCGGTCTGATTATTAGTCTGGGACCACGGTCCCACTCGTATCGTCGGTCTGATTATTAGTCTGGGACCACGATCCCACTCGTGTTGTCGGTCTGATTATCGGTCTGGGACCACGGTCCCACTTGTATTGTCGATCAGACTATCAGCGTGAGACTACGATTCCATCAATGCCTGTCAAGGGCAAGTATTGACATGTCGTCGTAACCTGTAGAACGGAGTAACCTCGGTGTGCGGTTGTATGCCTGCTGTGGATTGCTGCTGTGTCCTGCTTATCCACAACATTTTGCGCACGGTTATGTGGACAAAATACCTGGTTACCCAGGCCGTGCCGGCACGTTAACCGGGCTGCATCCGATGCAAGTGTGTCGCTGTCGACGAGCTCGCGAGCTCGGACATGAGGTTGCCCCGTATTCAGTGTCGCTGATTTGTATTGTCTGAAGTTGTTTTTACGTTAAGTTGATGCAGATCAATTAATACGATACCTGCGTCATAATTGATTATTTGACGTGGTTTGATGGCCTCCACGCACGTTGTGATATGTAGATGATAATCATTATCACTTTACGGGTCCTTTCCGGTGATCCGACAGGTTACGGGGCGGCGACCTCGCGGGTTTTCGCTATTTATGAAAATTTTCCGGTTTAAGGCGTTTCCGTTCTTCTTCGTCATAACTTAATGTTTTTATTTAAAATACCCTCTGAAAAGAAAGGAAACGACAGGTGCTGAAAGCGAGCTTTTTGGCCTCTGTCGTTTCCTTTCTCTGTTTTTGTCCGTGGAATGAACAATGGAAGTCCGAGCTCATCGCTAATAACTTCGTATAGCATACATTATACGAAGTTATATTCGATGCGGCCGCAAGGGGTTCGCGTCAGCGGGTGTTGGCGGGTGTCGGGGCTGGCTTAACTATGCGGCATCAGAGCAGATTGTACTGAGAGTGCACCATATGCGGTGTGAAATACCACACAGATGCGTAAGGAGAAAATACCGCATCAGGCGCCATTCGCCATTCAGCTGCGCAACTGTTGGGAAGGGCGATCGGTGCGGGCCTCTTCGCTATTACGCCAGCTGGCGAAAGGGGGATGTGCTGCAAGGCGATTAAGTTGGGTAACGCCAGGGTTTTCCCAGTCACGACGTTGTAAAACGACGGCCAGTGAATTGTAATACGACTCACTATAGGGCGAATTCGAGCTCGGTACCCGGGGATCCTCTAGAGTCGACCTGCAGGCATGCAAGCTTGAGTATTCTATAGTCTCACCTAAATAGCTTGGCGTAATCATGGTCATAGCTGTTTCCTGTGTGAAATTGTTATCCGCTCACAATTCCACACAACATACGAGCCGGAAGCATAAAGTGTAAAGCCTGGGGTGCCTAATGAGTGAGCTAACTCACATTAATTGCGTTGCGCTCACTGCCCGCTTTCCAGTCGGGAAACCTGTCGTGCCAGCTGCATTAATGAATCGGCCAACGCGAACCCCTTGCGGCCGCCCGGGCCGTCGACCAATTCTCATGTTTGACAGCTTATCATCGAATTTCTGCCATTCATCCGCTTATTATCACTTATTCAGGCGTAGCAACCAGGCGTTTAAGGGCACCAATAACTGCCTTAAAAAAATTACGCCCCGCCCTGCCACTCATCGCAGTACTGTTGTAATTCATTAAGCATTCTGCCGACATGGAAGCCATCACAAACGGCATGATGAACCTGAATCGCCAGCGGCATCAGCACCTTGTCGCCTTGCGTATAATATTTGCCCATGGTGAAAACGGGGGCGAAGAAGTTGTCCATATTGGCCACGTTTAAATCAAAACTGGTGAAACTCACCCAGGGATTGGCTGAGACGAAAAACATATTCTCAATAAACCCTTTAGGGAAATAGGCCAGGTTTTCACCGTAACACGCCACATCTTGCGAATATATGTGTAGAAACTGCCGGAAATCGTCGTGGTATTCACTCCAGAGCGATGAAAACGTTTCAGTTTGCTCATGGAAAACGGTGTAACAAGGGTGAACACTATCCCATATCACCAGCTCACCGTCTTTCATTGCCATACGAAATTCCGGATGAGCATTCATCAGGCGGGCAAGAATGTGAATAAAGGCCGGATAAAACTTGTGCTTATTTTTCTTTACGGTCTTTAAAAAGGCCGTAATATCCAGCTGAACGGTCTGGTTATAGGTACATTGAGCAACTGACTGAAATGCCTCAAAATGTTCTTTACGATGCCATTGGGATATATCAACGGTGGTATATCCAGTGATTTTTTTCTCCATTTTAGCTTCCTTAGCTCCTGAAAATCTCGATAACTCAAAAAATACGCCCGGTAGTGATCTTATTTCATTATGGTGAAAGTTGGAACCTCTTACGTGCCGATCAACGTCTCATTTTCGCCAAAAGTTGGCCCAGGGCTTCCCGGTATCAACAGGGACACCAGGATTTATTTATTCTGCGAAGTGATCTTCCGTCACAGGTATTTATTCGCGATAAGCTCATGGAGCGGCGTAACCGTCGCACAGGAAGGACAGAGAAAGCGCGGATCTGGGAAGTGACGGACAGAACGGTCAGGACCTGGATTGGGGAGGCGGTTGCCGCCGCTGCTGCTGACGGTGTGACGTTCTCTGTTCCGGTCACACCACATACGTTCCGCCATTCCTATGCGATGCACATGCTGTATGCCGGTATACCGCTGAAAGTTCTGCAAAGCCTGATGGGACATAAGTCCATCAGTTCAACGGAAGTCTACACGAAGGTTTTTGCGCTGGATGTGGCTGCCCGGCACCGGGTGCAGTTTGTGATGCCGGAGTCTGATGCGGTTGCGATGCTGAAACAATTATCCTGAGAATAAATGCCTTGGCCTTTATATGGAAATGTGGAACTGAGTGGATATGCTGTTTTTGTCTGTTAAACAGAGAAGCTGGCTGTTATCCACTGAGAAGCGAACGAAACAGTCGGGAAAATCTCCCATTATCGTAGAGATCCGCATTATTAATCTCAGGAGCCTGTGTAGCGTTTATAGGAAGTAGTGTTCTGTCATGATGCCTGCAAGCGGTAACGAAAACGATTTGAATATGCCTTCAGGAACAATAGAAATCTTCGTGCGGTGTTACGTTGAAGTGGAGCGGATTATGTCAGCAATGGACAGAACAACCTAATGAACACAGAACCATGATGTGGTCTGTCCTTTTACAGCCAGTAGTGCTCGCCGCAGTCGAGCGACAGGGCGAAGCCCATCGATACTAGCTTGATTGGGATATCTCGCTCATGTTTGTCGCGTGCTATGTCTTTTTAGGTACTTTGAACCTACGTTCGTACTTGTATAATATGATCATCGTATTATCGTTTTTCATCCGTCCAGCGCAAAATGCATTAGCAGCTAGTCCTAGCGTGCGGAGCTACCTGGACAGGTGCATGACGGATGCGTGTCCTTCAGTGACTTTCTAATTAACAGTAACTTCTTTACTTATGTTTCAGTTTGTAAGAAGCGGGATTCGCTCGTCGCTTGACATCTGATTGGACTGCGTCGGCACGTGAAAACTACATTGTGAAATCTGCTAAAACTCCGGGTATCTCTGACACAAAACGATTCGGCTTCGCAATTTCAACATTACGGTCAAGGCTAACGTATCTTTCTCGGTCAACTTCAGATTATGCCGATTAAATTGTCGTAGCTTTCAAGGCGTTTTGAGTACTGCGGCAGTTGTTGAACCTGCAAGGAGAAGATCTCGACAACAGAATAAAGCGAAAAATGGGTCTCATGCACTAACACTCAGGCCTCCCTCATAATCTCTGTTTGAGTTTACCAACAACACATATATACATTTCGACAAAATGACCACTCTTGACGACACGGCTTACCGGTACCGCACCAGTGTCCCGGGGGACGCCGAGGCCATCGAGGCACTGGATGGGTCCTTCACCACCGACACCGTCTTCCGCGTCACCGCCACCGGGGACGGCTTCACCCTGCGGGAGGTGCCGGTGGACCCGCCCCTGACCAAGGTGTTCCCCGACGACGAATCGGACGACGAATCGGACGACGGGGAGGACGGCGACCCGGACTCCCGGACGTTCGTCGCGTACGGGGACGACGGCGACCTGGCGGGCTTCGTGGTCGTCTCGTACTCCGGCTGGAACCGCCGGCTGACCGTCGAGGACATCGAGGTCGCCCCGGAGCACCGGGGGCACGGGGTCGGGCGCGCGTTGATGGGGCTCGCGACGGAGTTCGCCCGCGAGCGGGGCGCCGGGCACCTCTGGCTGGAGGTCACCAACGTCAACGCACCGGCGATCCACGCGTACCGGCGGATGGGGTTCACCCTCTGTGGCCTGGACACCGCCCTGTACGACGGCACCGCCTCGGACGGCGAGCAGGCGCTCTACATGAGCATGCCCTGCCCCTGACCGACGCCGACCAACACCGCCGGTCCGACGCGGCCCGACGGGTCCGAGGCCTCGGAGATCTGGGCCCATGCGGCCGCAACAACTACCTCGACTTTGGCTGGGACACTTTCAGTGAGGACAAGAAGCTTCAGAAGCGTGCTATCGAACTCAACCAGGGACGTGCGGCACAAATGGGCATCCTTGCTCTCATGGTGCACGAACAGTTGGGAGTCTCTATCCTTCCTTAAAAATTTAATTTTCATTAGTTGCAGTCACTCCGCTTTGGTTTAAGAATTACTCTTTCTCTAATTTTATTTGATTTTTTCAGTAAATTTTTAAAATTTCAGCATTTATACTGAACATTATAAATTAGAAACAATTACTTATGTCAAATACTCAATCAGTTACAGCTGTAGCGAAATACATTCGCATGTCACCTCATAAGATCAGACGGGTTTTAGATCAAATCCGTGGTCGTTCTTACCAAGAAGCCCTAATGATTTTAGAATTTTTACCGTATGATGCTGGTGGGCCGATTTGGCAAGTTATTCACTCCGCAGCTGCGAATGCTAAACACAATAGTGGTTTAGATAAAAAACTAATTATCGATAAGGTTTTTGCCGACGAAGGACCAAAGTTAAAGCGAATTCGCCCAAGAGCTCAAGGAAGAGCATACAAAATATTAAAACCCACTTGTCATATTACAGTGGTTATGAAGGCCATTGACTAAAAAACTAAATAATAAATTTGATTTAAAATTAAAAGGATTAACTCTATGGGGCAAAAAACACATCCTTTAGGATTTAGATTAGGTATTACACAAGAACATAAATCAACGTGGTATGCTAATTTTAATCAATATGCCAACATTTTGAAGGAGGATGATAAAATTCGAACATATATTCATACTATTTCTAAAGCAAATAGTATTGCAAACGTTCGAATTAATCGTAACGGGCTAAATGATCAGATTCAACTAAATATTGAAACTGGAAAACCAGGTATCTTAGTTGGTGACTTAGGTGCTGGTCTTGAGACATTGTTAAATAATGTTAAAAAATTTTTACCAGCAAATCGTCAATTGACAATCAATGTTTTGGAAGTTGAAAAAGTCGATTTAGATGCTTCACTTTTAGCTGACTTAGTTGCCGAACAATTAGAGAAACGTATTGCATTTCGTCGCGCAATTCGTGAAGCACTACAACGAGCACAAAAACAGAATGTAAATGGTATTAAAATTCAAGTCTCTGGTCGTTTAAATGGCGCTGAAATTGCTAGAAGCGAATGGATTCGTGAAGGGCGAGTTCCTTTACAAACATTACGAGCAGATATTGATTACGCAACACAAGAAGCCAATACAATCTATGGCGTTTTAGGAATCAAAGTTTGGTTATTTAAAAGTGAAATTTTATCAAAGTAAAAAAATTTATATTCTTATTAAATTAATTTGTTATGTTAAGTCCAAAAAGAACAAAATATAGAAAATATCATCGTGGGCGTATGAGAGGGGCAAAAACGCGTGGAAATGAAATTTGCTTTGGAAATTTTGGGTTACAGGCACTTGAACCGACTTGGATTACCTCACGTCAAATTGAAGCTGCACGTAGAACAATTACTCGTTATACGAAACGTGGGGCAAAATTATGGATACGAATTTTTCCTGACAAAACTGTAACTGCGCGAGCTGCAGAATCAAGAATGGGTTCAGGTAAAGGGGCGGTAGATTATTGGGTTGCCGTAGTCAAGCCAGGAACAATTATTTTTGAAATTGGTTCAGTACCAGAAGAAATTGCAAAGACTGCATTAAATTTGGCTGCTTATAAATTACCAATTAAAACAAAATTTATTATTAAAGATAATATTAGTTAAAAATTATGAGTTTACCTGCATTTACTGAGATTAGTTCATTTTCAAATACAGAAATTTCAGTAGCAATTATTGAAACTGAAAATCAATTATTTAATCTTCGTTTTAAAAAAGCGACGCGTCAAAGCTTTAAATCCCATGAAATTAAAAATGCAAAACGTCGTTTAGCACAATTAAAAACACTTTTAAGTTTAAGATTGGAAAATCTGGATCAAAAAGATGATAATTTAATTAATACTCTAATTACGAATTAAGATCAAATGACAAAATTAAATACTATTCAATGTAAGATTAAGGAGTTTTAGATGCCAGTAAAACAACAAATTGGTATTGTAATTAGTAATAAAATGCAAAAAACAATTGTGGTAAAGATTGAAAATCGATACCCACACCCAATGTATTCTAAAACACTAATAAAAACAAAAAAATACTTAGCTCATGATGAGCTTGGCGAATGTAATATTGGTGATCAAGTTTTAGTGGAAGAATGCCGCCCATTAAGTAAAAGAAAACGCTGGAAGTTAATCAAAATTCTTTCAAAATCATCGTTAATTAATTAAATGAGATTTTTATGATTTATCCTCAAACAATGTTAACAGTAGCCGATAATACGGGTGCTAAAAAAGTTATGTGTATTCGGGTATTAGGTGGCAACAAGAAATATGCAAAAATTGGTGATACAATTATTGCAGTTGTTAAAGAAGCCTTACCAAATATGCCTGTAAAACGTTCCGATGTGGTAAGAGCCGTTGTTGTGCGAACAAAGAAAAGTATTCGTCGACAAGATGGTATGTATATTCGATTTGATGATAACGCGGCTGTAATTGTGAATATGGATAATAATCCTCGTGGGACTCGAGTTTTTGGACCTGTTGCTCGTGAAATTCGCGATAAAAATTATTCAAAAATTGTATCCTTAGCGCCGGAGGTTTTATAAATGCCACAAAAACAAAAAGTAAATGTTAAAATTGGCGATTCGGTGACAGTTATTTCGGGTTTTCACAAAAATGAGACTGGTGAAGTTCTTAAAATTAATCGTAAGAATGGAAAAATAATAGTAAAAGGAATTAATTTTAAGTTTAAACACGTGAAACCCACTACTGAAAATGAAATTGGTGAAATTAAACAGTTTGAAGCACCACTTCATCATTCAAATGTTAAATTAAATTTAAAAAAAGTATTGTAATATGCTAAATCAACATTCTCTAGAGGAAATTGCTGAAATTCATAATTTACTGGGCAATATTAAACAGGAATATGAAATCGGGATCAAGCCCCTTTTAATAAAAAACAGCCCAAAACTGTTTAAAAATCCGCATACTGTACCTAAACTAAAAAAAATTCAGATTAATCGCGGCTTAGGGTTAGCTGCTCAAAATACTAATCTATTAAAAAAAACATCGAAGAGTTTGAGAAAATTGCTGGTCAAAAACCATTAATTACAAGATCTAAAAAAGCTATTGCTGGTTTTAAAATTCGCGAAGATATGGAATTAGGACTAAGTGTGACTCTACGCGGTGAAAAAATGTATACATTTTTAACCAAACTATTATTTTTTACGTTTGCGCAAATTCGTGATTTTCGTGGTTTGTCATTACGAAGTTTTGATAAAGCTGGCAATTATACACTAGGTCTGAAAGAACAATTAATTTTTCCAGAAATTGATTACGATGATGTTGACCAAATTCAAGGTTTTACAATTAATATAATTCTAGAACATGGATCGCCAAAATATAGAGCAGAATCAATAGATAAGATTTTAAATGGTATGATTTTATTTAAATTTTTACGGTTTCCCTTAAATGATTGTGGTTATTACGATAAGTATGAAGCATTCTCTGATATAAATCGTAATTGGGATAAAAAAAGGCATTTAAAACGTAAACGCTGGTCACAAGAATAATAATAAATATATTGTAGAAGGAGAAAATTGTGGTAAACGATACGATTTCAGATATGTTAACACGGATCCGAAACGCGAATATGGTAAAACATCAAATAGTTCAAATCCCTGCTAGTAAGATGTCTTTAGCAATTGCAGAAATTTTAAAGCAAGAAGGATTTATTGGAGATTTTGAAACTTACAGTGAAAATGAGAAGAAATATTTGTTAATCTCATTAAAATATGTTGGAAAACTGAGAAAGCCTGTTATTTGTAAAATTGAACGAGTGAGCAAACCAGGATTACGGGTGTATTCAAACTCAAAAAAATTACCAAGAATATTAGATAATTTAGGCATTGCAATTATTTCGACATCAAAAGGAGTAATGACAAATCTAAAGGCAAAAGAACTTGGGATTGGTGGCGAAGTTTTGTGTTATATTTGGTAAACATTAGGGAGTTTCTAAAATGTCACGTATAGGAAAATTACCGATTACTATACCAGAAAATGTAGATATTAATTACAATGATTCAGAAATTACAGTTAAAGGGAAGTTTGGCACGTTACAAACACAAATTCCTACTGTCATTAAAATTACTGAAAGTGATAATATTTTAACCGTTGGTTTAAGTGAACAAACAAGAAGTGTTCGGGCATTACATGGTTTATATAGAACTTTAATTAACAATATGGTAATTGGAGTATCAGAACAATTTGAGATAATACTTGAATTGAAAGGTGTTGGATATCGAGCAGCAGTTCAAAATAACGAAATTATTTTAAATTTAGGATATAGTCATCCGGTTAATATTAAAATTCCTAACATTATTTCGGTTGAGGTTGTTCAAAATACAACCATAAATTTAAAATCATGTGATAAAGAATTGCTTGGCTTATTTGCAGCAAATATTAGAGCTTGGCGTCAACCAGAACCATACAAAGGAAAAGGAATTCTATACAAAGGTGAACAAATTATTCGCAAAGCTGGTAAATCTGCAAAGTAAAATTGAAATGGTTGTATGACTGTTTTTCTAATTTGATAGAAAATCATTCTTTTTGATTATAGAAATGTCTATCGAATGCTTACCGTTTTAAAAAATTAAAAATTATAAATATGAAATTTTCACAACGAACTTTGTTGAAATTAAAAAATAAAAATAAAAAATTAAGACCAAATAAATATAAAAAATTAAAACGTGAAACTTTGCGTGGTCGAATCAAGGGAACTGTTGAAAGACCAAGGTTGTCAGTATACCGCTCAAATGAAAACATTTATGCGCAAATAATTGATGATACTAATTCAAAAACTTTAATTTCTTGTTCAACTTTAGATCGATCTATTAAACTGGTGATTTCGACGGGTCGAACTTGTGATGCTTCAAGATTAATGGGCGAAAAATTAGCCAAATTAAGTTTAAAAAAAATATTACAAAAATTGTTTTTGATCGAGGTCCTTACTTATACCATGGCCGTATAAAAGCAGTGGCAGATGGGGCAAGAGCTGGCGGATTACAATTTTAAATTCAAATTTGTAAATAAATATACAAGTTAAATATCTTCTATGAGTAGTGATTTAAAAAAAATAAATAAAGTGAAGAAAAATTCTCGACGCATTTCAAACACACAAGAGCCTAAATTAGTCGAAAGGTTAATAAAGATTAGTCGAGTTTCTAAAGTAACTAAAGGTGGGAAAAAATTAAGTTTTCGCGCAATTGTAGTGGTTGGAGATGAAAATGGTAAAGTTGGGGTAGGTGTTGCCAAAGCTGATGATGTTGTTAATGCGTTTAAAAAAGCAAAAACTGATGGTCGCAAAAATTTAATTGAACTTCCTATTACGAAAGCATTAAGTATTCCTCATAATGTTGCGGGAAATTTTGGAGCCTGTAAAGTAATTATGCGACCATCAATCGAAGGTTCTGGTGTAATCGCTGGTGGAGCAGTTAGAATAGTTTTAGAAGTTGCAGGTGTTAAAAATGTAATTGCGAAACAATTAGGATCAAATAACTTATTAAATAATGCTAGGGCGTCCGTTTGTGCTTTACAAAATTTAACAACGAAAGCTCAAGTAGCAAAAAAAGAAATTTAGATTAGATATAATTCAGCAAATATCAATTAAAAATAAAATTGTGAAAGTTAACAAAGAAATTAGAGACATTATATTAAAACGTTTATTAGTGACTCTGGGAGTACTGTTACTAATTCGCGTAGGAACGTTTTTACCCGTTCCAGGAATTAACCATAGTGATTTAGCATTTTATATTCAGAGTCACTCGGTTACAAAGAGTTTAGTTAGTACATTTTCAGGTGATGATACGTTTGTAATTGGCTTGTTTACTTTAAATATATTCCCATATATCAATGCTTCAATTTTAGTGCAATTAATTTTGGGCTTTTCTCCAAAGTTGTCTAAACTACAAAAAGAAGGTGATTTAGAGGGTAGACGGTCAATTAATCGATTAACACGTCTGATTACTCTAATGTTTGCACTTATTCAAAGCGTAAGCTTAGCACTTTATCTAAAGCAAATACTATTTAATTGGAACTATAGCCTAGCAATTGAAATTGGGTTGTGGTTAACGACCGGAGCAATGATTGTTTTATGGCTAAGTGAATTAATTACTGACTATGGTTTAGGTAATGGTGCTTCATTACTTATTTATACAAATATTATTTCAAGCTTACCAAATTTAAGTAAAACAATACTTAGTGAAAACAGTCAAAATTTTACACTTGGATCAGAAATCGGAATTGTTTTATTAATTTTTACTTCACTATATGGAATTGTTTTTTTACAAGAAGGTGTTCGAATTATTCCACTTATTTCTTCTAAACAATTGAATCAATCTTCTTTACAGGATTCAGTAACAAGCAATAATTATATTCCATTAAGATTTAATCAAGCTGGCGTAATGCCAATAATTTTGACAACTACAATTTTAGTAGTTCCAAATTATGTAAATAACTTAGGCTTATTACCCAAAATTGATCTTCCGATAAACTTCGAATCACTAAATTTTGTTTATTGGATTGGGTATTTTGTATTAATTTTAGTGTTTAGTTCATTTTATTCCACGATTGTTTTAAATCCGAAAGATATTTCGGACCAATTACAGAAGATGGCCGTAACTATTCCGGCATTCGACCAGGTATTCAAACAACTTTTTATTTAAAACAAGTAATGAAACGAATTACTTTATTAGGGACAACAATGCTTGCTACATTAGCTACGATACCAAATTTTGTGGAGTCAACTTTAAGTATTACAAGTTTAAATGGTCTAAGTACGACTTCCCTGTTAATTTTAGCAGGTGTAGTTTTAGACTTAGTTCGTGAGGTGAAAAATATTTACTATTCGAATGTTTATAACAATATGTATCAATAAAATAAAAATTACTTTTAAAAGGTTAAAATGAAAGTTCGTCCTTCAGTCAAAAAAATGTGTGATAAATGTCGAGTAATTAAACGACATGGTAAAATTATGGTAATTTGTTCAAATCCAAAACATAAACAACGTCAAGGATAAAATTTTAAAGGAGTAAAAAATGGTCAGATTAGTTGGTGTGGATTTACCAAGAAATAAAAGAATTGCTTATGCTCTTACTTATATTCATGGAATCGGTCTTACTTCTGCAAGAAAAATTATTGAGATTGCAAATATTAACCCAGAAACAAGAACTGTTGATTTAACAACAGAAGAAACCGTTGCTTTACGTCAAACTTTAGAAGAAAGTGATTTAAAATTGGAAGGTGACTTAAGAAGATTTAATGGTTTAAATATTAAACGATTAAATGAGATAAACTGTCATAGGGGGAAAAGACACCGTAATAATTTACCTGTGCGCGGTCAACGAACTCGAACTAATGCTCGTTCAAGACGTGGGTCGAAAAAAACTGTTACGGGTAAGAAAAAATAGTTTTCTACTAATATTTTAGATTTATTTGGAATTTTTATATGGCACAAACAACGAGAAAATCAACAATTAGAAAAGAGAAAAATAGTTTTACAAGTGGGGTTGTTCATATTCAATCAACTTTTAACAATACAATTGTGACGATTACTAATTTAACTGGAGATACAATTTCCTGGGCATCTGCTGGAAGTTCAGGCTTTAAAGGTGCCAGAAAGAGTACACCATTTGCAGCTCAAACAGCTGCTGAAAAAGCTGCCCTAGAAGCTTTAAGTACGGGTATGAAAACTGTTGAAATTTTAGTAAAAGGGCAAGGATCAGGACGTGAGACAGCCATTCGAGCAATTGAAGGTGCAGGTTTTGATATTATTTCTATACAAGATATAACATCAGTTCCTCATAATGGTTGTCGACCACCAAAAAGACGTCGCGTTTAGAAGTTCTATTTCTAATAAATTAAATTATGAATAACATTTCTATAAAGTGCCTTAAGTCTGAGAAGATTCAATCAGGTGCTTGTCATGGTCAATTTTTAATAAATTCTTTGAATCCAGGTCAAGGTATAACCATTGGAAACCAATTAAGACGAGTACTTTTAGGTGATTTAGGTGGTGTAGCTATTTCAGCAGTACGAATTGCTGGTATAACACATGAATTTTCAACAATTCCGGGTGTTCGAGAAGATATTCTCGAAATTTTGTTAAATTTGAAGGGAATTATTTGCACAAGTCAAATACAAGACACTCAATTTGGACATTTAAAAGTTCAAGGACCAAGCGTTGTAACTGCAGATTTAATTCAATTACCACCCGGAGTAGAAATTATTAATCCAAATCATTATATTGCCACAATATCGACGTCTAATATTCTTGAGATTGAATTTAAATTTGAGTATGGAAGCGGCTATCATTTAGCGTCTCAAAATTTTGTAGAGGAAGATGAAAATTATCTACAACTTGATACAATTTTCATGCCAGTTCAAAAAGTAGACTTTAAAATCGAGAATATTTATGATGCTACAAATAATATTAGCGAACGATTATTTCTAGATATATGGACTAATGGTAGTATTTCACCAAATGATGCTCTCGAATCTGCTGCTCAAGTTATTATTGACTTATTTACTTTATTGATTAACAATAAAAATATAAATAATAATAATCGACTAGAGTTAAAGCCAGAGACAATTAGTATTGAACCATATACTAATATTGCAATTGAAGAATTACAATTATCTGTTCGGGCATATAACTGTTTGAAAAAAGCTCAAATAAATACCGTTGGTGACTTATTACAATACTCACCAGAAAAATTACAAGAACTGAAAAATTTTGGTCGAAAATCTGCTGATGAAGTTTTTTCTACATTAAAAAATAAATTAGGCATTATTCTAAAATAACTAATAGTTTTATTTGGGATTTTTTAATTCGTCAGCATTTTTCATTATTAATTTAAAAAAAATTATGAATTCATTAAATAAAACATTTTTACCAACTAAAAATTATAAAAATCGAAATTGGTTTATTATTGATTGTAAAAATCAAAAACTAGGTCGACTTGCAACAATTATTGTTTCATTATTAAAAGGAAAAACAAAACCACATTATTATCCATCTATTGACATCGGTGATTATGTTATTCTACTAAATGCTGATTCAATTATCATCAATGAAAACAGCAAGCATTATATTGTTAATAAGCCCGGTAAACCGGGTAGTTCATTAAAGATTAAAAATGTTTCTGATTGTCTTCCTAAATTTACTATCGAACGTGCTGTCAAAGGTATGTTGTCTGAAACAGAAACAAAAAGATTGATGCGTCGATTAAACATTTATAGTGAGAGTAGTCATCCTCATCAGGCTCAAAAACCCATCGAAATTAATATTTCGAACTTTCATTCTGATAATCAGTTTAATACGCAAATGGTTTAAATAATACAAAAGTATAATTATAAATATTGTAAATTTATGGATTCTAAAAAAGAGTTAATTTTCAAGAAAGAGAACATCGGGCTCGGAAAAAGAAAACAGTCAATTGCTCGCGTTTTCTTACTTCCGGGCGACGGTAAAATTATTATTAATAAAACTTCGGGCAATAAATATCTACAATACAATGATAATTATTTAAATACTGTTTGGTCTCCATTGGAAAAACTAAACTTAGAGAAACAATTTGATATTGTAGCTTTAGTTCAAGGTGGTGGATTAACAGGGCAAGCTCAAGCAATTCAATTGGGAGTTGCAAGATTACTATGTACGATGGATAAAGAAAATCGGAGTATTTTAAAACCATTTGGATTCTTAACACGTGATTCAAGAATTAAAGAACGTAAAAAATATGGTTTACGAAAAGCACGAAAAGCTCCACAATATTCAAAACGTTAAATAATATATTTGTTTGAAAAAAATATGCCAAAATCTGATATACATCCAACCTGGTTTGAAAATACAAAAGTTTTATGTGATGGTAAACCACTTTGTTTAATCGGTTCAACAAAAAGTGAACTACAAATTGATATGTGGTTAGCTAATCATCCGTTTTATACAAATTCACAAGTTCTTATTGATAGTGAAGGTCGAGTTGAAAAATTTATGAAAAAATATCGTTTAGATATAACTGAACAATAATTAAACAATTAATTTATATGTAAATATAGTAATTTATGCCAACGATTCAACAATTAGTCCGTTCAAGACGTATACAAATTAAAAAAAACAAAATCACCAGCACTTGTTAATTGTCCACAACGACGTGGAGTTTGTACTCGCGTTTACACAACAACACCAAAAAAACCGAACTCAGCAATTCGAAAAGTAGCTCGTGTAAGATTAACTTCAGGCTTTGAAGTTACAGCCTACATTCCTGGAGTTGGTCATAATTTACAAGAGCATTCAGTTGTTTTAATACGTGGAGGTCGAGTTAAAGATTTACCAGGGGTTCGCTATCATATTATCCGTGGTGCTTTGGATACTGGTGGTGTGAAAGGTCGTACACAAGGCCGATCAAAGTATGGTGTTAAAAAGCCAAAAGCTGAAAAATAAACAAAAATATTAATTATTTGACTCAAAAGTGAGTACAAGTTCTCTTCTTTAATCACTTTTGTTTCAGATAATTCGGTAAAAAATTTATAAATTATATTATGTCTCGTCGAAATATCTCAAAAAAACGTTTTCCAGAAACCGATGCAATTTATAATAGTTATTTAGTTAGTTTATTAATTTCAAGAATTTTAAAATCTGGTAAAAAAACAATTGCCAAGAAAATTGTTTATCAAGCATTTGATATTATTAAGAAAAAAACAAATGAAGATCCATTAACAGTTTTTGAAAAAGCAATTCGGAATGCTAGTCCAATTGTCGAAGTAAAAGCACGTAGAGTAGGTGGTTCAACATATCAAGTACCAGTAGAAGTTACTGGTTTTCGAGCTACTAATTTATCGTTAAGATGGATTATACGATATGGAGATCAACGTGTTGGCCGAAGCATGGCTATTAAACTAGCTAATGAAATTATTGACACCGCTAACGATATCGGTAATACTATTAAAAAGAAAGAAGAAACTCATAAAATGGCAGAAGCTAATAAAGCCTTTGCACATTTCCGATATTAACTCTTTCATTAATTAATCTCGCTAAAAGCTTAAAAATATAAATATACTTTTAAAAAAATTTTAAGGAATTTTATAATGGCACGTGAAAAATTTGAACGTACAAAACCACATGTTAATATTGGTACTATTGGTCACGTAGATCATGGAAAGACAACTTTAACTGCAGCAATCACTGCAACTTTAGCCCTAGATGGTGGTGCACAAGCAAAAGCTTACGCTGATATTGATGGTGCTCCTGAAGAACGTGCACGTGGTATTACTATTAATACAGCACACGTTGAATATGAAACAAAAGATCGTCATTATGCACATGTAGATTGTCCAGGTCACGCTGACTACGTTAAAAATATGATTACTGGTGCTGCACAAATGGATGGTGCAATCTTAGTAGTTTCTGCTGCCGATGGTCCGATGCCTCAAACACGTGAGCATATCTTATTATCAAAACAAGTTGGAGTTCCAAACATTGTTGTATTTTTAAATAAAGAAGACCAAGTAGATGATGAGGAATTATTAGAATTAGTAGAATTAGAAGTTCGTGAATTACTTTCTGCTTATGATTTCCCAGGTGATGATATTCCAATCTGTCCCGGATCAGCTTTACAAGCTATCGAAGCAATTACAGCAAATCCAACTGTAAAACGTGGTGATAATAAATGGGTTGATAAAATTTATGCATTAATGGATGCGGTAGACGAATATATTCCTACCCCGGAGCGTGATGTAGAAAAAACATTCTTAATGGCAATTGAAGATGTGTTTTCAATCACGGGCCGTGGTACAGTTGCGACAGGACGTATCGAACGTGGTGTAGTAAAAGTTGGTGAAAACGTTGAAATCGTGGGTGTTACCGATACACAAACAACAACAATTACGGGTATTGAAATGTTCCAAAAAACTTTAGAGGAAGGTTTTGCCGGTGATAACGTAGGTATTCTATTACGTGGTGTTACACGTGAAAATATTGAACGTGGAATGGTATTAGCTAAACCAGGTACGATTACTCCACATACAAGTTTTGAGTCAGAGGTTTATGTTTTAACAAAAGATGAAGGTGGGCGTCATACTCCATTCTTTACAGGTTATAGACCTCAATTTTACGTACGAACAACTGATGTTACTGGTTCAATTACACAATTTACAGCTGATGATGGATCAGTAGTTGAAATGGTAATGCCTGGTGATCGTATTAAAATGACCGCTGAATTCATTTACCCTGTAGCTATTGAAGCGGGTATGCGATTTGCAATTCGTGAAGGTGGGCGTACAATTGGAGCAGGTGTAGTTTCTAAAATTGTTAAATAATTAAAAAATTTTATGGAAATGAAAACGGATGCAAAAATTCGTGTAAGGTTAGAATCTTTTAATCATGAATTGTTAAATTCTTCGTGTCAAAAGATTGTAAATATTTTACAAAATACTTTATCCAATTCAATTGGAGTTATCACATTACCTACACGTAAACGTATTTATTGTGTTTTACGATCTCCGCATGTGGATAAAGATTCCCGAGAACATTTTGAGATTCGAACTCATAAGCGAATTTTAGAAATTTATTATAATTCCGAAGTACCAATTTTTGATCTATTGTCAGAAGCAGATTTGCCTCCTGGCGTTTTTTACCGTATTTGTTTATCCTAAGTAAAATTACTTAGGATAAACAACCCTCGATTAACTTAAATTTAAACTTAAGTTAATAACTTTTTTTTCGGTTAATTTCTCTAACTCCTAAAACATATTTAGAATCTATTTCTGAGAATATGACAGCTAATTGATGAATTTAAATCAAAGTTAGTTAATTAAAAACTGAAAATAAAAAAGATTAAAAGAATTTCATAGAACTATTGCCTTTTGGCTTTGGAAAGAAGCTTATTTTATGTCTGGGAACGGAGGGACTTGAACCCTCACGCCTATCACTAGGCAACGGATTTTAAGTCCGTCGTGTCTACCAATTTCACCACATTCCCGAATTCAGTTTATATTATGACTGCACACCCAAAACAATAAAGATATTTCGGCCTAAAAACAATACTATAGTAAAAAATTTAAAGGCGGCACCCAGATTCGAACTGGGGATCGAGGATTTGCAATCCACTGCCTTACCACTTGGCCATGCCGCCATTTCTTACAATTAATTGTTTATTAACCAGAGTATAGCCTATAATTGGGAAGTTTTACCAGAAAAATTTTAGAAAAATTGATGTATAATGCATTTCAAAGTGAATAGAATCAAAATATTGTAAATTTAAAGAATAAATTTTATGTTTGAGAAATTTACCGAAGGCGCAATAAAAGTAATTATGTTGTCGCAAGAAGAAGCTCGACGTATGGGTCACAATTTTGTTGGAACCGAGCAACTTTTATTAGGTGTAATCGGACAAAGGCATGGAATTGGTGCAAAAGCATTAAAAAAATTAAAGGTAACGTTAAAAAAGGCGCGAAAAGAAATAGAGTTATACATTGGTCGTGGTACTGGATTTGTAGCATCAGAGATTCCTTTTACTCCTAGAGCAAAAAGAGTTTTAGAAATGGCTGTGCATGAAGGGAAAGATTTGGGTCAAAATTTTGTCGGTACAGAGCACATCTTATTAGCTCTTATTGCAGAATCTGATGGTGTAGCTATGCGAACTTTAGACAAATTAAATGTAGACATTCATAAATTACGAAATCTAATTTTAACGTATATAGAAGAAACTCAAGAAGAAATTTTACGTCCTTTAACTCAAGCTGAAAAATTTTTATTAGAACGTGAAAAAAAAGGGAGTCCAACCCCAACTTTAGATGAGTATGCTGAAAATATTACAAAAGAAGCAATTGACGGAAATTTAGATCCGGTAATTGGTCGTGAAAAAGAAATTGATGATGTAATTGCCGTTTTGGCCAGACGTACAAAAAATAACCCCGTTTTAATTGGTGAACCGGGCGTTGGTAAAACAGCGGTTGCTGAAGGGTTAGCCCAACTAATTTTAACAGAAAAAGTGCCTGACTTTCTTGATGGGAGTTTAATTATGGCTCTAGATTTAGGGTCAATTTTAGCAGGTACGAAATATCGGGGTGAATTTGAGGAACGATTAAAACGAATTGTTGAAGAAGCACAGAACGATTCGGCAGTTATTATCGTAATCGATGAAATTCATACATTAGTTGGGGCTGGTGCAGCAGAAGGTGCTGTAGATGCAGCAAATATTTTAAAACCAGCTTTAGCGCGAGGTAAATTTAGATGTATTGGAGCAACCACTAATGATGAGTATCGAAAATACATTGAGCGCGATCCTGCATTAGAAAGACGTTTTCAGCCAGTACACGTCGAAGAACCTAGTGTTGGTACTACAATCGAAATTTTAAGAGGCCTACGATCAAAATTTGAACAACATCATACGTTAAGTTATCATGATAAAGCTTTAGAACAAGCCGCAATTCTTTCAGATAAATATGTAGCAGATCGCTACTTACCTGATAAAGCAATTGATGTCTTAGATGAAGCAGGTGCTAGGGTTCGTTTAGAGAATCGACGTTTGCCTTTAGGACTGAGAAGTTTAATGCATGAATTACAAGAAACTATTAAAGATAAAGAAGATTGTATAAAAGAACATGATTTTGAAGCAGCAAAGCAATTATTAGATCATGAAATGGAGGTACGGACTCATATTCGTATTATGAAACAGTCAGCTTTAACGAGTGAAGCTCGTGGGTTTAGCCGTCGTGACGTAGACATGGTCACAGAAACTGATGTTTCGGATGTGGTTTCTAATTGGACTGGTATTCCAGTAACAAAAATTACAGGTTCTGAATCCGCTCGTTTATTAAAAATGGAAGACACTATACATGAACGAATTATTGGTCAAAAGCATGCAGTTGTTGCTGTTTCACGGGCTATTCGGAGGGCACGAGTAGGATTACGAAATCCAAATAGACCAATTGCTAGTTTTATTTTTGCTGGGCCAACTGGGGTTGGTAAGACTGAGTTAACAAAGGCTTTATCAGATTATATGTTTGGTAGTGAAGAGAGTATGATTCGTCTAGATATGTCAGAATACATGGAAAAGCATACGGTGGCTAAATTAATTGGTTCACCACCAGGATATGTTGGATATAATGAGGGTGGTCAACTAACAGAAGCTGTGCGTTCAAAGCCTTATTCCGTTGTACTTTTAGATGAAGTTGAAAAAGGACACCCCGATGTTTTTAATTTATTATTACAAATTTTAGATGACGGTCGATTAACAGATTCAAAAGGGCGAGTTATTGATTTCACAAATACACTAATCATTATGACTACTAACTTAGGGTCAAAAATTATTGAGCGGGAAAGTGGTATTAAATCAAAAACGGAACAAGGGGAAGGTGGTTTCAAAATTACACCAGATGCTGTAATTGGTTGGGAACCCGCGCCAGAGCCAATTAAAGATCCAGAAGTTTTTGAACGTGTAACAAAGTTAGTAAATGATGAATTAAAAAACTTTTTCCGTCCCGAATTTTTGAATCGTATTGATGAAATTATTGTTTTTAATCATTTAACTCGAATTGATATTTGGGAAATTTGTGAATTAATGATTAAATCAGTTCAAAATAGATTAAAAGATAAAGGTATTAACTTAATTGTTGAGTTATCTGTTCAAGCTTTTTTAACTGATGAAGGTTATGATCCGATTTATGGCGCTCGTCCATTACGTCGTGCGATTATGAAGTATTTAGAAGACACATTAGCTGAACAATGCTTATCAAAAACATTATATCCAAATACAAAAATTCATGTTCGCCGGAAAAAAGTCGAAGGAACTTTAATGACTTATACAAATGAATTAGAAGTTGAAGTTGATTTTAGCGATGTTGATCCAAGTTTATTAGATGAAGAAGCAAATGAAACAGCAATGTCAAGTTTAGACAAATCTAACAATGAAAAAGAAAAGGTAGGTTCTATTGTTTCAAAAGATAATTCTTCTGGAATAAATGAAGATGAGCCAAGTTTCGGATTAGGGAGTAATGATTCTAAACCAACAATTGCAGGTCGAGCAGCAAAGTTTTTCAAAAAAATTAAACGATAAAATGATTTAACAAAAAACGAAGGAATTTATTAATTCCTCTGTTTTTTGTTAAGATAGCCAGCCATAACTATGTAAGCCTTTTCCAAGGAAGTTTACACCTAAATAACAAACCCAAATTACAAAAAAACCTAGACTACCCAATAAAGCAGTTTTTTTGCCTTCCCAACCTTTTGTTATACGTGCATGTAAATAGGTTGCGAAAACCAACCAAGTAATTAAAGCCCAAGTTTCTTTTGGATCCCAACTCCAGTAAGAACCCCATGCTTCATTAGCCCAAACCCCACCTGAAATAATACCAATTGTCAAAAAGGGAAATCCTAATCCAATAATTCGATAACTCCAATTATCTAGACTCTGCAAAAGTTTTAATTTTCCTAATTCTGAAATTTCGGTTGATGGTGTTATTAGTTTCGCTTCATAATAGTCTAACATGATATTATAAAGTGGTAATGAAGAGTCATCAAGTACTTTTAAATTAATATCCTTATATCGCGAAATGACTAAAAATAGAATACAGAGTAATGACCCCATAATTAGTGTACCATAACTTAACAACATCATACTAACATGCATCATTAACCAATTTGATTGTAAAGCTGGAACTAAGGGACTTGATTTTTGCATCTCAGGAGAGAGCGTTAAATTTGCAAACCCGCTAATTAATAAAGTTACGGGAATTAATACAGAACCAATTAACTTACTATTTGTTTTAACTTCAATATACAAATAAATTGTTAATAGCATACATGTTAAAAACAACAATGATTCATACAAATTACTTAATGGAAAATAACCTGCTACAATCCATCGTGAACAAAGAATAAAAAATAAGAGTCCATTTGCAATTATTGTACTAAATCGACCAATTTTTGTTAATATAATGGAATCGGTAAACAAAGATAAATTTATCCAATAGGTTATCATTGCTAACAATAAAACGCCAAAAACTATATTTGATGAAAAATTTTGAATTTCATTCCAATCCATGAAATTTCTCCAATAAAAAATTTTATATAAATTATCTTGTAGTATACTATTCTACTAAAAAAGTACCGTATTTTGGCTATTTTATTCATTTTATTACTTATTAAAATTGATTTTAAAAATTATATTACTAATTAAAAAGAATAAAAAATTATAATTGACATTAATTTCTATTTCGAAGTAGTATATATTTATTATTTATTTAATTAAAATGCAATGCCCTTACTAAGAAAATATGAAATAATGATTCTCTTAACCGAAGAATTTAATGATAGCGAATTAAAAACATGGGTTTTCAATTATGCAAAAAATTTAAGAAAATTCAGTGTTTGTGATATTTCGGTTATTTCGCGTGGGAAGCATAATCTAGCATATCCGATTGAAACAAAGATGAAAGGAAATTATATTCAACTTAATTTTTCCAGTATGCCCAAATATATTACGAACTTTTCAAAGACACTGAAAATGGATTCAAATGTTTTACGATTCCTAGTTTTTAACAAAACAATTATAATTTTATTAAATATTTTTAATAAAATTATTTGTAATTTGAGATAGAATGTGTTATGCTCTCGCTAATTAATACATCCTCAGTAGCTCAGTGGTAGAGCAATCGGCTGTTAACCGATTGGTCGTAGGTTCAAGTCCTACCTGGGGAGTTATTTACAGTAAAAATAAACTAATGACTAATAATCTTGATAAATTAAAAATTGGCAATAAGTCTTTTAATTCACGTTTGATGTTGGGAACTGGTAAATATAGAACTACACAAAGCGCGATAGCAAGTATCGAGGATAGTAATTGTGACATTGTCACTGTAGCAATTCGACGTTTACCCGTAAATTTAAAAAATGATAATATAAATTTTTTAAACAAATTAGACTGGAATAAGCTTTGGTTACTTCCAAATACGGCTGGATCACAGACAGCTGAAGAAGCTATTAGAATGGCATTTTTGGGTCATGAATTAGCTTGTCAAGTTGGACAAGAAGATAATTTTTTTGTTAAGCTAGAAGTTATTTCTGATCCAAAATATTTATTACCAGACCCCATTGGTACTTTAAAAGCTGCTGAATTTCTTATTAGAAAAGGCTTCACTGTTTTGCCTTATATAAATGCAGATCCTATGCTTGCTTTACACTTAGAAGATTTAGGATGTGCGACTGTTATGCCTTTAGCATCACCAATCGGCTCTGGGCAAGGATTAAACAATCTAGCAAATATTAAAATTATCATTGAAAATGCGAGTGTCCCTGTAATTATTGATGCTGGCATTGGTACACCAAGTGAAGCTACGCAAGCTATGGAATTAGGAGCAGATGGAGTTCTTCTAAATACAGCTGTAGCACAATCAAAAAAATCCGTCACAGATGGCATCCGCAATGCGATTGGGTGTCCAAGCTGGTCGCTTAGCCTATTTAGCGGGCAGAATGGAAAAAAATATTATGCCGACGCAAGCTCACCATTAGAACAAATTAGTAAATTAATTTAACGATTGGACTCTCAATCCTTTAAATTTTATAAAATTTAAAGGATTGAGAGTCCAATCGTTAAGAAAAGGAAATCTAATATGCTAGACCTAAACTTCTAGTCGTTTCTGCACCCAAGTATACGCGTACACTTAAAAAATCTGTAGGACAAGCAGTTTCACATCTTTTACAACCTACACAATCTTCGACACGCGGTGATGACGCGATTTGACCCGCTTTACAACCATCCCAAGGTACCATCTCTAATACATCTGTAGGACATGCTCTTACACATTGCGTACAACCAATACATGTGTCGTAAATTTTTACCGTATGAGACATAATTTTTTATAATTTTATTATTAATACTTTAAATTTTTTGAGAAGTCAAATCTGACTCTAACTTTTTTGTTTGATTCGAATTTGGAAAATTAACGTTTTAAGCGTTGAATTTGTTGAATAGCTAAACGACCTATATTGAATAAAGCCCATGATGCAGCAACTAATACCGGTGCAGCAATGACTATTAAACGAGTATCCATAAGTGATAATCCTTTTGAAATATTTTAATTAAATACACTATATATTATAGTATATTTAATTAAAATGAAACGTTTAAAATCTAAGTTACCATCTTCATTTATTATAAACTACAGGAAATCTTTCTGACTATTAACTTTTTCTATTTTTAAGCCTGAGTAGATAAACTAAAAAGAGAGCTTTCTTTTGTTTATTACTTGTTATTCGCAAAAAAGAATGAATTAATACAAATATCTTAGTAAGTAGTATTTAGAACTTGAATCAATTTTAGAAAATCTAATATAGTCGAAGTGACTGGTGAAGAATTACGAGTAGAACTAAATCTATTTAGAAGTCTGATTTCGATAAAAACTTTGGCATTGAACTATCTTCCCAGGAGGTCCCCCTCCAAGTATTGTCGTCGATTTATAACGTTTCACAACTGAGTTCGAGATGGATCAGTGTGGTTCCGCTTAGTACACTAAAAACACCAAAGCAAAAAAATGCTTTTATAAAAAGCATTTTTGTATTAAAAAAATTCAAGTCTTCGGTCTGTTAGTACATCTCAGCACACCTATTACTAGGTTTACACTTAATGCCTATCAAACGGTTAGTCTTACCGTGACCTTATTCACTTACGTGATGAGAATACTTATCTTGAGGTGGGCTTCCCACTTAGATGCTTTCAGCGGTTATCCACTCCATACATAGCTACCCAGCGTTTACCGTTGGCACGATAACTGGTACACCATAGGTATGTCCTTCTCGGTCCTCTCGTACTAAAGAAGGCTCCTCTCAATATTCTAACGCCTACACCGGATATGGACCGAACTGTCTCACGACGTTCTGAACCCAGCTCGCGTACCGCTTTCATGGGCGAACAGCCCAACCCTTGGGACGTACTACCGCCCCAGGATGCGATGAGCCGACATCGAGGTGCCAAACCTCCCCGTCGATGTGAACTCTTGGGGGAGATCAGCCTGTTATCCCTAGAGTAACTTTTATCCGTTGAGTGACGGCCTTTCCACTCAGCACCGTCAGATCACTAAGACCGACTTTCGTCCCTGCTCGACTTGTAGGTCTCACAGTCAAGCTTCCTTATGCCTTTACACTCTAGATACGATTTCTACCCGTTCAGAGGAAACCTTTGTGCGCCTCCGTTACCGTTTAGGAGGCGACCGCCCCAGTCAAACTGCCCGCCTGAAACTGTTCTTTGACCAGATAATGATTCAAAGTTAGAAATCTAACATTACAAGAGTGGTATCTCACTGATGGCTCCAGTATTCCCACAAGAATACCTTCAAAGCCTCCCACCTATACTGCGCAAATAAAGTCCAATTTCAATTTCAAGTTACAGTAAAGCTTCATAGGGTCTTTCTGTCCTGGTGCAGGTAGTCCGCATCTTCACAGACAAGTCTATTTCACCGAGCCCCTCTCTGAGACAGTATCCAAATCATTACGCCTTTCGTGCGGGTCGGAACTTACCCGACAAGGAATTTCGCTACCTTAGGACCGTTATAGTTACGGCCGCCGTTCACCAGGGCTTCAGTTATCAGCTTCGCTAATGCTAACCAACTTCTTTAACCTTCTGGCACTGGGCAGGCGTCAGCCCCCATACATCGTCTTACGACTTAGCGGAGACCTGTGTTTTTGATAAACAGTTGCTTGGATCTTGTTATTGCAACCTTATAAATAAGGCACTCCTTCTCCCGAAGTTACGGAGTCATTTTGCCGAGTTCCTTAGAGAGAGTTATCTCGCGCCCCTTAGTATACTCTACCTACCCACCTGTGTCGGTTATGGTACAGGCATTATTTGTTTATGACAGTGCAAGCTTTTCTTGGAAGTATGACATAGACTGCTTCAATGCCGTAGCATCTCGTACTCACGCCTCAACTCAAAACGTTTTCGCCGTTTCTCATCATCTCGAACGTTTAAACCGGTAACCAATATCCGGCCAGCTTAGCCTTCTCCGTCCCTCGATATCAACAAATAATGGTACGGGAATATTAACCCGTTGTCCATCGACTACGCTTTTCAGCCTCGCCTTAGGTCCTGACTTACCCTCCGCGGACGAGCCTTCCGGAGGAAACCTTGGGTTTTCGGGGTATAGGATTCTCACCTATATTTTCGTTACTCAAGCCGACATTCTCACTTCTGCTTCGTCCATATCCGCTTCCGCTAATACTTCAACCTACAACAGAACGCTCCCCTACCGATATATTTTATATATCGCACAGTTTCGGCAAATTACTTAGTCCCGTACATTTTCGGCGCAGGTTTACTCGATCAGTGAGCTATTACGCACTCTTTAAAGGATTGCTGCTTCTAAGCAAACCTCCTGATTGTCTATGCACTCCCACCTCCTTTATCACTTAGCAATTATTTAGGGGCCTTAACTGGTGCTCTGGGCTGTTTCCCTCTTGACAATGGAGCTTATCCCCCACAGTCTCACTGATGAACTGTACACTTAGTATTCTTAGTTTGCAACGATTTGGTACCGAATTACCAGCCCGCATACGTAACAGTGCTTTACCCCTAAGCTATAACATTCATCGCTGCGCCTAAACGCATTTCGGGGAGAACCAGCTAGCTCCGAATTCGATTGGCATTTCACCCCTAACCACAACTCATCCGCTGATTTTTCAACATCAGTCGGTTCGGTCCTCCACTTAGTATTACCTAAGCTTCAACCTGGCCATGGTTAGATCATCCGGGTTCGGGTCTATAACCAGTGACAAACGCCCTATTCAGGCTCGCTTTCACTATGGCTCCGGTATTCTCTACCTTAACCTGCCACTACTTATAAGTCGCCGGCTCATTCTTCAACAGGCACGCAGTCAGACGTTTTAGTCGTCCTCCTACTGGTTGTAAGTTTATGGTTTCATGTTCTTTTCACTCCCCTCCCGGGGTTCTTTTCACCTTTCCCTCACGGTACTATTTCACTATCGGTCATTCAGGAATATTTAGCCTTACGAGGTGGTCCTCGCTGATTCACACGGAATTTCACGTGCTCCATGCTACTTGGGATACAATTTGATTGTTTCAATTTTCGACTACGAGACTATCACTCTCTTTGGTTTAGCATTCCATCTAAGTTCGTCTAATTGTCACATTTAATCATTAATAATTGTCCCGCTACCCTTAAAATTAAGTTTAGGCTGTTCCCATTTCGCTCGCCGCTACTAAGGGAATCGTTTTTACTTTCTTTTCCTCTAGGTACTAAGATGTTTCAGTTCCCTAGGTTCGCTCTTTCTTATTTATGTATTCAATAAGTAGTATTAGAGTTTCCTCATTCGGAGATCTCCGGATCATAGCTTGTTTCCAGCTCCCCGAAGCGTTTCGTCGGTAACCACGTCCTTCATCGCTTCTGAATGCCAAGGTATCCCCCATAAACTCTTAATTCCTTGAATTTAAGACTTATTTAATCTTATGATTAAAAAATGTTAAAATTTTTCATGTGGAGGTAAGCGGATTCGAACCGCTGACAACCGCCGTGCAAAGGCGGTGCTCTACCAACTGAGCTATACCCCCGTTGGGCCATTCTGGATTTGAACCAGAGACCTCACCCTTATCAGGGGTGCGCTCTAACCAACTGAGCTAATAGCCCGTTTCTATTTAGTATTTATCGACCGTTAATTTTAAAATTTTATAATTTTAAAAGGAGGTGATCCAACCGCACCTTCCAGTACGGTTACCTTGTTACGACTTCACCCTAGTCACTAATTCTACCTTAGGCGTCCTCCTCCAAGCGGTTAGAGTAACGACTTCGGGCATAACCAGCTTCCATGGTGTGACGGGCGGTGTGTACAAGGCCCGGGAACGAATTCACCGCTGTATAGCTGACCAGCGATTACTAGCGATTCCAACTTCATGCAGGCGAGTTGCAGCCTGCAATCCGAACTTAGAGCGAGTTTATAGATTAGCTTGTCTTCGCAGATTTGCGTCTCATTGTCTCGCCCATTGTAGCACGTGTGTAGCCCAGGGTGTAAGGGGCATGCTGACTTGACGTCATCCCCGCCTTCCTCCGGTTTATAACCGGCAGTCTTTTTAGAGTTCCAAAAGGCAACTAAAAATGAGGGTTGCGCTCGTTGCGGGACTTAACCCAACATCTCACGACACGAGCTGACGACAGCCATGCACCACCTGTGTATACGTTCCAAAAGGCACTTCCTTCTTTCAAAGAAATTCGTATCATGTCAAACCCTGGTAAGGTTCTTCGCGTTGCATCGAATTAAACCACATGCTCCACCGCTTGTGCGGGCCCCCGTCAATTCCTTTGAGTTTCACTCTTGCGAGCATACTTCCCAGGCGGGATACTTAACGCGTTAGCTTTGATACTGCACAGGTCGATCTGTTCAACATCTAGTATCCATTGTTTACGGCTAGGACTACTGGGGTATCTAATCCCATTTGCTACCCTAGCTTTCGTCTCTCAGTGTTAGTAATAGCCCAGTAAAGTGCCTTCGCCATCGGTGTTCTTTCCAATCTCTACGCATTTCACCGCTCCACTGGAAATTCCCTTTACCCCTACTATACTCTAGTCTAATAGTTTCGACTGCGATTTCGAGGTTGAGCCTCAAGATTTAACAGTTGACTTATTGGACCACCTACAGACGCTTTACGCCCAGTGATTCCGGATAACACTTGCATCCTCCGTCTTACCGCGGCTGCTGGCACGGAGTTAGCCGATGCTTATTCTTCAGGTACACGTCATTGATTCCTCCCTGAAAAAAGAGGTTTACAACCCATAGGCCGTCATCCCTCACGCGGTATTGCTCCGTCAGGCTTTCGCCCATTGCGGAAAATTCCCCACTGCTGCCTCCCGTAGGAGTCTGGACCGTGTCTCAGTTCCAGTGTGTCTGATCGTCCTCTCAAACCAGATACTGATCGTCGCCTTGGTAAGCCATTACCTTACCAACAAGCTAATCAGCCGCAAGCTTCTCTTTAGGCGGAAATTCCATTTCACTCAAAAGCATATGGGGTATTAGCAACCGTTTCCAGTTGTTATCCCCCTCCTAAAGGCAAATTCTTACGTGTTACTCACCCGTCCGCCACTTGAGTTAAAAACTCCCGTACGACTTGCATGTGTAAAGCATACCGCCAGCGTTCATCCTGAGCCAGGATCAAACTCTCTTAAAATTTCCTTGAATTTTTATAACTTATTTCTAAAAGTATTTCTATAAAGTTGAATTATAGATTACTGAGGAAAGGTCATAAGAAATAGTTATGTTAAAATTAATTCATAAAACTTTAAAAAATATTTTATGTTACTTTGATTTAGTTTTTGAAATTAAGACTAAAAGTAACATAATTAAAACTCATTAAAAAAATGCTTTTAAATTTTCAGTTGGATAAATACTTAAAGTAATTTTTCAAAATAATTAAGTATAAAATTGAAAAACTCTTGATTACTTTGAGATAACATTTCAGTTGAAATAGATTCAATTAAAAAATTTGGAGACGAATTTTGATCTATGAATAATTCTGTTGTTAATTTTTGTTGATTCAGTTCTCTAATAATACTATCTGGTAAAAATTGAATATCCAAATCTTTGTACGCTTTTTGCATATAATCTAAAATATCTGGTCGTTCCTTATACCAAAATTCTCGAATTTCATTTGGAACTGGATAACGATACCATAAAATAGGTAAATAATGAAAAACTAAAACATCTTTCATCTGTTCATTAATCAATAATTTGGTTTCTTCACCTTCACTTGGTAAAAATGGCATAGTAAAAACTAAATGATTTAGACTATCCGCCACTACTCCAAGAATTCCTAAAAATACACTGCCTGTAATATTTACTCCTAATATAGCAGGAACAATACCCTGTAAGACATCTTCCGTCCAGTCTACCGCAGCCGCTAAGTAACACCATGGAAAAGTATAAGGGTTAATGTAAATAAACCAAGAGAGCGCGATACGTAAGATTACAATTTGTGAATATACCATTAGACCAACAAATAAAACTTCACGAATAGTTTCTAAAATTGTAATATCTAAACAAAGATGTAGTCGTACTTGAATAAATTCTGATAACCAATCAGGTAAAAAATAAATATTTTTATAGTTTTCAATATAAAAATTATAGAATCCTTCATCTTTACTTTCATAAATATATCGTGGGACTGCATCGACTTTTGGTGCAGGACCAAAGATCATCTCAAACCAGGTTTCAGGTCTTTGAATTGGAGGCCAGAATGTTCTGTGAATAGGTAAATTATCAAGAAATTGTGACCGTACATATACATTACTTGGAAAATCTGTAATCGTTGGCATACCAGGATTGGATGGATATCCGAATAAACCAGCGAGTTGCTTAAAAAAATTTCCAATTATTTCGTAAAAGGCAGTTCGGAGTGGAATAAATTTTTCATCTAAGCTCATTAGTAATTTTGAATTAGTATCAGTTTAATAATACATAATATAATAAAACTATTATCAATCAACAACTCAAAATACTAAGAAAGTCACATAAAAAAATAAATATGGTAGAACTAATTTTAAATTAATGGATTAAAATCTTAACATTATCTAAAAGATCGATCCATTTTAGGTGTTATTAAATCGGGATAGTAGGATTTGAACCTACGACCCCCTGCTCCCAAAGCAGGTGCTCTACCAAACTGAGCTATATCCCGAGTCAAAGACTCATTAAATTGAAGTTTTCAAAATACCCACACCCATGATAACGAATTTCTTGAAATTAGACAAGGTTTAAAATTGTTTTGAAAATTCTAAGCAAGAATTA
>G-C2-E1 (47.3x coverage, plasmidsaurus)
TATCCAATTTAATTAAAAATAAATTGGATATAAAAAGTTAGAAATTAACCATACTTACCGGCAGTTGAAGCAATTACAAAAGCTGCATACGTTAAAACATAACCTACTGTGAAGTGAACTAAACCAACTAAACGTGCCTGTACAATTGAAAGCGCAACCGGTTTATCTCTCCAACGAACTAAATTAGCTAATGGTGTCCGTTCATGAGCCCAAACTAATGTTTCAATTAATTCTTGCCAATAACCACGCCATGAAATTAAGAACATGAAACCTGTTGCCCAAATTAAATGACCAAATAAGAACATCCAAGCCCAGACTGATAAATTATTCATACCAAATGGGTTATAACCGTTAATTAGTGGTGATGAATTTAACCATAAATAGTCACGTAGCCAGCCCATGATGTAATTTGATGACTCATCAAACTGCCCTGGGTTACCACCCCAAATTGTCATGTGTTTCCAATGCCAATAGAATGTCACCCACCCAATTGTGTTTAACATCCAGAACATTGCTAAATAAAATGCATCCCAAGCAGAAATATCACAAGTACCACCACGACCTGGACCATCACAAGGGAAACTATAACCAAAATCTTTTTTATCTGGCATTAGTTTTGATCCACGCGCATCTAATGCACCTTTCACAAGAATTAATGTAGTAGTATGTAAACCTAAAGCAATTGCATGATGAACTAAAAAGTCACCAGGGCCAATTTTTAAAAATAAATCATTTTTATTATTATTAATCGCTTCTAACCAACCCGGTAACCAAATTTGATTACCAGCTACAGTAGCTGGACTGGTTGAAGAAGATAATAAAGTGTTAAATTCGTAAACTGCTTTACCAGAAGCTGCTTGAATATACTCAGCAAATAATGGTTCAAATAAAATTTGTTTTTCTGGTTGACCAAAAGCAACTACAGTATCATTGTGGATATATAAACCTAACGTATGGAAGCCTAAGAATAATGACGCCCAACTTAAGTGAGAAATAATAGCTTCTTTATGCTCTAGCATGCGTGCTAAAACATTATTCTTATTTAGCTCTGGGTCATAATCACGAACAAAGAAAATTGCGCCGTGCGCAAAGGCGCCGACCATTAAGAATCCAGCAATATATTGATGATGCGTATACAATGCTGCTTCAGTAGTAAAATCTTTAGATAAGAAAGCATAAGGAGTAATTGCATACATATGTTGCGCGGTTAATGATGTAGCAACGCCTAAACATGCTAATGCTAAACCTAGTTGCATATGTAACGAATTTGTAATTGTTTCAAACAAACCAGTATGACCAGCACCTAAACGGCCTCCAGGAGGACGGTGAGCGTCTAAAATTTCTTTCATATTATGGCCGATACCAAAGTTTGTTCGATACATATGTCCTGCAACAATAAAAACAACCGCAATCGCTAATTGGTGGTGCGCAATATCACTTAACCATAAAGATTGTGTTTGCGGGTGGAAACCACCTAAAAATGTTAAAATAGCTGTACCAGCACCTTCTGCAGTTCCATAAACATGATTTGCTGAATCTGGATTTGCTGCGTACACAGTCCAGTCACCACTGTAAAAAGGTGTTAAACCAGCCGGGTGAGGTGGAGTTGTTAAAAAGTTCTCCCAACCAACATGTACACCCCGTGATGCAGGAATAGCCACGTGAACAATATGTCCAGTCCAAGCTAGCGAACTGACGCCTAATAAACCTGATAAGTGATGATTTAGACGAGATTCATTATTTTTGAACCAGGCTAAACTTGGTCGAAATTTTGGTTGTAAATGTAACCAACCAGCAAATAATAAAACTGATGCTAAAATTAATAAACCAACTGAACCTAAGTATAATTCTTGATTCGTTCTAAAACCAATAGTATACCACCATTGGTATACGCCTGAAAAAGCTATATTTACCGGATAAGTGTTACCTTTACTAAATGCTTTAATTGCTGATTCACCAAAATGAGGATCCCAAATTGCATGTGCAATTGGTTTCACTTTTAATGGATTACTTACCCATTTTTCAAAATTTCCTTGCCAAGCGACATGAAATAGATTTCCTGCAGTCCACAAGAAAATAACGGCTAAATGACCAAAATGCGAAGCGAAAATTTTTTGGTATAAATTTTCTTCAGTCATACCATCATGTGCTTCTAAATCATGAGCAGTAGCGATACCATACCAAATTCTTCGCGTTGCTGGATCTTGTGCAAGGGCTTGGCTAAACTTTGGAAATTTAGTTGCCATAATTGTTAGATGCCTTTTTATATAAATTTTAGTTATGAATAAAAACCGTATTTAGTTTATTTTAGTTAACTGATTGAAACAGCACGAGCTAAGAAGAACGCCCAAGTAGTTCCAATACCACCCAATAAATAATGAGCTAAACCAACTGCACGACCCTGAGTAATGCTTAATGCACGAGGTTGGATTGCAGGAGCAAAATTTAATTTATTATGAGCCCAAACAATTGATTCAATTAATTCTTGCCAATAACCACGACCACTGAACAAGAACATTAAACTAAACGCCCAAATAAAGTGAGCACCTAAGAAAATTAGACCATAAGCTGACGCAGCTGAGCCATATGATTGAATTACTTGCGAAGCTTGTGACCATAAAAAATCACGTAACCAACCATTAATTGTAATTGCACCTTTTGCGAAATTACCACCTGTAATATGTGAAATACTACCATCAGGTGAAATAGTACCCCAGACATCTGATTGCATTTTCCAACTGAAATGGAAAATTACAACTGAAATAGAGTTATACATCCAGAATAAGCCTAAAAATACATGATCCCAGCTTGAACTTTGACACGTACCACCACGACCTGGGCCATCACATGGGAACCGGAAACCTAAATTAGCTTTATCTGGAATTAATTTTGAACTACGCGCATATAAAACGCCTTTTAATAAAATTAAAACCGTTACATGAATTGTAAATGCATGAATATGATGAACCATAAAATCTGCAGTTCCTAATTGAATAGGCATCATTGCGATTTTTCCACCAACTTCTACAACTTCACCACCAAAAGCATAACTTGTTGTCGCCAAAGCATTCGGAGCTGTTGTACCTGGTGCTAATAAATGAATATTTTGAATCCACTGAGCAAAGATTGGTTGTAGTTGAATCGCTTTATCTGAAAACATATCTTGAGGACGACCTAAAGCACGCATTGTATCATTATGAATATAGAAGCCAAACGCATGACAACCTAAGAAAATACAAACCCAATTTAAATGCGCAATAATCGAGTCACGATGACGTAATACACGATCTAGCAAATTATTATAATTATTTGCTGGTGTATAATCCCGAACCATAAATATTGCAGCATGGGCTGCTCCACCAGTAACACAGAATCCTCCAATCCACATATGATGTGTAAATAAAGAAAGTTGTGTTGCATAATCAGTAGCAATATAAGGATACGGAGGCATTGCGTACATGTGGTGTGCCACAATAATACTTAATGAACCCATCATTGCTAGATTAATTGCTAATTGAGCATGCCAAGATGTTGTTAAAATTTCGTATAAGCCTTTATGACCTTCACCTGTAAATGGTCCTTTATGAGCTTCTAAAATTTCTTTCATACTGTGACCGATACCCCAATTAGTACGGTACATATGGCCAGCAAAAATAAATAAGACAGCTAATGCTAAATGATGATGAGCAATATCACTTAACCATAAACCACCGGTTACAGGGTTTAAACCACCTTTGAATGTTAAAAAGTCTGAGTATTCTCCCCAATGACCACTGAAAAATGGTGCTAACCCTTTTGAAAAACTTGGGTACAGTTGACTCATTAATTCACGATTAATTAAAAATTCGTGAGGTAATGGAATTTCTTGTGGTGCTACACCCGCATCTAGTAGTTTATTAATCGGTAAAGCAACATGAATTTGGTGACCAGACCAAGATAAACACCCTAAACCTAATAAACCAGCTAAATGATGATTCATCATCGACTCAGCGTTTTGGAACCACTCTAATTTCGGTGCTGCTTTATGATAATGAAACCAGCCAGCAAACAACATAATCGCAGACATTGCTAAACCACCAATTGCAATCCAATATAATTCAACTTCACTGGTAATTCCTTCTGCACGCCACATTTGGAACCAACCAGACGTTGTCTGAATACCTTGGAAATTACCACCAACATCACCATTTAGAATTTCTTGACCAACGATTGGCCAAACGACTTGAGAACTTTGTTTAATATTAACTGGATCAGTTAACCAAGCCGAATAATTAGAGAAATATGCTCCATGGAAGTGCATACCACTGATCCATAAAAATATTACTGATAACTGTCCAAAGTGCGCACTAAAAATTTTACGCGAAACTTCTTCTAAAGAACTTGTCTGACTATCAAAGTCATGAGCATCTGCATGTAAATTCCAAATCCAAGTAGTTGTTTTTGGACCTTTAGCTAAAGTTCGAGAGAAATGACCAGGTTGTGCCCATTTTGCGAAACTAGTTTCGACTGCGTCTTTCTCAACAAAAATTTGCACGTTTTTTGAGCGACGGTCGGTTGAGCTTATTGCCATTAATTTTCTCCTTGTTGGGAGACGAAAATTTATGAAACTCTCATAAAAAATAAAGAATAGACACGAATTAACTATCTGTTAATTATGAGTTTTCAATTTTACATTATACATTTATTTAAAAAATTTTAGGTATTTATTTTTCATTTCAAAATTAAAAATAAAATAATGAATTAAAACCCATATTGATATGAGTTTTAATTAATCTTAGAATTGGATTAAAGATTAAAAATATAACCCTAATAAATCAGGGAAAAAACGATTAATCTCAATAATAAAACCTGCTGTAAATGTTAACCAAATTGTCAATAAAACAGGAGCCGTTGATAAGTATTTTTGAAAATTTTCCATAAAAGCTTAGTTTGAATAGTTAATAAATAATTAATGAAGAAGTTTAAATGTTAATAATTAACGAGGTGAAACTGTCACTTCATCTTTTGGCGCTATTAATTCACCACTAATCAATTCTTGCCATGCTGAAATTGGCCAAATGTAACCCGTTGTCATGATTTTAATGGCCAATGGGACATTAATAATAATTTCGCTTTCCGCTGGATTCTTAGTCGTGCTAACAGCACGAACATACTTACGCCCAACCCAACCAATCCAACCTGAAATATAGATAAATCCAAAACCTGGAAGAATAAATTCAGCAGCATGACTCCAACGTCCATCTGCAACTAAATGTGGTAGTCCCTCAGTACCGCACAATAAATCTGAACGACTATATTTGTCAAATCTGGCTTTTGTTCTATCAATTTGTTGTTGCAACGCTAAAGATGGAGGTGAATCAGCTTGATATTGACTCATTCTTTGTTCAAGTTTTTTGACACTAGCATTTAAACGTTTTGTAAAAGCTGGAGATTCACTACATTTCGTTAACCCACCAATATCAGCAACTGCTTGACCCGGTGTGAAAGTTAATAATGCTAAAAAAAGTAAAGTTATTAAATTAAAACGTTTCATAAGAAATTAAATTCATAATTGTAAATTTGGTAAAAAATTTTAGAAAGGTAAAATTACTACTATTTACATAATAGTATAGATTAAAAAATATTATTTATTTGAAAAAAAAATTAAAAAAAAATTAAAAAAATCAAATCTTCATTAGACACTATAAAAAGTTTTTAGAAGTATTCACAAAATGTAAAATACTCTAAAAACTAAAGGTATTAAAAATTACTCGAAATCTTTACGATTTGGATTTCTTGATGGATCACTTGAAAGAAGTCCAAAGATAAATAACGAAACAAAAAAGATAATCGTTGTGTAAACTAAAATTTTTAAAGTTAACATTTAATTTTTCTTAAAAATTATTTTTGATAATATTAATTATACTAAAATAAAACTATTATGAATTATTTAATTCAAAAAAAATTATCTAACTTGCTCTTAAGCTTTCTCATTTGAACGATCATAGCTCAAAAGAAATGGAAAAACACGTAAAACTGTTATTTCAGTTTTTTTAGGAGTTTGAGGTTTTGAACTCAAGGACGACTTTTCTCTGAGTGAAATATAGCCTTCAATCAAAATGTAATCATTAACTTTATAATAATTAATGACATCATTGGCTAAATTTCCCCAAAACGTTAGATTAACTATGCGACTACCACGAACTTGTGGTAATTGAACACGAAATTTTACAATTGTAATATTATTTTTTAAAGAACGTTGTTTTGGTGTTTCAATAATTTTGACAATTCCCCCAATATAATTTGTATCACCCATTTTTAATTAAATGATTAAATTCTTTTGTTTTTGAACATCTTCAAAATTAATATCACGCAAACGTTTTAATAAACGAATAAAATATTCTAAGAAATAATCATCCAATTGAATTATTTCTGACGAATCAATTTTAAATAGCTTATATAAATCAAATGTTGATTTTGAAAAATTATTTTCAGTATTTAAAATTTCCGCAAATGCTAGGCGATCGCTGATATTCTGACCCCATTCAAAAAATCCAAAAAATCTACTAACAAATTTTAGAAGAAATAAAGGAATTTTTTGTACTTTTGCTTCTTGTCCAGCCAATTGTTCACATAAATTAATAATTTCTGATGAAACCCAACCACGTGAGCCACTAAGAAAAAATGTTTGATTAATCGTTTCTTGAATTTGTAATGAACGTAGGCAAAATTTTGCTATATCTTGCGTATCCATATACGAAATATAGGTATTTTCATTAGTTACCCAAATAGGTAAATTTTCTAAAACCGGAATTGCGTATTGTTCAATCAATCCTTGATAAAATCCAGTCAATCGAAAAATTGTATATGGTATTTCAGATTGTTTTAATTTAATCTCTATTCCATTTTTAACTTTCATTAACGGAATATTTTCAAACTGTTCTACATTTTGAGCAGAAAAAAAGATAAAACGCTTTATATTGGCCGCCTTTGCTGCTTCAATTAAATATAACTTACCTTCCCAATCAACTTTTTTTAGAGAGTTTTGCTCATTTGCTCGACTTGTTGACGCATCAATAATGGCAGTAATTCCTTTTAGACAAGGCGCAATTGTCTCAGGACGAGCTAAATCACCATAAACTAGCTCAACACCCCATTCTTTTAGAAAGCTAGCTTTTCGAAAATTTCGAACTAGACATCGTACTTGATAACCTTTGGTTAGGGCTTGTAAAACAACTTGTCGCCCTAATGTTCCAGTTCCTCCAATAATAAGTAAACTCATAAATCGATTAATTTCTTAATTATTAAATACTGTACTTTGTAAAATATCTGCTGCTTCAAGATTTACTAATTCTTTTTTTGTTAATACTTGGCCGCGGCTATCAAAAATTCTATTCGCTTGACGCATACGTGCTCGATCTAAGGCATTTTTAACACTTCTAGCATTAGCAAATAACGGCTTCTCTTTGCGTTTTTGAATATATTGTGTCAAAGCTGATTCAGCATCTGGAGTTAATTGATATTGTTGTTCTTCTAACATCAATTTTGCAATTTTTAATAATTCTTCAACTGTATAATCTGGAAAGTCAATGTGGTTTGCGATACGTGATGATAAACCTGGATTTGATTCGTAGAATTTATCCATTGGTTCTTTATAACCTGCTAATATCACAACTAAATCATCACGTTGATTCTCCATTACTTGTAATAAAATTTCAATAGCTTCTGAGCCGTAGTCACGTTCATTATCTGGTTTGTATAAATAATAAGCTTCGTCAATAAATAAAACTCCACCCATTGCTTTTTTAAGAACTTCTTTAGTTTTTGGAGCCGTATGTCCAATATATTGACCTACTAAATCATCCCGAGTTACCGTTAATAAATGACCTTTTTTAATATACCCTAACTGATATAAAATTTCGGCCATTTTTAAACCAACGGTTGTTTTACCAGTTCCAGGACTACCAGTAAAAGACATATGTAGGCCAGGATGGGCTGAGGTGATTCCTAAGTTTCGTCTTAATTTATCTATTAATAATAAAGCAGCAACTTCTCGAATCCGAGTTTTTACTGGTGCTAAACCGACTAATTCTTCATCTAACAAGCTTAATGTCTTTGCAATTTTCGTTTTTCCATATTCTTCTTGTAAACGTACTTGAGTTGAATCCATATTGTTTTACTTTTTAAAAATAAATTTGTAGCCAAAGTAGTCGTATGAAATCTGTTAATAGATTTCATACGACTACTTTAATATATACTTAATTTGTTATAAAGCTAGGGATACTAGATAGACAAATAAATGCAAAGCCTGCACTTCCACATGCCCCAACAAAGAACCCACCTTTAAATTGGTCCCAAGCCTTCTTTGTTTGTAAATCATTTTCATTAGATGATTGCGTCTTTTCTTGGCCAAACGCAGCTACACCGTAAATCGTTAGACCTAAAGTTAAAATTACAATCAAACCAACTGTTGAAAGAAAACCAGCTAGCAATCCAATCTCAGAATCACGCAATGGCCCTAATTTAACAAAGGGGCCCATTAAAAAGTAACCATGTGCTAAACCAATTTCTAAGCCACGTAATAATGGCGTTAAACCGAAACGATAGGCTGGTAAATTTTGTAGAATTGCTCGTGTTACTGCAGATGATGTTATTGGCGTTGCTAAATGACCCACAAACGGATCATCATTATAGGGTTTAATGAAATTAGCCATAAAATTAATTTAAAAATTAGTTTAATTTAAGAATAAAAATCTTCTCTAAAAAAATAGACAGCAACAAAAATTTGCTGAAAGTTTTTTCCGACCAAAATTTTTATATAGATTACTATATAATATATACTAATATACAGAAAAATTTTTATAAACTTCATTTTGAAAAAATAAGAAAGATTTTATGACAGTTGCTATCGATTACTTTTTATTAGTAGGATTCTGCTTCGCAGTTACATCTGGTTTATGGATAGGATTAAAATCAATTAAACTAATTTAATTTCTAATTTAGCTACACCAAATGCAAAACGAAATTCGTCAAGATAAAATTATAGGGTCACGACGGTTTAGTAATTATTTCTGGGCATTCTTTTTACTTGTCGGAGGCTTAGGATTTTTATTAGCTGGGATATCTAGTTACTTTAAAGTTAATTTACTACCTTTTACAAATACGACGGAACTGGTTTTTATTCCACAAGGACTAGTTATGATGTTCTACGGAGCATTAAGTTTAGGAATTAGTATCTATACATTGCTTACAATTATTTTAGATATTGGAAGCGGGTATAATGAGTACAATAGGATAGAAAATCTTGTGAAAGTTGTCCGGAAAGGATTTCCAGGAAAAAATCGTGAGATCCTTTTAACATATTCTTTATCAAATGTTCGAGCGATTGGGATTAAGATCACAGAAGGTTTAAATCCAACACGCAGCATTTATTTATGTTTAAAAGATGAGCGTAATATTCCTTTAACACCAGTTCAAGAGCCAACTGCTATTTCTAATCTTGAAGAAGAAGCAACGGATTTAGCAAAATTTTTGGATTTAAGACTAGAAAATTTATAAGATTTTATTGCTTTTCGGCCCGTATAATTCTATAATGAGGTTATGCGGGCATAGTTTAGTGGTAAAACCTTAGCCTTCCAAGCTAATGATGGGGGTTCGATTCCCCCTGCCCGCTTTACATAACTACACCATATTAAGATTAAACTTAGACTGAGCAACAATCTTTTTTTTATAGGAGAATATCTATATGTCTGGTGGATCTACGGGTGAACGTCCGTTTTCGGATATTATTACTAGTGTACGTTATTGGATTATTCATAGTATCACTATTCCATCTCTTTTTGTATCAGGATGGTTATTCGTTAGTACTGGTTTAGCATATGACGTATTTGGAACTCCACGCCCAAATGAATATTTCACACAAGATCGTCAACAAATTCCATTAGTAAACGATCGATTTAGTGCGAAACAAGAATTAGAAGATTTAACTAAAGGTTTATAATTGAGGTAAAAAAATGGCAAAAAATATTAATCAACCTGTAGCTTATCCTATTTTTACTTTCCGTTGGTTAGCAATTCATGGATTAGCAATCCCAACAGTATTCTTCTTAGGTGGTATTACAGCAATGCAATTCATTCAACGATAAATTCATATACAATATATAGACACGAGGTAATTTTTTATGACAGGTCCAAATCCAAATAAGCAAGCAGTAGAATTGAATAGAACTTCTCTTTATTGGGGACTTTTATTAATTTTTGTTTTAGCAGTTCTATTCTCAAGTTATTTCTTTAATTAATATTAATATCATAGGAGCTTTTCAAAATGGCAAATACTGGTAGAATACCTTTATGGCTTGTAGGTTTAGTAGGTGGCTTAGCAGTAATTACGATGCTTGGTTTATTTATCTATGGTTCATATTCTGGTTTAGGTTCATCATTATAATATACTATCTGTTAATATCCATTAAACGTATTTTAATGGATATTAGCAAAAACAGATGTTAAATAATTTGTTATCAATTTTTGAACTGTTTTTTCAATCTTTTCATAAATTTTTTCATTACTCGACCTAATCTATTCTCTAACTTCCATCTACCATTTGTTCCGCGTCCAAACCAACCGTACCACAACTTTGGTAAAAATCGTTTTAAGTTTTTTTCTTTTTCATTAGGATCTTGCCACGATGTCTGGCCTCCGCTATAAAGACTATTTTTTGGTCTTGGTCCAATATGAAGTTCTGTATTTTCGACAAAAAATGGCATATAAAAATATTGACCCCAAATAGCATGAAATAGACCAAAAATAATAAAACCAATATGAGCTAAAACGACACATGCAATAATTCCATTTAAAACATTAATTTGTAAAATTAAGTTGGGATCAATATAATTAGCATATGACTCTGTTTGTGGAATTAATACAAATGTTTGAAAATAGTATACACGATAAATAAAATAGATAAAAATTTGTTCAACCATACCTATTATAAGTAAAAATGTCCAATGCCATCTAACTAAATATGGGCAATATCGTTTTCCTATTCGAGTTATAACCGCGTATGCTGCAACTCCAGAAAGTTGTGTCCAAAATTTACTACAAATTTCATAGATTTTTGGTATGATCTTATTATAAATTTTATAATAGAGAGGAAGAATATTTGATTTATTTGGTTCTTGCAAGTTTGATACAATCATTGAAATTGGATCAATATAATATCGAAGTCCAGTCTCAGGATCTATGTTAGTAACACCTTTTGTAAGAGCATAATATATAATTTGCCCTGGATTATACCAATGTACATTTTCGCCTAATTTTAAATCAGTTAAAACCATTTGCCTTTGTAATGAGCGCAATTGGACGGCATCCATTCCCAATTTATGTAAAAATGGAAGCTTCAATAATACGCTTCGATACATTGAAATTAAATCGATTAGATGTCGATACCACAAATAACCAGCAAAAAGTCCAATACATGTAATATAAAATGAAGTCTTTAAATTGTATCGTAATGTAAGAATAACAAAACGGACAAAAAGAATGAAAAAAAGAACATTCTCAATATCAGCTAAAGTTAGCCCATCCTGAATTTTTTCCCATAAACCCTCTACGATTAATCGAAGAGTAGTTAATGAGACATCTGCAGAAGGTTCAAAATTAGAAAGATTAAAATCGTATCCATTTGTTGCTGCTTGTCGAATTTCTCGTTTTGCAGGATCTTCCATTCCAAACCAATTTAAGACTGTTTCTTGATCAATGTTGATTAAAAGAAATAAAAGTCTAAAAAAATATAGCATAAATTAGTTCTACTAATCCATTAATTTAAAAGTTTAAAAAGTTAAATATTTTATTCCCCAAACATACTGAATTTTTGTATAAAGATCAAGGTTTTATAAATAATTCACTGACTTAATTCACCGTATACAAGTTAACTAGTCTAAGTAATATTCTATACTAGACAAAAAAATAATTTGAGGAAAAATTTTGGACCAAACTCTCCTGTAAGAAAAAAGTTAGTACGAATCTCAAATCAAGAAAATAATTACTTTATGATGATCTAATTAAATTATGAAACATTATTTGATATAACTATACTATTTCAACGGTACATATTTATTATAAAAAGTTTAAAAAGTTGTTAAATTGTATATTTATATATATATAAATTACCCCCAAGGGAATTCGAATCCCTGTCTGCTCCGTGAAAGGGAGCTGTCCTAGGCCTCTAGACGATGGGGGCAAACGACCAAAAATTTACAATCTAATTTAATAATTGGTTTAACACTGTTGAAGCGGGCAACGCGATTCGAACGCGCGACATCAACCTTGGCAAGGTTGCGCTCTACCACTGAGCTATGCCCGCTAACAAAGTTTTAAACGAATTACTTACCTTACACACATAATACAGAAGGCGGATAATATTTGTCAATACTTTCTTTTTAAAATAATTTAGAAATTATAGTTAAACTATAATTTCTAAATTATTAAAGTGATGATGCAACACCATCAGCTGCCGCAATTACAAGAACCAGTGCAACCCAAGCCTGAAAACCTTTTGTAAAATCAGATTTGGAATTTTCCCATTCACCGGGAGTCGCTAATGCTACTGGAACCGTCACAATTAAACCTAATGAAATTAAAACCAATAAAGCCGTTAAAGCAGTTATCATAAGTATTTTTAAAAAATTTTTATATTGATGATTCGAATAAAATAAATATAGTACTAAAGATTACCTTTCTTTAATGCTAATAAAACAATTACTGCTGGGCCTGCTAACATGATAGTCCCTGTCGCTATTAGTTGTCCTAGAACTTGCCAATTAATCATTTTTTAAATCCTTATTTGTCAATTTTTAATAAAATTTTAAGTAATAAAATAACCGATAATGTTATTTTCTATTCTACTTTAAAACTAATAAAGTAAAAATATTATTTTAATTAATATTGTAGTTGGTATAGTTTTAAAAAATACAATTTTTTTTTAAGAAATACTTTAATATTTTTGCAAGTTCATGTAATATATTATGTAAGGGTTGCTAACTCAATGGTAGAGTACTCGGCTTTTAACCGAATAGTTCTGGGTTCGAGTCCCAGGCAACCCAATTTTGAACTTAACAAAATATTTAATCGATTTATTACAAAAAATTTCTTATATCTTGCTTAAAATTAATTATTAAATATTTGATTATTCTTTACTCAACATATATTGAGTAAAGAATAAAAGTGATTATTAATCAATAGGACGCATCGATAACACAGGTTCATTAGCACGATTAATACCTTTCTCGAAACCAGCAGCCGCCGCACGAGCACGACCTGAATGCCACCAGTGACCAACTAAGAAAAAGAATCCTAAGAAGAAATGAGAACAACATAACCATGAACGAGGAGAAACATAATTAACTGAGTTAATTTCTGTCGCTACACCACCTACGGAATTAAGTGAACCTAATGGAGCGTGTGTCATATATTCAGCTGCACGACGTTCTTGCCAAGGTTGAATATCATTTTTAATTTTGTTGATATCTAAACCATTTGGACCACGTAATGGTTCAACCCACGGTGCACGTAAATCCCAAAAACGCATTGTTTCACCACCAAAGATGATTTCACCACTAGGTGAACGCATTAAGTATTTACCTAAACCAGTTGGACCCTGTGCTGATGAAACATTAGCACCTAAACGTTGATCTCGAACTAAAAACGTGAATGCTTGTGCTTGTGAAGCCTCGGGACCTGTTGGGCCATATAATTCGCTCGGATAAGCTGTATTGTTATACCAAGAATATAATGACGCTGTTAAACCCATTAATGAAATTGCAGCTAAACTATATGATAAATAAGCTTCACCTGACCATACAAAAGCACGACGAGCCCATGCAAATGGTTTTGTGAAAATATGCCAAATACCACCAGTAATACATAATACACCAACCCATACATGACCACCAATAACATCTTCCATGTTATTAACTGATACAACCCAACCGTCACCACCAAATGGTGAACGGAATACATAACCAAAAATTACAATTGGGTTTAATGTAGGTGTTGTAATTAAACGAACATCGCCACCACCTGGTGCCCAAGTATCATAAACACCACCAATGTACATTGCTTTAGCAACTAATAAAAAAGCACCACTACCTAAAAGACATAAATGAATCCCTAGAATAGTTGTCATCTTGTTTTTATCACGCCAGTCATAACCAAAGAATGGGAATGATTCTTCTAATGTATCTGGTCCAAGTAATGAGTGGTAAATACCGCCAAAACCTAAAACAGCTGATGAAATTAAATGAATTACACCTACAGCAAAATATGGGACAGTGTTAGTAATTTCACCGCCAGGGCCAATTCCGTAACCTAAAGTTGCTAAATGTGGCATACAAATGAAACCTTGTTCATATAAAGGTTTCTCAGGTACGAAGTGAGAAACTTCGAATAAAATCATTGCTCCAGCCCAAAATACCATTAAACCAGCATGTGCAACGTGTGCACCCAATAACTTACCTGAAACATTAATTAACCGAGCATTTCCACTCCACCAAGCGAATCCGGTAGATTCGATGTCGCGGCCTGCTATACTACTATTAAAGGGCGTTTCCACGTGGCAATACCTCCTCAGGGAATACAAAGTTTTCATGTGGTTGATCTTGTGCAGCCATCCAAGCACGAATACCTTCGTTTAATAAAATATTTTTTGTATAGAACGTTTCAAATTCAGGATCTTCAGCAGCACGTAATTCTTGTGATACAAAATCATAAGCACGTAAATTTAATGCTAAACCAACGATACCAATAGCACTTGTCCATAAACCTGTCACTGGTACGAATAGCATGAAAAAATGTAACCAACGTTTATTTGAAAAAGCTACACCGAAAATTTGTGACCAAAAACGATTCGCTGTAACCATTGAATACGTTTCTTCTGATTGTGTTGGCGTGAACGCACGGAATGTATTTGCAGCATCACCATCTTCAAATAATGTGTTTTCTACTGTTGCACCATGAATAGCACAAAGTAAAGCACCACCTAAAATTCCAGCAACACCCATCATATGGAATGGGTTTAATGTCCAGTTATGGAAACCTTGTAAGAATAGTAAAAAACGGAAGATTGCAGCAACACCAAAACTAGGCGCAAAGAACCAACTTGCTTGACCTAATGGGTATAATAGGAAAACTGAAACAAATACTGCAATTGGACCTGAAAACGCAATTGCATTATAAGGTCGAATACCTACTAAACGTGCAATTTCAAATTGACGTAAACAGAATCCGATTAAACCGAATGAACCGTGTAAAGCGACAAATGTCCAAAGACCACCGATTTGACACCAACGTGTGAAATCACCTTGCGCTTCAGGGCCCCATAAAAGCAATAACGAATGACCCATACTGTTAGCTGGACTCGAAACAGCAGCAGTTAAGAAGTTACATCCTTCAAGATATGAACTTGCTAAACCATGAGTGTACCACGATGTAACAAATGTTGTACCAGTCATCCAACCACCAACAGCTAAATACGCTGTCGGGAATAATAATAAACCTGACCAACCAACGAAAACAAATCGATCTTTCTTTAACCAATCGTCAATTAGATCAAAAATGCCACGTTCTTGGTTTTGCCCAATAGCAATGGTCATATTTTAATAATCCTTTAATTAAATTATTTATAGAATAGACAAATAAAAATTCTATTCTGGTCTTATCAACTTGTAATCACCATTATACATTAATTCTTTTCTAAGTAGTTTATAATTTTTATTTATTATTGAAAAAATAGAAATTATAAAAAATTTTAGAATAAATATTTTTAGATTCTCATTACTTGTTCGTACTGAGAATCTAAAAAACTATCTAACTAATGTCATCAATTGAAGCGTAGATGAAAAATAATGCCATGCTTAAAGCTGGAAAAACTAAACCAACAATGGGAACTAAAATTGCAGGTAGAAATGAAGCTGCCATACTTTTATTTTTAAAGAAATTTTAATTTATATATATATCAATTTAAGAAATTGATACTATGAATTGTATATGAAAAAAGAATAGAATCAAAAGATTAATATAAATTAAAATTTTCAACAGTTTTATACTAAAATTAATATTATTAATCTTCGAAAATTTATATATAAATATAATATCTTTACTTATGGAAACTTTATTATTGTCTCGTTTGCCAGAAGCATATGTTGTTTTTAGTCCCATTGTAGATGTGCTACCAATCATCCCTGTCTTTTTCTTATTATTAGCTTTTGTATGGCAAGCTGCTATTGGGTTTAGATAATTTTAACTTTCTAATAGAAACTTGTTACTGTATAATCATTTATAGGACAGTATTCACGTTTACATTAAAATTAAAGGATAACAATCAATGGTAGAACCTTTATTATCTGGTATCGTTTTGGGATTGATCACTGTATCGGCACTTGGTTTATTTGTTGCAGCATTTTTGCAATATCGTCGTGGTAATCAATTTGAAATTTAGTCGGTTAAAATCTTACAAATTTGTAAGATTTTAATACCCATTTTAAAAATCTTTTTTATTTAAATTAAAGACTAGACTGGAAATAGTATGGTATAGTATAATACGGTGTAGAAGTGCTGGTGTAGCTCAATGGTAGAGCAACGGATTTGTAATCCGTAGGTTGGGGGTTCAAATCCCTTCACCAGCTTTTGATATTTAATTTTTATTCTAAATAGTTTTTCAATCTAAGAACTTGTTTATCTCGAGTAAAAATTAAGAGATCAAACAAATTAAAATGAGAGTTTAGTTTATCTTAGTCGAGTGTCCATTAGTCATTAGTATTGGTAACAAGTGTAAATTCATTAGCCGGCCAATGTGTCTAAACAATCTTAAAATAGAGAGTCAAATTATAATAAAAATTTGTTTAAATTTGTTAATAGGCCCAGTAGGAATCGAACCTACATTGGAAACTTAGAAGGTTTCTGTCCTAATCCGTTAGACGATAGGCCCTAAAATATGGGTAATACAGGATTTGAACCTGTGACCTTCTGCTTGTAAGGCAGACACTCTACCGCTGAGTTAATTACCCATTATTCAATACATATACTAGTTAGCTATGCACACCCAGAAATATACGAAAAAATAAAACTAACGTCAATATCAGAATTCTAAAAATGTTTTTATTAAAATTCTAATATTGTTTTTTAATCTTAATTGTGTTAGAATACTCTTCAACATGGGTCGGTGCCCGAGTGGTTAAAGGGGGCGGATTGTAAATCCGCTGCGTCACGCTACGTTGGTTCGAATCCAACTCGGCCCAATTTCAAATTTTATGAAAGAAGTATTAATTTTTACTCAGAAATTGAAAACTTTTTTAGATTGTAGTCATGTTAATAAGAATAAAAGCTAGTAAAATTACAAAACTCAACAGTAAAATGGGGACTAAAATTTGAAATTTTTGAATTTTTAATAAATTTTTAAACGGTGTTAGGATAATTAAAATTGAGCCAGCTAAACTACTAATAAAAAATCTAGGATAACGTGAAATATTAGTCCAGAAATCACTCATATAAAATTTACAGCCATTAAGTTTTAATATATTGTGTATAGTTTTAAGTATTCATTAAATTTTATTTTACCATAGATTAGCTAAATTAATACTATATTTTGTTTAATCTATGATAGAATCTATTGTAGTAGAGTGATATAAGGCTCTGTAGCTCAGTGGTTAGAGCAGGGGACTCATAAGCCCAAGGTCGTAGGTTCAAATCCCACCAGAGCCATCTACTTTTAAACTAAATTTTAGAAAAAAATAAGCTTGTTATTTAGTTTCTTAGTTCGGGAGAAATGGCTGAGTGGTCGAAAGCAATAGATTGCTAATCTATCGTACAATTTTTTGTACCCAGGGTTCGAATCCCTGTTTCTCCTTTCTAACGATTAAATAAAATATAAAATAGTTGACAGGTCAAAGAAAATCTAGTATGTTATAGGTTACATCATTCATACTCATAACTGGGATTGTAGTTCAATTGGTTAGAGCACCGCACTGTCACGGCGGAAGTTGCGAGTTCGAGTCTCGTCAGTCCCGATTTTAACCTCAAATTTAATAATAATATAATAAATATTATTATTAAATGAATTTTTATTCACCTTGAACTTTTAACAAACCGAAGCCTAGTGAAAGACCGAATAAAGTCATAGAGAAACATACAACTGCTGCTGTAATAATTTCCGAATTTGCAAACGGGAATATTTGTTTTATTAATTCCATAATATTTTCAATTTAAAATGTTATAAAAAGTTTAAATAATTAGAAGCCATTTCTAGCCCAAACCGTTAACGCTAACGAAAATGTAAACATAGTCATTAAAGCGGCCCACCCTAAACTTAGAATATCCATAGATTTATATTTTTAATTTATTTAAGTTTTATAATTTAAAAGGTCTAACTAAAACCTTTTAAATTATTTTTTTGGTATTACACAATACCATTTGTCCAATCTACATCTACATTTTCAATAATTAACGATGAATTATAGATTTGTAAAATGATTAATAAAAATACTAAGAATGCACCCATCACTACAGCCATAATTGGAGTTGTTCCCCAACCTGGTGCAACTTTACCATATTCAGCGTTCAACGGGCGTAAAAGTTCACCTAATCTTGTTCGTAATGCCATAAAAAGATTTATTTTTTAATAAATTAATTTTTCTACTATATGTTATATAATGTTAAACTGTTAGTTTTAATATTATATAACATGGAAACAGCAACTATTATCGTAATTTTTGTCTCAAGTCTACTCTTAGGAATTACCACATATTCTGTTTATACGGCTTTTGGACCCGCTTCAAAAAATTTACGTGATCCATTCGAAGAACATGAGGATTAAAAAAATAAAACCATTTTAATTGGTTTTATTTTTTAATAATTCGAGGTGTTTCTCTGAAAAATACGGCAAAGAAAATTACGATTAAGGTGCCAATAAGTAAAAATGTATAAACTAACGCTTCCATTGTTTGATCCTATTTTAATATAAAGAACTTAAAAGATTAACTGTATTTTATACAGCACCCTGTTTTTTCGTTGTTTTATCACCAAGTTTTTGGAATACACCAAATTCTACTTGCTCCGTAACTTCAGCACCAATTCCAGTAAATACGTCACGGAAAATTGTTCTACCACCATGCCATAGATGTCCAAAGAAGAATAATAAAGCAAAGTTAGCATGACCATAGGTATACCAACCACGTGGACTACTTCTGAACACACCATCTGATTCTAAACTTGTTCTATCGAATTCAAAAACTTCACCTAATTGTGATTTACGAGCAAACTTTTTAACGGTTGGTGCATCTTTAAATGTTTGACCATTTAATTTACCACCGTAAAAATCAACTGTTACTCCCACTTGTTCAATACTATATTTTGATTCTGCACGACGGAATGGAATATCAGCTCGAATAATACCATCTTTATCTACTAAAATTACAGGGAATGTTTCAAAGAAAGCTGGCATACGACGTACAGTTAACTCACGACCTTCTTTGTCACGGAAAATTGGATGACCTAGCCAAGCTTCTGCGATACCATCTCCTTTATTCATCGGACCCGCACGGAATAAACCGCCTTTAGCTGGGTTATTACCAATATAATCATAAAAGGCTAATTTATCTGGAATTCTTGACCATGCTTGACTTTCCGATAAACCTTCACTTACTGAAGCTTCAACTTGACGCTCAATTTCTTGTTGGAAATAACCGCTATCCCACTGATAACGTGTTGGGCCAAATAATTCAATTGGTGTTGCAGCAGCTCCATACCACATTGTCCCTGATGTTACAAACGCTGCAAAGAAAACGGCCGAAATACTACTAGATAAAACTGTTTCAATATTACCCATTCTTAAAGCCCGATATAAACGTTGTGGTGGACGAACTGTTAAGTGGAAAACGCCTGCAAGAATACCGAAGAGACCTGCTGCAATATGGTGCGCAGCAATACCACCTGGGTTAAACGGGTTAAATCCGTCTGCACCCCACGATGGCGCCACTGGTTGTACTTTACCTGTGATTCCATACGCATCTGAAACCCAGATACCAGGACCAAATAAACCTGTTACGTGGAATGCACCGAAACCAAAACATAATAAACCTGATAAAAATAAATGAATACCAAAGATTTTTGGTAAATCTAAAGCAGGTTCACCTGTTCGTGGATCACGGAATAATTCTAAATCCCAATAAACCCAATGCCAGATTGCAGCTAAAAAGCACATACCTGACAAAACAATATGCGATAATGCTACACCTTCGAAACTCCAAAGACCAGGGTTAGATACACTTTCACCAGTAATACTCCAACCACCCCAAGAATCAGTAATACCTAGTCTTGTCATAAATGGCATAACAAACATCCCTTGACGCCACATCGGATTTAAAACTGGATCTGATGGATCGAATACAGCTAATTCGTATAAGGCCATTGATCCAGCCCAACCTGCAACCAAAGCTGTATGCATAATGTGAACAGCAATTAATCTTCCTGGATCATTTAAAACAACAGTGTGAACACGATACCATGGTAATGCCATAGTAATAGATTCCTCAATATAATAATGGTTTTTGACTTTCTTACAACTAAACTACATAAAAGTTAGCTATTATAACATTATAAGCCAAGATGAAAAAAAATTAAGATAAAAAATCAATTTAATTTTGTTTGAGACAAATTTTGTATACCAATAGGCTTGAAAAGTCCAGAAAAACTGGCGCGCCCTTGGCAGAACATATCCATCGCGTCCGCCATCTCCAGCAGCCGCACGCGGCGCATCGGGGGGGGGGGGTTTCAATTCATCATTTTTTTTTATTCTTTTTTTTGATTTCGGTTTCCTTGAAATTTTTTTGATTCGGTAATCTCCGAACAGAAGGAAGAACGAAGGAAGGAGCACAGACTTAGATTGGTATATATACGCATATGTAGTGTTGAAGAAACATGAAATTGCCCAGTATTCTTAACCCAACTGCACAGAACAAAAACCTGCAGGAAACGAAGATAAATCATGTCGAAAGCTACATATAAGGAACGTGCTGCTACTCATCCTAGTCCTGTTGCTGCCAAGCTATTTAATATCATGCACGAAAAGCAAACAAACTTGTGTGCTTCATTGGATGTTCGTACCACCAAGGAATTACTGGAGTTAGTTGAAGCATTAGGTCCCAAAATTTGTTTACTAAAAACACATGTGGATATCTTGACTGATTTTTCCATGGAGGGCACAGTTAAGCCGCTAAAGGCATTATCCGCCAAGTACAATTTTTTACTCTTCGAAGACAGAAAATTTGCTGACATTGGTAATACAGTCAAATTGCAGTACTCTGCGGGTGTATACAGAATAGCAGAATGGGCAGACATTACGAATGCACACGGTGTGGTGGGCCCAGGTATTGTTAGCGGTTTGAAGCAGGCGGCGGAAGAAGTAACAAAGGAACCTAGAGGCCTTTTGATGTTAGCAGAATTGTCATGCAAGGGCTCCCTAGCTACTGGAGAATATACTAAGGGTACTGTTGACATTGCGAAGAGCGACAAAGATTTTGTTATCGGCTTTATTGCTCAAAGAGACATGGGTGGAAGAGATGAAGGTTACGATTGGTTGATTATGACACCCGGTGTGGGTTTAGATGACAAGGGAGACGCATTGGGTCAACAGTATAGAACCGTGGATGATGTGGTCTCTACAGGATCTGACATTATTATTGTTGGAAGAGGACTATTTGCAAAGGGAAGGGATGCTAAGGTAGAGGGTGAACGTTACAGAAAAGCAGGCTGGGAAGCATATTTGAGAAGATGCTGCCAGCAAAACTAAAAAACTGTATTATAAGTAAATGCATGTATACTAAACTCACAAATTAGAGCTTCAATTTAATTATATCAGTTATTACCCGGCCGGGAATCTCGGTCGTAATGATTTTTATAATGACGAAAAAAAAAAAATTGGAAAGAAAACCCCCCCCCCCCGCAGCGTTGGGTCCTGGCCACGGGTGCGCATGATCGTGCTCCTGTCGTTGAGGCGCGCCAGAGTTTTTAACTTCTAAATTAACGTAATTCTAGTAATAAATTAACTATGAATTTTTTGACTTTAACTTGCTAAAATTTTTAATATAGAATAAGATTAACTCAACACTGACCCTTATTAAATTTCCAAAAATTCTCTATTCAAACAAAAAACTATTAATTATGGCAAAGAAAAGTATGATAGAGCGTGAGAAAAAGCGTATTAAACTAACCAAGAAATATGCTTTGAAACGTGCAACTTTATTAAAAAAATACCAAACTGAAGAAAGTTTTAACTTAAAATTGGAACTTCATTCAAAAATTCAGAAGTTACCACGCAATAGTGCAAAAACAAGAATTCGAAATCGATGTTGGAAAACAGGACGTCCACGTGGAGTTTTTCGTGATTTTGGTTTATCACGTCACGTTTTTCGTGAAATGGCTCATCAATGCTTATTACCAGGTGTAACAAAATCAAGTTGGTAAAAAAATTTACTTAAATTAAATTAAATGATTTTATTAATTTAATTTACAATTACATATACGAAGTTAAAGTATTTGTAGAAATATTTTATTATCATTTAGGATATTTAATTCTTTAGAATCAAAACAAATTTAATTGGAAATAAGGAGTTTTTGATGATTTACGATTCACAAATTTATACAGTGCTATGTATTGCGTTATTAGCCGGAATTTTAGCGATTAGATTAGGTTCGACATTATATGAATAATTGTTCTTTAAATTATTAAAAAGAAATTATTATTTTAAAAACCGTTTACATTAATAATCGATAATAAGTTATGGTAACCAAAGATTTAAAAAAATTTACTACTCCCGTATTTCCTTTTACAGCAATTGTTGGCCAAGAAGAAATGAAATTGGCTTTACAATTAAACGTAATTGATCCAAAAATTGGTGGAGTTATGATTATGGGGGATCGAGGAACAGGAAAATCAACAACAATTCGCGCAATTGCTGATTTACTTCCAGAAATTGAAGTAGTTAAAGATGATCCATTCAATTCACATAAATCAGATCTTGATTTAATGGGAAACGAAGTTAAATCAGCAATTCAGAACGATGAAGCTATTGAAACGGAATTTATCAAGATTCCAATGGTTGATTTGCCTCTGGGAGCAACTGAAGATAGAGTATGTGGGACTATTGATATTGAAAAAGCTTTAACTGAAGGTATAAAAGCTTTTGAACCAGGTCTATTAGCTAAAGCAAATAGAGGACTACTTTACGTAGACGAAGTAAACTTATTAGACGATCATCTTGTCGATATTTTATTAGATTCTGCAGCATCTGGTTGGAACACAGTTGAACGCGAAGGCATTTCAATTCGTCACCCAGCACGTTTTGTTTTAGTTGGATCAGGAAATCCCGAGGAAGGCGAGTTACGTCCTCAGTTACTCGATCGTTTCGGTATGCACGCTGAGATTAGAACCGTAAAAGATCCTATGTTACGTGTTAAAGTTGTAGAAGAAAGAACATCATTTGACCAAAGTCCAATGGTATGGATTGAAAATTACGAAATTCAACAACAAGAATTACGCGACCGAATCGTAGCCGCTCAAAAATTACTTCCAACAGTTGAAATTGATTACGATTTACGGGTTAAAATTTCAGAAGTATGTAGTCGCTTAGATGTAGATGGACTACGTGGTGATATTGTAACAAATCGGGCTGCAAAAGCTCATGCAGCATATCATAAACGTGATAAAGTTACTATAAATGATATTGCTAGTATTATTACTTTATGCTTACGTCATAGACTACGAAAAGATCCATTAGAAACAATTGATTCAGGTGATAAAGTGGGTAAGGTATTTAGAGAGATCTTTGAAATTGAGGATTAAAACTACTTTAGATTTTTATAAATAGTTAGTCATTCATAGTGTAAAATTTTTAAATTAGTCCAAAAATATGTTAAAACTATTTGCATTTGCTATCAGTCTATTTTTAATTGTCATTATTTTTTTACGAATCCCACAAGAAAATGTCGGATTAGCAAGTTTTGCTACAAAAAGCGAACTATTGGGCTCACCTAGTTCAGCCCAACGATCGTTAAATATTTTAACTGGTTTTGGTATATTTATTTATTTTGGGATTGCTATCCAAATGAATTTACTAAATCATTAAAATTTAGACAAAAGATTTTGATCACTACAAATTAATAGATAGTGATCAAAATCTTTTGTTTACCAAAAACCTAAGGAAATAGCTTTGTCAATTGGTACACATGCACCTATACCTAACCAAACTGCTGTAAAAAACCCAAAAATAAAAGTTAGACTCGCAAGCGGGCGACGAAACGGATTTTGAAATTTATTTACGTTTTCAATAAATGGAACCGTGATTAATCCTAAAGGAACTGCTGCCATTGCTAAAACTCCTAATAATTTATTCGGTAACACGCGTAATAAATTAAATGTCGGGAAAAAATACCATTCTGGTAAAATTTCTAATGGTGTATTAAATGGATCAGCTGGTTCACCTAGTTGAGTCGGTGCTAAAACTGATAAACCTACAATGCATGTTAATGTTCCTAACATCGTAAGTGGGAAGACATATAAAAGATCATTTGGCCATGCTGGTTCTCCATAATAGTTATGGCCCATACCTTTAGCTAATTTAGCACGTAATTTTGGATCAGTTAAATCTGGTTTTTTAATGACTGACATAATAGAATTTATTAATAATTATTTTATAATTGGTTAAAAATTTAATGTTCAAAATTTCTTTAAAACACCTTTATAATGGGCCTGAGATACCTTGTTTGCGAATCATTAAGAAATGAGTTAGCATTAATACTGCTGCCGCCAATGGTAAAACAAAAGTATGAGCACTATAGAAACGTGTTAATGTACTTTGACCTACACTTTCTCCACCACGTAAGATTAAAACTAAAGGTTCACCTACAATTGGAACTGCCGCTGGTACACCAGTTACAATTTTACACGCCCAAAATCCTACCTGATCCCATGGTAATGAATAACCTGTTACACCAAATGAAACGGTAACAACGGATAAAGTGACACCTGTGACCCAAGTCAATTCACGTGGTTTTTTAAATCCACCAGTTAAATAAACTCTAAAAACGTGTAACACCATCATCAACACCATCATACTTGCTGACCAACGATGGATTGAGCGAATTAACCAACCAAAATTGACACTCGTCATAATATATTCTACTGATGCAAATGCGTCAACAACACTAGGTCGATAATAGAATGTCATTGCAAAACCAGTTGCAACTTGAATTAAAAAACACGTTAAAACAAGACCTCCAAAACAATAAAAAATATTTACATGAGGTGGTACATATTTACTAGAAATATCATCAGCAATTGCTTGAACTTCTAGACGTTCTTCGAACCAATCGTAAACTTTATTCATAAAAATTTTCAGAAAATTTTGACACGGTTAAGCAAAACAATTTTAAAAAATAAAGGCGAGAGTGGGATTCGAACCCACGGAACCTGTAAAGATTCATCTGATTTCAAATCAGACGCAATCGACCAACTCTGCCATCTCGCCAAAAGATTAGTAACAAAACTAATCTTAGATATTAACTAACTTTCATACGTATTTATTCCACTAAACTTAATAGAAGCTGGATTTGGATTTTTTCCAATCGAAAAATCGCGGTTATTAACGGCAGTTCGACCTGGATTTACTTTTTCAGGAAAAACTCCATCTTTTGGATGTAAATATTGAACTTCTCCACTTGGGAAAATTCGATAAATTTTATAATCATTAATTTTAAATGTACGTAATTGGGTTCCCAATGCTAAACATTGCTCTTTGCGCGCTAAGTATAATAAATTTTCTCCACTACGCATGATAGCTGCTCCACCAATTGGCATCTCAAATATTTGCTCTTTGGGGCTTGTCCAAGTAATTGCGTATTTTTCTTCAACTTCAGCTGATCGTAACCAGCCTCCAGTACTTCCACCAAAAGTAGGAAACGGCGTTTGTAAATTTAATGTCATCTGTAAAACTTTATAAATGTTTAACGTTCACTATATAATTTTAATAAAAAAAAATTTTTTATTAAAATTATGAAAATTTCTAGCGGAGAATGGATTTGAACCATTGACCTTCGGGTTATGAGCCCAACGAGCTACCAGGCTGCTCTACTCCGCGACAGATAAAAAATTACAAAATCACATTTAGATCCAGACTTAACAACCGGTATATATATTATTTCCTTAGAGTATCAACATATAAACAAATTATAACATATCTTCATAGTCGCTGTCAACTAACGTGTTAATAAATTAACCAAAATTTTCAATCATGGTTAATTTATTAATCATCAAAAACTAAATTTAAAATTAAGTCAATGAAGCTTTACCACCCGCTGCTTCAATTTGTTTTTTAGCTTCCTCTGCTGCGTCTTTTCCTAAACCCTCTTGAATTTGTTTTGGTGCTGATTCTACTAATTCTTTCGCTTCTTTTAAGCCTAGACCTGTTAAACTACGTACAACCTTCAAAACAGCAATTTTTTTATCAGCTGGAACTTCATCAAGCATTAGATTAAATTCTGTTTTTTCTTCAACTTCTTCAACTACGGCTGGAGCAGCTGCCATTACAACACCACCACTAGCTGCTGCTGAAGCATCGACACCAAATGTTTCTTCAATTTTTGTTACTAATTCTGAAGCTTCTAGTAATGTTAATGTTTTTAAATCTTCAACGATTTGATCAATTTTTTCTGACATAATAAATTTAAATCATATTATAAAATTTTAGTTTTGAGTAAAATAATGAAATGAATCTAAAATTTATGCAAATATCTCTAAGTCTAACTTTACGGATGGTCCCATTGTAGTACAAATTGATACACTTTTAAAGTACTTACCTTTTACACCCGACGGACGATTTTGCTCAATTGATTGGTATAGAGCTTTTAAATTTTCAACTAGTTGTTCGTTTGTAAAATTTGATTTTCCAAAATTAACATGAACGATTCCAGTTTTGTCAGCCTTATATTCAAACTTACCTTTTTTAAATTCTGTTAATGTCGATTGCAGAGTACTAGTAACGGTACCTGATTTTGGTGAGGGCATTAAGCCTTTGGGTCCTAACATTCGACCTAATTTGGCTAATTTAGGCATCATGTTGGGTGTTGCAATTAATAAATCAAAATTAATCTGTCCTTGAGTAATTTGAGCAATCAATTCATCATTTCCAACGATATCCCCACCTGAGGATTTAGCCTCTTCAAAATTTTCTTCATTTGTCAGAACTGCTATAACTACTTGCTTGCCGATGCCGTTTGGTAGTGTAACAGTCGTACGCAATTGCTGATCGGCATATTTTGGATCAATATTTAGATTAGCATGTAATTCTACTGATTCAACAAATTTTGTTGTTGCTGTTTCTTTTAAAACGGCAATAGCCTCGTCTATATTTGAATAAACAATATTCTTCGTTCTTTCGAAATTTTCTTTATGACGACGCGACACTTTCTGCATAACTTTTCTCCGTTAAAAATTTATTTAATCTTCACTTAATCTAAAATGGAGATACCCATATTACGAGCCGTTCCTTCAACAATTTTCATAGCACTACTGATTTTCGTAGTATTTAAATCTGGTAATTTAATGTTTGCAATTTCTTCTAACTGAGTTTTTGTTATTGACCCAACACTTACCGTATTAGGATTCGACGAACCCTTCTTAATTTTTGCAGCATTTGCTAATAGTACTGAAGCAGGAGGTGTTTTCAAAACGAATGTGTAACTTCTATCTTCATAAACTGAAATTTCTACAGGAATAATTAATCCTGCTTTATCATTAGTACGAGCATTATACTCTTTACAAAATGCGGCAATATTTACACCGTGTTGACCTAAAGCTGGTCCCACAGGCGGTGCCGGAGTCGCTTTACTAGCAGGTAAAGCTAACTTAATCAACGCAGTAATTTTTTTGGCCATACAAATATAATATTATAGTTTGCTAATAATTATTTTAATCGTTTTAATTTAATAGACTTATAACTTGATTACTCGAAATCAAAACGTTATAGTTGTTCTAAAATAAGTTCTATGATATTAAAAAATTAAAAACCTCTTAAGAAAGAGAAACGCGCCCTGAAGGACTTGAACCCTCGACATCTAATTTTGGAGACTAGCGTTCTACCAACTGAACTAAGGACGCCCGAGTTCATTGTAAACTTAATAAATTGAAATTACAAGCCTAAATTTTAATCCATATTTTTATTTCATTAAATGCAACAAACTCCATTCAATGTTGATCAATTAATTATCGATAAATATTTACCTCATAATTTCTTAGCGGAAAAAATGATTCTTAGTTGTCTACTCATTAATTCAGAAGCAATCGAAATAACATTACGTAAACTACCCTATGAAGCTTTTTATTTTAAAAATCATCAAGAAATTTATAAAGCCGTTATGATTTTATATAAGAATAAAAAGTGTATAGATATTCTAACCTTACTCACTTTTTTACAAGATAATGGGCTTTTACAAAAAATTGGTGGAGTTAAAGTTTTAATTGAATTAATGAGTCAAATCCCTAATTTGGTTTACCTTGAAGAGTATATTAGTTTGGTAAAAGATAAGTTTATTAGACGTTCTTTAATTAAACTTGGTTATGAAGTCATTAATTCAGGTTATATTACTAATCTTCCTCTTGAACAAATATTAGGCGATTTTGAAAATAAGCTATTCAATTTAACAAATGAAATTACCTCGCAAAAATTATTTAGTAGTGCAGAGTTACTTAATAATATTTTTTTCGAGTTAAAAGAAAAATCATTAAATCCTTCACTTTTCGGATTACCTTCCGGTTTCTATGACCTTGATTCTTTAACACAAGGTTTTCAGAAATCGGATTTGATTATTATCGCAGCTCGACCATCTATGGGAAAAACAGCGTTAGGATTAAATATTGCAATCAATACAATTAAAAATTCGAGACTACCGGTTTTATTTCTGAGCTTAGAAATGTCGAAAGAACAAATTATGTATCGTTTATTAGCAATGGAAACAAATATTAATCAAATGCGCCTCCGAAGCGGCAAGCTTTATCAAAATGATTGGATTAAATTAAATAAAATTATAAAAATCGTTTCTAAATTACCGTTTTTTATTGATGACACATCTAATTTATCAATTCAAGATATTCGATCGAAAATCAAAACAATTTTATTTGAACAAAACCGAATTGGTTTGATAATAATAGATTATCTTCAGTTATTACAAAATTCAGATAATAAGAGTGAAAATCGTGTCCAAGAACTCTCAAATATAACTCGTTCCTTAAAAACGATTGCGCGGGAATTTAATGTTCCGATTATTGCTTTATCCCAATTAAGTCGAAATGTTGAAAATAGACTAGATAAAAAGCCAATTTTATCCGATTTACGAGAAAGTGGCTCTATTGAACAAGATGCTGATTTAGTATTAATGCTTTATCGAAATGAATACTATAATGAAAACAAATCTTTAGATAAGACAAAACAATTGACTGAACTCATTATTGCAAAACAACGAAATGGTCCGGTCGGAACAGTAAAATTAAAATTTGATGAAAAAAGAACGAAATTTCTTAATGCAAACGACGCAGACGTAAATGTAGTTAGCTAATGCCCAGAACCAGATTCGAACTGGTGACACGAGGATCTTCAATCCACTGCTCTACCAACTGAGCTATCCGGGCTTCCAAATATATTGTAGCACGATCTAAAGAAAATTACAATAAAGTTTTAAATTAGTTTGCAGTTGACGGTTTTTCAAAATTTGCCTATAATAAGCTTTGGGTATAGTATTTGATATAATTTTGAATTTGTTTAGTATGTCAGGATCGTAAGATAGCAGCATAAAATAAAATATCAAGGTTAGTATTAAATCTATATCTATATGCCGGATCCAATTTTTTTTAGTTTTAGTTATTCGTCAATTTCTTAGTCAGTATCTCAATAATATGAAAAATATGATTCGATTAATATTAATTATATTTTTTTTACAAAAGTTGATACAATATTCATTGTAGTCAATCTTACTATTTTTAACCTTATTATTTTAAACAACAGGAAATAAAAAATGACACCTTCATTAGGAAGTTTTATCGCTAGTTTATTTGCTGGTGCGTTTATTGCATTAGCGATTGGCGGGGTTTTAGTTTTTATCAGTCAAAGTGATCGCGTTACGAGAAGTTAGTTTTGTAATATAGTAGAGTTAGATATTATATTGATTTTAGAGTCAACAAAATTAATTTTTTATAAAGTACATATTAAAATTACAGATTTAATTTATAAATCGCATATTTATTTATACTATTTCTAGCTAATATAATATAAAGTTTATTTAAAGTTAGCTATATTATGATAAATTTTAGTTTCGGTCCAAATATTTTTTTAGGAATTATCGTAAGTTTGGGAGTGTTAATACTTTATTTTCTTAGAAATGTTAAGCCCGAAGTAGCGAGAGATGAAGATATCTTTTTTGCCACTATTGGTCTATTATACAGTTGTATTCTAATGATCCATGGTTGGAGATTAGATCCAATTCTTCTTTTTAGTCAAGTTCTAATTATTGTGACAGTATTAGTAGCGGGATGGGAAAATATTCGACTACGGGGTTTAATTGCTAACATGGCAAAATTAACAAAGGAAAAAAGGAAGTAAACTTTCTCGTTTTATTATCTTGGTTTCAAATTTGTAAATAATAATTTTAAATTATGTTTAAGAAGTCTTCTCAACTCTTTTCTTTAGTATTTTTCACTATTTTTAGTATTTTTATAGGAACGGCATCAGCTATTGATTTAGACGAAGCAACCCGAACAGTCGTTGTCGATTCTTCAGGTAAAACAATCGTTTTAACTCCTGAACAAGTTAAACGTGGGAAAAGATTATTTAATGCAACTTGTGGTGCTTGCCATGTTGGTGGAGTTACAAAAACAAATCCAAACGTAGGTTTAGATCCAGAAGCATTAAGTTTAGCGACACCTCGTCGCGATAACATAGCAGGTTTGGTTGATTTTTTAAAAAATCCAACAACATATGATGGTTTAGAATCAATTGCTGAAGTTCATCCAAGTATCAAAAGTGCGGACATTTATCCTCGTATGCGTTCAGTAACAGATGAAGATTTAACTGCCATGGCTGGTCATATATTATTACAACCGAAAATTGTAACAGAAAAATGGGGCGGCGGTAAAATCTATTATTAATAAAATTGTTTAAAAAGTGGAAAAATTTCCACTTTTTAAACAATTTTATTAATAATAGATTAGTATGCTTTAAAGTGAAAATGTAATAGTTCTGGAAAGCATGTAGCTCAGTGGATAGAGCATCAGATTCCGATTCTGGAAGTCAAGGGTTCGATTCCCTTCATGCTTATGGTTCCATTTTTATAATATTTTAAAAATATGTGGGGCTGATCTGGTTTCGACATTTAAAAATAACTAATGTATGATTCAGGGCGAAGCTTGTATCCTTCGTAAAAATCTACAAAATTTTAAATAAATGCTATTAATATAATTTCTTTCGTTTCTAAAGCAGTAATTTTTAATATTAAAAAAAATTATTCAAATTTATTACAATTTGCTGTTTAACTGAGTAACTAAATTTTATTACCTAATTTTGTTCACTACATCTAATGGCTTTAAACCTTTGTAGTTTAGACTAATTTTATTAAACATTTGTTCTTTGAAACTATACCTGTGAACGAGTACATTAGATATTTTTAAATGGACATGGGTTCAATTCCCATCAGTTCCATTTTTGCATTCGTGGCCGAGTGGTTGAAGGCACCGGACTCATAATCCGTTTTCCTCTGGAACGTCACTGGTTCGAACCCAGTCGAATGCAGAAAATATATTTTAATGTTGTTTTTTTCTAGATCTAATTGTAAGCTTTTTCTTATAAAAATAATTACAATAATCGTTAGAATTCATGTTAAAGTTAAAGACTCAAAAGGTAATAGATGCTATAGAAAGTAAATTTATTAAAAAAGATCTTCCGACACTTAAAATTGGTGATAATGTTAGAATTGGTGTTAAAATTATCGAAGGCACTAAAGAAAGAGTTCAGTTTTACGAGGGAACTATTATTGCAAAGAAAAATAGTTCTATTAATATGACAATTACTGTTCGAAAAATATTACAGGGTATCGGAATTGAGCGTGTTTTTTTAGTTCATTCGCCAAAAATTGATTCTATTACAGTTTTACGTTCATCAAAAGTTCGTCGAGCGAAACTATACTATCTACGAAATTTACGTGGAAAAGCTAGTCGTTTAAAACAAACTTTTAAATAGAATTTAAAATCTTTTAAAATTTTAATAAAAAAATTTCTTTGTATCAAATTTACGTAGTATAATGTAATGTAGTAAGGTGGAAGAAAATATTTTACTTTATAATTATTAAACATAAGGAGTTATATGGTTACTTACAAAGTGACATTATTAAGTGAAGAACATGATATCAATACAACAATTGATTGTAATGATGATGTATTTGTTTTAGATGCTGCTGAGGAGCAAGGTATTGAATTACCTTATTCATGTCGCGCAGGTGCATGCTCTACTTGTGCTGGTAAAGTAACAGCTGGTGAAATCGATCAATCAGAACAAACATTTTTAGATGATGATCAGGTTGAAGCTGGTTTTGTATTAACTTGTATTGCATACCCGAAATCAGATTGTACAATTTCAGTACATCAAGAAGATGAATTATATTAACTTATCTACATAAGTTCAAGATAATTAAGGAATAAGGCGAATTAATTTGCTCTATTCCTTAATTATCGAAATACCTTTAGAAGTTTAATTCTGCAGCTTGCACTTTTTCAAATTGTTTTTTCTTTAATACTAACATAATTTGTGTTATTAATACACTAAAACAAAATGCAAGATATCCATAAATACGGATCGGATTTTGTAAAACAATTTCAGATTCTTCTTGGCCAAAACCACCAACATTTGGATCAATATTTAAAGGTTGGTCAGCTTTTACTACTTGGCCTTGTTTTATACTTAAAATTAATCCAGCCGGAAGAACTTGTGATGTTTGTTTACCGTTTGAATTTAAAATTAAGATAGTAGACTCTCCCTTTTCAGTTACCGTAATCTCTGTTATTTGACCGCTTTGATTTGCACCAAATACATTTACATTACTTTTTTCACCTGTGGGATATACTTGACCACGGCCACGGTTACCACCAGCGTAGAATGGATACGTTAAATATTTTATATCTGAATTTTTCTCTGGATCAGGAGCCATAACAGGGAAAATTAACTCTTGATGAGTCTTTCCTGCAATTGGTCCAACTACTAAGATATTATCAAATTCACTACTATACGGTGAAATAAAAACACCTTTATTTTTTTCTTTTACTTCAGCTGGAATTTGATTTTTCGGTGCTAATTTAAAACCTTCAGGTAGCATTAAAATTCCACCAACGTTTAAATCAGCTTTTTTTCCATTTGCACCGAGTTGTTGTTTAGTAGTATCGTAGGGAACTTTAATTTCGACTTCAAAAATCGAATTTGGAAGAACTGCCTGGGGTGCTTCAATTTCAATTGCTTTTTGATTTAAATGGCAATTTGCACAGGCTAATTTACCATTTGCAGCACGTGGATTTGAATAGTTTTGTTGTGCAAAAACTGGATATGCTACTGCGTCTTGAATGCAAAAACCAAATGAATTTATAGCAATTGTTAAAGCAAATAAAAGACTTTTAAAAAACTTGTTAGTTGCCATAGTTTAAATATTTTTTAAGTATGGATATTTTATTATATAAATTAGTTCTTTATTAAAAACAAGATACCTAATCCTGATAAATATAATAACAGTATTGCTAAAGATAACAACAACTGTGTAAAAGGATCAGTCGAGGGCGTTAAAATTGCCCCAAGAATTGTCGACACTAGTATTATATACCGCCACGCACCCAACATTTGTTTAGCTGTTATAATATTTAATAACCCAACTAAAATTTGAATAATCGGTATCTGAAATGCTAAGCCAGTGCTGTAAAATAAAACTAAAATGAATTCAAAATATTGATCAAAAGACCAGAATGGTTCTAAAACTTCTTCACTGTAGTTTAAGAAAAAGTTTAAAGCAGCCGGAATTAACGTGTAATATGAAAAAGCTAATCCTAATGCAAATAAAACTAATGAACTTAATAGCAAAGGTAAAACAATTTTTGTTTCCTTTTTTGTTAAGCCTGGTAGTAAAAATAGAATCAATTGACCTATTACAAATGGACTTGAAAAAAGTAACCCTGTGTAAAATGAAATTTTAATAGTTGAAATAAAATATTCGCCAGGAGCTACTTGAAAGAATTTTACATTTGTAATTGGCATTTCTAAAATTTTAACTAAACTTTTGACTTCAATAAATGATACAGACGTTAATAATAGAATTATCCAAAATACAAGAAAAATTCGTTGTCTTAATTCTTCAATATGTTCTGAAAAAGGTAATTCCAATGTTACTGTTGTATTATTCGTAAAATTAAAATTAGAATTAGTCGTCATGTAATAAAAATTTATTGGTGATAGTTTGTTAAATTTAATTGTCTAAATAATCGTTAAACAGATTATTTAGACAAAAAGAGTTCTTAGAAGATTATTAATATTTATGATAAATAATTCACAGCTTCAAGACGAGCAGTTGCTTTTTTTAATTCAACTGAAGCATCTAATCTTTCTTTACTCGTCTTCGCATTTTCAACGGCTAAAGTAGCTTTTTCTAGTTCTTGTGTCGCTTCACTTAATCCGATATCCGTAAGTTCTTCAACATCATTCACCAAAACAGTAACACGATCTCGATCAATTTCAGCTAAACCACCACATAAAATAATTGGTGTCCATTTGTCGTTTAATTTAATTCTTAATAATCCTGTCTCTAAAGCTGTTATTAATGCTGCATGACCATCTAATACCCCGACTTGACCTGTTAAACCAGGTAAAACAACTTCATCCGCTGTTGTAGAACAAATTACTCTGTCAGGGGTAAGAACGCGAATGTTCATAACCATATGTCGTATTCCTTATTTTAGAGTTTCTGCTTTTGCAATTGCTTGATCAATATTACCTACAAGATAAAACGCTTGTTCTGGTAAATCATCTAATTCACCGTTTAATACCATTAAGAAACCCTTAATTGTATCCTCTAAACTAACGTATTCACCTGGTGAACCAGTAAAAATCTCAGCAACGAAAAATGGTTGAGATAAAAAGCGTTCTACTTTACGTGCACGTGCAACAGTTAAACGATCTTCTTCCGATAATTCATCGATACCTAAAATTGCAATAATGTCTTGTAATTCTTTATAGCGTTGTAATGTTTCTTTTACGTTTTCTGCTGTAGCATAATGCTCTTCTGTAACAATACCCACTTGTAACATCGTTGAAGTTGAATCTAACGGATCTACAGCAGGATAAATACCTTTCGCTGCTAAACCGCGGGATAACACAGTTGTCGCATCTAAATGTGCGAATGTTGTCGCTGGAGCAGGATCTGTTAAATCATCTGCTGGTACGTATACAGCTTGAATTGATGTAATCGAACCTTGCGTTGTTGATGTAATTCGCTCTTGCAATGCACCCATTTCAGTAGCTAATGTTGGTTGATAGCCTACCGCTGATGGCATACGACCTAATAATGCTGATACTTCTGAACCAGCTTGAGTAAAGCGGAAAATGTTATCAATAAATAATAATACATCTTGCTTATTTACATCGCGAAAATACTCAGCCATTGTTAAAGCTGTTAAACCAACACGCATACGTGCCCCTGGTGGTTCATTCATTTGACCATAGACTAAAGCTACTTTAGATTCCGCAAAGTTTTTTTCATTAATTACACCAGATTCTTTCATTTCTTCGTATAAATCATTTCCTTCGCGCGTCCGTTCACCGACACCACCGAAAACAGATACACCACCATGAGCTTTTGCAATATTATTAATTAACTCCATAATTAATACCGTTTTACCTACGCCAGCTCCACCAAATAAACCAATTTTGCCACCACGTCGATATGGTGCTAATAAATCAACTACTTTAATACCAGTTTCAAAAATTGATGGTTTTGTTTCTAACTCAGTGAATGCTGGAGCATCACGATGAATTGGTAAAGTTTCATCATATTTAACTTCGCCTTGCTCATCGACAGGCTCACCAATTACATTAAAAATTCGACCTAACGTTGGAGTACCGACTGGAACATTAATTGGAGTGCCTAAATCAATTGCTTCTACACCACGTTTTAAACCATCTGTTGAACGCATAGACACTGCACGTACCTTATTATCACCTAATAATTGTTGTACTTCAACAATTGTTTCGGTATTATCATCCAAGATAATTTTGATTGCACTATAGATCGGTGGTAAATTTCCTTCTGAAAATTTAATGTCTAATACAGGACCAATAATTTGAGTAACGTAACCTTTGTTTAAATTAGTTTTTACCATTTTTGATTTAACATATTTAAAATACTTGAGAATAAATATACTTTCACGGTTTTATTTATCAGTTTAAATTTTATCAAACTTCAAGTTTAATAATTATTAAACATTGTACAACAAAATAATTTGAATTCTTGATACTTATAAGATTTTTTGAAAAGCGTATTCGATTATTAATTAGTTATTATCACTTAATCTACCTGTTACTTTTAACCAATTTCGTGCTCCTGGATAATTATCTGGTGCTAGTTTAAGAGCTTGAATCCAATATTCCGCGGCTTTATCAAAGAGTTCTTTTGATAATTCGATGTATTCATCTTCTTCTAGACTCTGAGCCCGTAAAGCTTGTGAATGATATATAACTGCGATGTTATTTAAAGCTTGAGGAAGATTCGCGTTTAAGGATAACGCTTGATGATAAAACTCTAAAGCTTGTGTATATTTTCCTGTATTACCGTAAATGAGACCAATATTGTATAACGTATAACTACGATCATATGGATCTTCTTCAACTTGTAGGGCTTCATAATAGTTTTGTAAAGCTTCAGCATAGCGACCTTTTGACTGAGCACTCATACCTGCACGATAATAAGAAAAGGCTTCTTTTTCTTGTTTACTAGCTGGCAAAACTTTTAAAAGAATATCTGCTATTACTGTGAATGTTTTATCAATAAAATTTCCCATAGAACTTTCCTTATAAATTTTATAAATTAAACATTTAGAATCACTACATGTTAAAATATAGTGATTCTAAATAATTTTAAATAGAATTAGATGCTACAAAAGGAAATAATGATAATACACGAGCACGCTTAATTGCTTTCGCTAATCTTCGTTGTTGTTGAACCGTCACACCAGTGGCACGACGTGGGAGAATTTTTCCTTGTTCGGTGACAAATAAAGTTAATAAATCGATATCTTTGTAGTCAATATTTTGATTTAGGCTAATTGGAGACAATTTTTGTTTTTTTGATACCATAATTTATTTAATCTCTTTGTGTAGAGTTGTTTTATTACAATGCGAACAATACTTTTTTAATTCTAATCTTTCTGGATTATTTCGACGATTTTTCTGCGTCGAATAACGGGAAACACCAGGTGAACGCTTCTCTAAATTCGAACGACATTCAGTACACTCTAAAGTAATCAAGATTCGAGTACCTTTATTTTTTGCCATAAAATTGTTGACTAATAATTTTACTTACTATCTTGCCTAAAATTTTCTATCTTATCAAGGGTTAATAGTTATTATTAGAATTAAAAATTTTTATCATAAAAACTTTTAATTTTTTGTCAAATATATTATATTAGTCAAAACCCCTTATTTATAAAACAACTATTAATTAATTAATAATAATATGGCTAATAATAAATCCGCGCAAAAACGTATTCAAGTAAATGAACGTAATCGTTTACAAAATCGTTTTTACAAAAGTTCTGTTCGTACATTAATTAAAGTATTCTTAAAAAATTTAGAAATTTACAAAACTTCGAAAAGTCCAGAAGGAAAAGAAAAATTACAAAAAATTTTAAGCTCTGTTTATAGTCTAATTGATAAGGGAACAAAAAAAAATGTATTTCATAAAAATGCGGCGGCTCGAAAAAAGGCAAAATTAGCCTCGTCTTTAAAAATATCATAAGTTAGATTCGTTGATACTTTATCGCGTTAAGAAAATTTTAAATTTTCTTAACATTTATTTTTAAGAATTTACGGTTAGTCACTGACGAATCTAAATATATTCTATTCGTTGTTTCACTAATAAAAATTATGAAAAAAAATATGAATTATACTAATGCTCTTCCAGATTTTTTAGCCATGCAAAGAATAAGTTTTTGTTGGTTTATTACTCAAGGGCTTACAGAAGAACTTGCTTTATTTTCCCGAATTCAAGACTTCAGTCAAAATACTGAATATGTTATGTTTGGAGAAGAATATAGCTTAATTAAACCTTCATACAGTTTACTAATTGCACGAAAATATAGCGGAAACTATCGAGCTCAATTAGTAATTCCAATTGAAGTCAGAAATAAAGTAGTAAATAGTATAAGGTATCATAATCAATTTCCGATTATTACGTTGCCACTTATGACTACAGACGCGACTTTTATAATAAATGGTTGTGAACGCGTTATTGTCAGTCAAATTATTCGAAGTCCTGGCGTTTATTTTGAAAAAAATAAAAACCAAAAGACTAGAAATCAATTTAAAAAAAAATTGTCTACTGATATTAATAAACTAAGATCATTTATTCCATCCGGTGAAGCCTTTATCTCTGAGTTTGATTTATTCTTTCCTCTACCAACATCAATTTACGATCCAGTTAAAAAGAAAAAAAATAATCCCACACTGGCAAAGTAACTCCATTTATTATTACTCAATTAAGTACTTAAAACAGAAACAACAAAATTCAACATTTTATTTTTTGCAATCTTTTAAACTATATCGGGTGGCCTCAAAATTACTTTCATCAAAATCAAAACAACGCGTAATTCAATTATTTTTAAAATGGTTGAAACTGAAGAATAAATCTTTTGAATTTCAAGATGAAAAACAAATTTATTTAATTAAATATTTTAATTTTTTACTTACATCATTGATGAAGTATGAAATTTTGCAATCCAGTTTAACAACAAAATTTAATGAAGATAAAACGATTTTACTATCAAAATTCACAAAGTCGAATGCTATTTTAAATCTCTCGGATAAACAAATCATAAATTTGTCCATGATTTATAACAAATTAATCATTAATTCTCAAACATTGGCTCAAATGGAATTAAATTCAAATTTGTTTTTAATTACAAAAGAGCCCCGAGAATGGCTAACTGAGATGAGTAATTTTTTATTTTTGAAAAAACAAATCAGTAAAGCTACCTTTACATTGAAAAGTTTTCAAGAATTAACACAGTTACAAAATTTAAAACCAGCAATTTATTTCTCAATAAGTCTAAAAGAACAATTGAAATATGTCTTTGGGAAAAACAAATTAACCTATAAGTCTGATCGTCATAAATATTTAAAAACTAAAACCCAATTTCTTCTTTATCGAAAAGATCATGAAATTAAAACAAATTATAATAAAAAATACGATGAAAAGGATCTTTATACAGCAACAGTAATTCCAGAATACGGATCGTGGATTCGTATCGGTTTTCAACGCAATACAAAAATTAATTCTTATAAGTATCCTCTTAAAAGTCAAGAAGATGAAGTCATTATTCAGTTGGACAAGATAAATCAAAAGCCAGTTCTTTATTTATTAAAAGAAATGGGTCTAACTGATTTAGAAATTTATCAAAATTTAGAATACGCTGATTTCTTTTATTTCAATAAACCGCTATTAATTAATTCAAAACGTCTCTCTGAGCCTTTATCAAGGTTTAATTTAGGTTTAAGTTATTTTAAAAATATTTCTGAATTTTCAAGGATTTTTGATCCTACTTATTATCGTTTAGGTCGAGTTGGGCGATTAAAAATTAATAGTCGTTTAAATTTAAAAATGAGTGAACGATTGCAAACAATAACGTATGAAGACATTTTTGCAATTACTGATAAACTAATTAATTTAACTATTTCTAAAACAGTTCAAGATGATATTGATCATTTAAAAAACCGAAGAGTTCGATCTGTAGGAGAATTATTACAAAATCTTTTTAGAATTGGTTTTCAACGTTTAGGTAGAAAATTACGTAACCAAACTAATAAAATTGATTCGGGTCAGTTACTAAGCTTTAACATAGTTAATGCAAGTATTCGAGAATTTTTTGGTTCAAGTCAGTTATCACAATATCTGGACCAAACAAATCCATTATCGTCACTTACACATCGCCGACGTGTAAGTGGACTAGGGCCAGGCGGCTTCGATAGAGATCGAATTAGTTTTGCAGTGCGTGATATTCACCCAAGTCATTATGGTCGAATTTGTCCTATTGAAACACCCGAAGGGCAAAACGTTGGATTAATTGCTTCATTAACGACATGTGCGCGTGTAAATAAGTCAGGATTTTTAGAAACACCATTCTGGCGAGTAATTAACGGTAAAGTGGTCAAAACAGGTCAGCCTGTCTATTTAACGGCCGATATTGAAGATTTTTACAAAATTGCTCCTGCTGATATTGCAACTAATAAGGATAACTATTTAACAAAGAATGTTATTCCAGTTCGTTACAAACAAGATTTTGTTAATGTCACACCTTCTGAAGTAGATTTTATTGCAATATCGACAATTCAGGTCGTTTCAGTAGCGGCCTCATTGATTCCATTTTTTGAACACGATGATGCAAATAGAGCCTTAATGGGTTCGAATATGCAACGGCAATCAGTTCCCTTATTGTTGCCTCAAAAACCAATTGTCGGGACAGGTTTAGAAAATCAAATTGCAATTGATTCGGGTATGACTTTAAATTCTTATTCAAACGGTGTCGTTAGTTCAGTAACAGCCAATAAAATAGTAGTTAATGATAAAACTGGCAAAAGATTAACTTATAAATTACAAAAATATTTGCGCTCAAATCAACAAACTTGTATTAATCATCGCCCAATTGTTTGGAAGGGTGAACAAGTAAAATCTGGCCAAATTTTAACTGACGGACCAGCGATTACAAGCAGTGAATTATCTCTAGGTCAAAATGTATTAATTGGTTATATGCCTTGGCAAGGTTATAACTTTGAAGATGCTATCTTAATTAATGAACGTTTAGTGTACGACGACGTATTTACGTCTATTCATATTGAAAGATATAAAATTGAGATTGATCGAAATTCAGATACATTGGAACGAACAACAAAAAATATCCCAAATTTAAACCCTCGAGAAATTAGGCATTTAAATGATGATGGAATAGTTACTGTAGGTACATTTGTTCGACCGGGTGATATTTTAGTTGGTAAAGTTATTTCAAATAACACATCTGAACAGTTACCTGAATCAAAATTACTACGAGCAATATTTGGTGCAAAAGCTAAAGGAGTAAAAGATAACTCTTATAGAATGTCAGATGGAGAATATGGTCGGGTTATTGAAACGGTAACATTTAATCGTCGTACGAAATTAACATATAAATTTGAAAAAATTTATGTTTTTATTGCTCAAATTAGAAAAATTCAAGTCGGAGATAAAATTGCTGGACGCCATGGTAACAAAGGTATAATTTCGCGTATTTTATCGCGCCAAGATATGCCATTTTTACCCGATGGCACACCATTAGACATTTTATTAAATCCATTAGGTGCACCATCGCGTATGAATGTTGGTCAATTGTATGAATGTCTGTTAGGACTAGCGGGTGACAAATTAAATGCGAGATTTAAAATTTTGCCATTTGATGAAATGTATGGGTTAGAAATTTCCCGCATTCTAATTAATAAAAAATTACGGCAAGCGTCCATTGCTAAAAATGAAAGTTGGCTATTTAATCCTTATGCACCTGGTAAAATGGTGTTAATAGATGGTCGAACCGGAAAAGAGTTTGAAAATCCTGTTACAGTTGGAAATGCTTATATGTTAAAACTTATTCATTTAGTAGATGATAAAATGCATGCTAGAGCAACGGGTCCATATTCATTAATTACACAACAACCACTTCGTGGTAAAGCCCAGCATGGAGGTCAACGGTTTGGGGAAATGGAAGTTTGGGCTTTAGAAGGTTTTGGAGCTGCTTTTACACTGAAAGAATTATTAACAATAAAATCAGATGATATGCAAGGTCGAAATGAAACTTTAAATGCTATTGTTAAAGGTCAACAAATTCCTAAATTCGGAATTCCTGAATCATTTAAAGTTTTATTGCATGAATTACGCTCTATTGGATTAGATATGAGTACATATAAAATTAATCGATTTAATTCCACAAAACGTTATGAAGTTGAAGTCAATTTAATCGAAAAATATAATGCTTTATCCAAAACTTTTTCCCCTACTTCAAATATAAACGATATTTCATTTTAATATTACTAATGGTAGAATCGACAAAAGAATTTGACTATATAAAAATTAAACTGGCATCTCCATTTCGGATTTTACAATGGGCAAATCGAAAATTACCAAATGGCCAATTCGTAGGAGAAGTTCAAAAATCAGAGACAATTAATTATCGTACATTTAAGCCTGAAATGGATGGATTATTTTGTGAACGTATTTTTGGGCCCAGTAAAAGTTTAGAATGTGCTTGTGGTAAATATAAGCGTGTGAGATATGAAGGTTTAATTTGTGAAAGATGTGGCGTTGAACTAACAGAATCAAGAGTCCGACGTCATAGAATGGGGTATATTAATTTAATTTATCCTGTCACTCATGTTTGGTATATAAATAGTCGCCCAAATTTCATGGCTCTATTATTAGAAGTAGAAGAATTTGAAAAAAAGCTGGATACAACTTACACAACGCATTCAGAAAATTGTAAAAAATGTGACGGTCTTAAATTAACAACCTCAACAGTTGTTGATTTATGGGATGAACGAGTGAAACGTATTAAACTAGCCTCTCTTGCCTATTTCATTGCCGAAGATGAAATTTCATTTTATGGCATTCATTGGGATTTACAGCAATATAGAAGGAGTCGAGAATTAGGTTATACTGGTTATCCATTAAAACCATATCCAAAACCCCAAAATCGTCGTTATAGTACTCCTAAATATTTATTACGAGCAACACCTAATTTTTTAATCGGTGCTCCTTTGATCAAACGGGAGCTTGAAAAATTAAATCTAAAGTCAGAAATTTTTCGCATGCGTTACTTTATTTTAGTTTGTACGAAAGTATTGAATAAAGAAAAGCCTATTTATGATGAATCAAGATGGTTTAGAAAATGGGAACAACAGCGTATTTATAAAATTCGTGAACAAGCTATAAAACGAATTCGAATTTTAGAAAATTTGGTTGGAACAGGATCAAGCCCAGCTTGGATGATTCTTACTATATTACCAGTTATTCCACCTGCGCTTCGTCCAATGATTCAATTAGAGGGCGGGCGATTTGCTACTTCCGATTTAAATGAACTTTATAGACGCATTATTACAAGAAATAATCGATTACTTCGACTTTTAGAAATTGATGCGCCACAATTAATCATTAGAAACGAAAAACGTTTATTACAAGAAGCTGTTGATACGTTAATTGATAATGGAAAACGTGGTAAAATTGCTTTAAGTGCAAATAATAGGCCTTTAAAATCTTTATCCGATATCATAAAAGGTAAACATGGTCGTTTTCGACAAAATTTATTAGGAAAGAGAGTAGATTACTCAGGTCGTTCAGTAATTGTAGTAGGCCCAAGTTTAAGATTAAATCAATGTGGCTTACCTTATGAAATGGCAATTGAGTTATTCCAACCTTTTATTATTCGTGAATTAATTAATCAAGGTTTAGCAAGTAATATGAAAATTGCTAAAAATTTAATTCAACAAAATGAATCAATTATTGATCCGGTTTTAGAAAAAGTTTTAAAAAGTCACCCGATTTTTTTAAATCGAGCACCAACTTTACATCGATTAGGTATTCAAGCTTTTGAACCTATATTGGTTCAAGGTCGAGCAATTAAATTACATCCGTTAGTTTGTTCAGCTTTTAACGCTGATTTTGATGGTGATCAAATGGCTGTTCATATTCCTTTATCTTTAGAAGCTCAAGCTGAATGTTATATGTTGATGTTAGCACCATATAATTTTTTATCCCCGGCAAACGGAGAACCAATCATTATGCCGAGTCAAGATATGGTATTAGGATGTTATTATTTAACTGTTAATAACATTAATGGATTATTAGGTTCAAGTCACTATTTTGCTAATCTTGCTGATGTAATACTAGCTTATAGCCAAAGTAAATTAGAGATTCATAGCGCAATATGGATTAGATTGGAAGAACAAGAAATAAACGAATCAATTTTACTTAAAACAACTATTTTAGACGATGAAACAAAAATTGAGTTTTATGAAAATTTACAGATTCGTAAAACTAAAGATAATCAATTAATTGTTCAATATGTACAAACAACTACAGGACGTGCCATTTTAAATTATATAATTCAAAAAACCCTAAATTTTTTATAAATAATAACGTGAAATAGCAAATCAATTTTATGAAAAATTATAAATATCAAAATACGTTGATTGGAAAAAAACAGTTACGCCAATTATTAGCTTGGAGTTTTACTAATTATGATTCAATGCAAGCTTGTGCATTAGCTGACGAATTGAAATACCTTGGATTTAAATATGCTAGTCAAGCCGGAATTTCTATTAGTATTGAGGATTTAAAAATTCCATTTGTTAAAAATTTGATGCTTGAAAAAGCGAATCAAGAAATTATAAATGCTGAAAAAATATATCTAAAAGGAAAAATCACTGACGTTGAAAGGTTTCAAAAAATTATTGATACTTGGAGCCTAACAAGCGAGTCTTTGAAAGAACAAGTAATATATTATTTTAAGAATTATGACCCTTTAAATTCCGTCTATATTATGGCATTTTCTGGTGCTCGTGGAAATTTATCTCAAGTTCGCCAATTAGTAGGAATGCGGGGTTTAATGTCCGACCCAAGTGGTGAAATAATGAATTTACCGATTAAAAAAATTTCAGGGAAGGATTAACAATAACTGACTATTTGATGTCTGGATATGGTGCTAGAAAAGGAATTGTTGATACAGCATTAAAAACAGCCAATTCTGGATACTTAACGAGACGTTTAATTGATGTTGGACAAGATGTTTTAATTCGAGAAAAAGATTGTTTGACCAATCACTCATTCTTGTTTTCAGTTAGTAACGAAGAATTGAAATCACTAAATTTGATTTATCAAAAGATTTTAGGGCGTGTTTTAAGCAAACCAATTCATGATCCAAAAACAAATAGGATTTTGGTTCCGGCAGGTACTCAAATCACTCCAAAACTTATTGAGAAATTTAAGGAATATAATGTCAAGAAATTTTATATACGTTCACCATTAACTTGTAATTTATATCGAGCAATTTGTCAAAACTGTTATGGATGGGATTTAGCAAATGAGAATTTAGTCGATATTGGTGAAGCAATTGGAATTCTTGCGGGTCAATCTATTGGTGAGCCAGGTACTCAGCTAACTATGCGTACATTTCACACCGGCGGTATTTTTACGTCGGAAGCTCGTCAACAAATTACTACTCCTATTAACGGTGTTATAAGATTTTACAAAACTTTAAAAACCGTCTTATTAAGAACAAATCGGGGTGAAGACGTTTTAATTACAAAAAATTCTGGTTCTGTGATTTTAATTCCAGACGATGAAGATCAAGATTTAGTACAAATTGAAATTTTACGAAATACAATTTTATTTCCTAAAAACAATCAATATATTGTGAAAGATACTGTTATTGGTGAATTATTAAATACAAATAGACAGATTAAAACGGAAGTAAAACCTATTTTAAGCGATACCTGTGGTGAAATTTTTATGCCCGTTTTAAAGAAAAAAATTAATCTACTAAATAATAATAAATTATTGTGGATTTTATCTGGACAACTTTATAATGGCCCAATTAACTCATTTGTTAATTTTTATTCTGACTATAAATTAAACTGTAGAAGTTATATCTTTAGAACTAAAATCATTAATCATTATTCTGGCTCTGTAGAATTTATCAATACTAAATCAAATTTATATCAACGTTTAATTAGGATTAAAAATAATAAATATGCATTTTTTAATTCAAAGTTAGAAAAATTAAGATATTCTATTCAGCACAAAAATTATTTATTGAATTTACAAGGTGATAAATATTTAGTAAAAATTCAAAAGAAAGATTTACGGTTATATTTACAAGCAACAAGAAATTATCAAGTAGCTACCTTAATCACTAATAGGTTTAAAACATTAGTGGGTGGAACAGTTTACTATGATCACCAAAATGTATATAAAAATTACAAACCAAATTCAACTATTAATTATTTAAGTCGTGTTAACTTCTTGAACAATTATAAACCTGTTGTTTCTCATAAAACTATTATCTGGTTAGGTGAAGAAGTTTATAAAGTAAATTGTGAATTAAATATTTTACTTGCTGAACATGGCGATTTTATTTCTGAAGGTTTTGAACTTATTCCTGGTCTTTTCTCCAAAACTTCGGGAGTTGTTGTAATTAAACAAAAAAATAATCTCATTCACACAATTTCAATTAAATCTGGTTTAGTTTATGAAGGAAAAAAGTTTAAAATGACTTCTAAAAAAGTATACTATCCAGGTGAAATTATTTTTTCTCATATTCCAATTACTAAAATTTCTTTCTGCGAACATATTACTGGAAAAAATATTGAGCAATTACTTGTACGACCAATTGAAATTTATGAATTTCCATATCTAAATAATATTTCTGCCAAAATTCAAAATACGCATAATAAAGACTCAAATATTAGATTAAGCTCAAAAATCATATATTCATATAAACCAAACCAGTTGATTAAAGGAACACGAAATTTAAATCTAATTTCGACTATCTTGACTCTTAAATCTAAAGAAACTGTCACAAAAAATCTAAATTTGGAGCTATCACATAATCAAAAAACCAAATTAATCGATCTTAAAATTAGCGAAAAATTTAATTTAAATCATTATATTTCACCTAATTTACGATATAAAAATCTTCAATCTTGCTTATTAATTCAACCCAATCAATTTATAGATCGTTATACTAATTTAGGTTATTTAGAATCAAAAACGTCCAATTCTTTAGAAATTGTAAAAATAAAATTAAAAATTAAAGATAGTAAACAGATCCTTTTAATTTCAAATCAAGATTGTCTAACTGTGAAAAAAGAGAAGTTTATTGGTAAAAAATTAAATGATTTTATTATTAATAGTTCAAACGTGAATGAAACGGGCAAAATAATTATTGAAAATGAAAATAACTTAACATTACAAAAGGGAAAACCGTATTTTTTTCCAAATTGTAAAGATGATAACGTGATTAATAAGACAAATCTACAATATAAAACTATTTCTCCAACTCGTGTTTCTCCACGTCTGGAAAAAAATATTAATTACAAAATTTCATTAAATTATTATGATATGATGAAATTATCAGTAAATAAAGATTGTACTCTCAGTGAAAAAAACGAGGATCCCATTAAGATTAAATCGGAATTTTCAAAACTATTTTTAAAGAAAAATGGAAAATTATATAGTTCATTAATACCCCAATTTTTCAAAAAATTTTCATTACACACTTCAGAATTTAGTCCAAAGTACAAACAAATAATTCAACCTAATGGATTAGCAAAACGTACAATTGGTAAAATGGACAGAACATTATTAATGCAAAGTTCTGAGATTACGAAAAACGATTATAAAAATTTAAAAAATTCTAATTATCAATTAGCACTACTGAAATTTGTTGAGTATCCTTTCACGAAATCAACCAAATCTATTGGTTTATACTCAATAACAGAAGATTATTTTGAACAAGATGTTAACAGTGTGTTTTGTAAAAATAGTGAGTTTATTGAAGAAGGGGAAACGTTAGGACTATTAAATTTAGAAAAAGAAATTACAGGCGATATTGTACAAGGTTTACCAAGAATCGAAGAGATTTTGGAAGCTCGGAAAAAAATTCAAATATAAAACGCATTCCGACGAGTCAAAAAAAGGTTTATTAGTACAGAAATCGAGTTTAGATACTAATTTTGAATTTCGTAAGCTTGGAACTAATATTAAAGAAAATGAAAAAGTTAATCCCCATAAATTGTTAAAAGTTTATTTTAATTATTATGGATGGATTAAACCATTTATTTGCGATCAAAAAGAAGAGATAAAATATGCTCGTTTAATAAAAAATTATGAAGGTAGTTATAAAAGTTTTAAAAAAGTTCAATCTTTTATTTTAGATTCTGTGCAAGCGGTTTATCAATCTCAAGGTGTTATCATTAATGATAAACATTTAGAAGTTATTATTAAACAAATGACGACAAAAGTTTTGATTACTTATGAAGGGAATACTCCACTTTTAAGACGTGAAGTTATAGACTTATATCATATTCAGTATATAAATCAAATTATTCAAAGCCAGGGAAAACAATCCGCTTGTTATGTACCATTACTTCTTGGTATTACAAAAGCAGCGTTAAATAATCCTAGTTTTATATCTGCTGCCAGTTTTCAGGAAACTACTAGAGTATTAACAAAAGCCGCTATCGAAGGACGTATTGATTGGTTACGTGGATTGAAAGAAAACATTATTATTGGACATTTAATTCCCGCTGGAACTGGTTCACAAAATTATCGAAATTGTTTCAAAAAAGAAAGTTTGGTTAGATCAAAATTGCCAAAATCTTTTGATACTATTCTCACTCGTTAAGAAAGAAAGCTAGACAAGTTTTTTATTGTCTGCTAGGGTTTATGCTAGAAATTAATATATTTAATTAAGTAACTTAAAATTTTATGTCTGATATAAGTTTATCTCAATTATTAGAAGCCGGCGTCCACTTTGGCCATAAAGCCTATCGCTGGAACCCAAAGATGTTCCCTTACATTTATAGTGAAGTCAATAATATTCATATTTTAGATTTAGTACAGTCTGCTACGCTATTAAAAGAAGCAAATTTATATCTAGAATCAGCGGCGCGTGAAAATAAGACATTTTTATTTGTTGGTACAAAACGTCAAGCAAGCACCTTAATTGCTCAGGAAGCAAAACGCTGCGATTCGTATTATGTAAATCATCGTTGGCTGGGTGGAATGCTAACAAATTGGTCAACTTTAAAAGAACGTATTGCTCATTTAAAAGATCTTGAACAACAAGAAGCTAATAATACTTTCGATTTATTAACAAAGAAAGAAGGTGCTTTACGTCGAAAAGAATTAAAAAAATTACGTAGGCACTTAGATGGTATTAAAGATATGAAAAACTTACCAGACATTGCTATCGTTATTGACCAAAAACGAGAAACAACGGCAATTCGTGAGTGTAGAAAGTTAGGAATTCCTGTTGTATCAATTTTAGATACAAACTGTGATCCAGATTTAGTCGATATTCCAATTCCAGGAAATGATGATGCGGTAAGATCTATTAAACTAATTCTAAAATCTCTAACAGATAGTATTCTTATTGGGAAGTCGTAAAGAAAATTTAATTAACTTATAAACAATTTTTATAAAATTATATGAAAACAGAAATCGATGCTAAAACAGTAAAAAAATTGCGTGATGAAACCGGTGCAGGTATGATGACTTGTAAACAAGCGTTAACTGAAAATCATGGTGATTATGATAAGGCAATCGAATCATTAAGATTGAAAGGTATGGCAACTGCTGATAAAAAATCAAGTCGTAATACGAATGAAGGTTTAATTTATTCTTATATTCACACAGGAAGTAAATTAGGAATCTTACTTGAGATTAATTGTGAGACAGATTTTGTAGCACGTCGTGAAGAATTCACTGACTTAGCAAAAAATATTAGTATGCAGATTGCGTCTAATCCGGAAATTCAAGTCGTTTCATTAGACGATATTTCTGATTTGACAAAAATAGAAGTGCGGAAATTTGAAAATGCTAAAGATGATTTACAAAATAAACCCGAAGAAATTAAAAATAAAATTGTAGAAGGCCGAGTTGAAAAAAGCTTGAAAAAGCAAGTTTTATTAGAACAAGAGTATATTCGTGATCCTAATATTACTGTAACCGAATATATTAAACAGGTAGTTAGTATTTTGGGTGAAAATATTCGAGTACAACGTTTTACACGTTATGTATTAGGTGAAATAGATTAACATTTTTTGTCATTGTGATAAGCTAAAGTTGGTATTGTAAACTCAATTTTAGCTTATCGTTTGATTCATTATTTTATAGTTTGTTTAATAAATGATACTACTGATTGTATCAACAAATTTCATTTGTTGAAAAAAATATAAATAAAAAAGAATTGGCATATTAAAAACTGTAAAAAATGTTAATTGTTTTAAACAATTAACATTTTTTAATTTTATTTTGTTACTAAAAATTAGTAACGACCACCTTCTGGATTAGCTTGAACACTATAACTTTTAGTAGTATAAGCAATACGACGACCTTCAAGTTCTTGACGTTCTAAGTAGAAACCTGGTTCGTTGCTAGGACGGTTTACAATGAAAGACATAACACAACTTTCAGTACCGTAAGCAGCGTTAAATGCATTAATACGGATATAACCAGCTGCGCATGATTTACGAGCTTCTCTTAATTCAAACATTACAGATGCAGGATCTTTAACATCAAATAAAGGTAAACCCCATAATTCCCAGTAACTGTTACGGGGATGTGGATCATCTGTCCACTCAACGTTCATTGCCCAACCTTTTGTAATGCAATAAGCGATTTGTTTTTCAATTTGTTGATCAGTTAAATCTGGTAAGAACGAGAAGCAACCTTGTGTAAGTCTCACTATTCAAATACTCCTTTAATTTTTAAAAGTAATTTATTATACGTTTGCTGTTGGTGTAACAGAGAAATCAGATGTATCTGTAGATGTATAGTTAAAACTAATATCTTTCCATAAATCTAAAGCTGTTTGTAAAGGACCACATGTTTTCGCAGCGTTGCGTAAAATTTGAGGACCAATATCACTATTAAAGTAATCAGCACCTTCGTTACGAGCTAAAATCATTGCTTCTAACGCAACACGATTAGCTGTAGCACCAGCTTGAATACCATCTGGATGACCAATTGTACCACCACCGAATTGTAATACTACATCATCACCTAAATAATGAACTAATTGGTGCATTTGACCACAGTGGATACCACCAGAAGCAACAGGCATACATTTACGTAAACTTGCCCAAGTCATTTCGAAGAAAATACCGTATGGTAAATTAACATTTAAATGAGTTAGTAATAAAGTATCGTAGAAACCTTTAATCATTAAAGGATCGCCTTCTAATTTACCTACAACTGTACCAGCATGGATATGATCCACACCACACATACGCATCCATTTACAAATAACACGGAAGTTGATACCATGATTTTTTTGACGCGCGTAAGTTGAGTTACCAGCACGGTGTAAATGTAAAATTAAATCATTATCACGCGCCCAAATCGCAGCTGATTGGATTGCAGTATAACCCATAACTAAATCGATCATAACAACGATAGAACCTACTGTTTTAGCATATTCTGCACGTTTGTAAACTTCTTCCATAGTACCAGCTGTGATGTTTAGGTATGAACCTTTAGTTTCACCTGTAGCTGCAGAAGCGCGATTAATACCTTCCATACAGTATAAGAAACGTTCTCTCCAACGCATGAAGGGTTGTGAGTTAATATTCTCATCATCTTTTAAGAAGTCTAAACCACCTTTTAAACCTTCATAAACTACACGACCATAGTTTTTACCAGATAAACCTAATTTAGGTTTTACTGTAGCACCTAATAATGGAATACCATATTTGTTTAAACGTTCACGTTCTACAATTACACCAGTAGCAGGACCTTGGAACGTTTTTAAGTAAGAATGAGGGATACGCATATCTTCTAAACGTAACGCAGATACAGCTTTGAAACCGAATACGTTACCAATAATAGAAGCTGTTAAGTTAGCTAAAGAACCTTCTTCAAATAAATCACATTCATATGCGATAAAAGCGAAGTATTGATCAGTTGTATTTGGAACTGGATCTACACGGTAAGCTTTAGCACGGTAACGATCACAAGCTGTTAATAAATCAGTCCATACAACAGTCCATGTTGCAGTAGATGATTCACCAGCTACAGCTGCAGCAGCTTCTACTGGATCTACACCTGGTTGTGGTGTGATACGGAATAATGCTAAAACATCAGTGTTTTTTACTGCATAAGCAGCATCCCAGTAACCCATCTTAGCATAAGGAATTACACCAGATTCGTAACGGTCACTTTTAATTCGAGTCCGTTCTGATACAGATTGAGACATTGATTTCTCCTTGGAATAAAAAGGCAATATATAGTAGATATTTAACTAATTTTAAAAAATTAGTTCTGTCGGTTGAGTTAATCTTAACAACCTTAACTAACATTATAACATCCTTAACATAGATTATAAAAACATATATTATTTAACAAAGTTATAACTTTTTAGAATAGCTTTTAATTGAAAGTTTTAGAAGTTTGTTAAATCAGTTAAAAATTACTTTATAATGCCGTAATGATAATAAGTAATAGTTAAAAAATTTTGAATAATTCATCTATATGTTTTAAATTAGCGAATTAATTATGGTTAACAAATCGAATAAAGTTTTAAACAAAAATATAACCAATTTGGTAAATCAGACTTATCAATATGGATTTTCAACAACCATTGAAAAAGATATTATTGAAAAAGGTTTAAATGAAAAGACTATTCATTTAATTTCACAAAAGAAGAAAGAAACAAAATTTTTATTAAATTTTCGTTTGAAAGCTTATAAGAAATGGAAACAAATGCCTGAACCCGAATGGGCATATATAAAATTTCCACAAATTGATTACCAAGACGTTATATATTACTCCGCTCCAAAATCACAGAAAAAATTAAAAGATCTCAGTGAGGTAGATCCCGAATTACTTAAAACATTCGAAAAATTAGGTATTTCTTTAACAGAGCAAAAACGTTTAGCTAATGTCGCTGTTGATGTAGTTTTCGATAGTGTCTCAATTGGAACCACTTTTAAGGAAGAATTAAATAAATCAGGTGTAATTTTTTCTTCAATTTCAGAAGCAGTTACTGAATATCCTGAATTAATTGAAAAATACTTGGGATCAGTTGTTCCAATTGGAGATAATTATTTTGCAGCTTTGAACTCAGCAGTTTTTACAGATGGCTCTTTTTGTTATATTCCTGAAGATACAATTTGTCCACTAGATCTTTCGACCTATTTTCGAATTAATGACGAAAAATCTGGACAATTTGAAAGAACGTTAATTATTTCAGAAAAAAATAGTCAAGTAAATTATCTTGAAGGTTGCACAGCCCCGCAATATGATAGTAATCAGCTACATGCAGCTGTTGTTGAATTAATTGCACTAGAAAATGCAAATATTAAATATTCAACAGTGCAAAATTGGTATGCAGGTAATGAATTTGGAAAAGGTGGAGTTTACAATTTTGTAACTAAACGCGGTTTATGTGCAGGATCCAGCTCGAAAATTTCGTGGACACAAGTTGAAACTGGATCGTCAATCACTTGGAAATATCCTAGTTGTGTTCTTATTGGAGACAATTCACAGGGTGAATTTTATTCAGTCGCTTTAACTAATAATTATCAGCAAGCAGATACCGGAACGAAAATGATGCATATTGGAAGAAATACACGAAGTCGAATTATTTCAAAAGGCATCTCTGCTGGTAAATCAAAAAATAGTTATCGGGGTCTTGTTAATGTAACAAGTAAAGCTTTAGGTGCAAGAAATTATTCACAGTGTGATTCACTATTAATTGGTGATTTATCAAACGCTAACACATTTCCATTTATTTCTGTTCAAAACTCAACAACAAAGATTGAACATGAAGCTTCGACTTCTAAAATTGGTGAAGAACAAATTTTCTATTTTTTACAACGTGGTATTTGTTTAGAAAAAGCAGTTGAATTAATGATAAGTGGATTTTGCCGTGAAATTTTTACTGAATTACCATTAGAATTTGCTGCAGAAGCAGATAAACTATTAACTTTAAAATTAGAAGGAAGCGTAGGCTAATGACTTTAAATTCTCCTCTATTAGAGATCAAAAATTTACAAGTTTCTATTAATGAAAATCAGATTCTAAAAAATCTAAATTTAACTATAAATAAGGGCGAAATCCATGCTATTATGGGACCGAATGGGTCAGGTAAAAGTACTTTCTCAAAAGTTTTGGCTGGTCACCCAGCTTATTCAATTTTAGGTGGTGATATCTTATTCAAAGGTTCAAGTATTTTAGATCTTGAACCTGAAGAACGTTCACATTTAGGTATTTTTTTAGCGTTTCAGTACCCAGTTGAAATTCCAGGGGTTAGTAACGAAGACTTTTTACGTTTAGCATATAATTCTAAGCAAAAATTCTATAATAAAGTAGAAGTTGATCCAATAGAATTTTTGACGATTATCACTCAGAAACTACAACTAGTTAATATGTCAGCCAGATTTCTTGGCCGAAATGTTAATGAAGGTTTTTCCGGTGGTGAAAAAAAACGAAATGAAATTTTACAAATGATTTTATTAGATTCTGAATTATCGATTTTAGATGAAACAGATTCTGGTCTCGATATTGACGCTTTGAAAATAATTTCAAATGGAATTAATAATTTTATGGGACCCGAAAAGTCGATTATTTTAATTACACATTATCAACGATTATTAGATTATGTTAATCCCAATTATGTTCATGTAATGCAAAATGGAAAAATAATTAAAACTGGCTCTGCTGAGTTAGCGAAGGAATTGGAAGCGAAAGGTTATGAATGGCTAGAAACTTAAACTTCCAAAAAATAGAGTCTTTTTATAAAAATAAACCTAAAATACCTCGATGCCTCTTATAATATTAGTTGTTCCTGTATATTTTTTAATATTGGGTAATTTACTAAATTAGTTAAATTTTATGTACCCAGAAATTTTTTATTCAAATACGTTTACATTATTAGCGGAGGCGGAAGTTGGAAAACATTTTTACTGGAATATTGCAGGATTTCTAGTACATGGTCAAGTTTTAGCAGTTATGTGGTTTGTAATATTAGTTTTATTAATATTTTCACTTCTAGGTACTCTAAATGCTGATCGTATTCCACATGATTTTCAAAATTTTATGGAAGCATCAGTAGACTTTGTCACAGATATTGCTAGAGATCAATTAGGCGAAAGCTTCTATAAAGAATGGATTCCCTTTATTGGCACATTATTCTTCTTTATCTTTGGAAGTAACTGGGCTGGTGCAGTCATCCCTTGGAAATTAATAGAATTGCCGGAGGGCGAGCTTGCTGCTCCAACCAATGATATTAATACAACGGTTGCTCTAGCTTTATTGACCTCTTTTGCTTATTTCTATGCAGGTTTGAGTAAAAAAGGTTTAGGGTATTTCAAAAGATATATTGAACCGCTTCCACTTCTTCTACCGATTAATATTTTAGAAGATTTTACAAAACCTTTATCATTAAGTTTCCGATTATTTGGAAATGTTTTAGCTGATGAATTAACAATTACAGTATTAACATCATTAGTTCCTTTAGTTATCCCATTACCAATTATGCTATTAGGAGTTTTTGCTGGTTCAGTACAGGCTTTAATTTTCTCAACTTTAGCAGCTGCATATATTGCAGAAGCACTTGAATAAAGTTAAGTAAAATTACTGCAATTAGATTTTTTAAAAATTACTTAAATACTTACAATTTAAAGTTTATTATGGATCCTATCATTTCTGCTGCTTCTGTTATTGGTGCTGGTTTATCGATTGGTTTAGCTGCAATTGGGCCTGGTATTGGTCAAGGTACTGCTGCTGGTCAAGCGGTTGAGGGTATTGCTCGTCAACCTGAAGCAGAAAACAAAATTCGTGGTGTATTATTATTAAGTTTAGCGTTCATGGAAGCCTTAACTATTTATGGCCTAGTAGTAGCATTAGCTTTATTATTCGCTAACCCGTTTAACACTTAATTAACAGTATAAAATTTTTAAAATAATGTAAAAGTCATGATCGATTTTAACTTTTACATTATTTAACTTTGTAGTTTTTGAACAACTGTTTGATTTTTTAAACTACTAGAATTTTGTTAACAAAGTTAATGATTTTCTTTATTAAACAATTTTAATTCTATAGTAGAATACATAAATTTGTATGATTAATATTTCAATGCTAATTTCAAATTCAGAAGTTAGTGGCCCTGGTGGATTATTTGATTTTAACGCAACTTTACCCTTAGTTGCTATTCAATTTATATTATTAATGGTTTTGTTAAACATTTTATTATATAACCCATTATTAACAATTATCGAAGAACGTAAAGAGTATATCTTGACGAATCTGGGTAAAGCTTCCGAATTGTTATCAGAAGCTAACAAACTAACTCAACAATATGAGCAAGAATTAGATAACGTTCGTAAAGAAGCACAATTAGAAATTACAAACTCACAAAAAATTCATAAAGAAATCTTAGAAGTTGAATTAAATATTTCTCAAAAATATATTGATAATTTATTAGATACTATTCAAAAAGATCTTCTTGCTAAAAAAAATATTGCACTTAATAGTTTAGATGAAATTGTTCAATCTTTATGTGTCGATATTGAAGCTAGATTATCAATTTAAATTTTTTGTTAAACGTAATTTTCCTTTTTATAAGTGAACAGTTTATATAAAAACTCGAAAACATGGAAAATTTTGATCAAATTTTTACATTACTTGCCGAACATGAAGGTATTGGTTTAAATCTGAATATTCTTGAAACAGGTTTACTAAATATTTTGACGTTAGTTGGTATTTTAATCTATGCTGGTAAAGATTTTTTAGGATCTTTATTAGAAGAACGAAAAACAACGATCGTAAAAGGTGTTCAAGATGCCGAAGATCGTTTAAATGAAGCACAGAAACGTCTAAACGAAGCACAAAAACAATTAAATCAAGCTAATCTTGTAATTAGTGAGATTAGAAATGAAACTATCGCAACGAAAAAAGTATTATTAGAATCAGAAGTATTTGGAGCTAAAAAAGATTTAAAAATTCGTTTTGAACGTGCATTAGCAATGTTTAAGTCAAAAGAGCGTCAAATATTTTTAGAAATTAAACAACAAATTATTTCGCTTGTGCTGAAACGGACGGTAATTCGTGCACAACAAGCATTTGCACCAAAAGAACGTGCAACTACGTTAATAAATGATACTATTAATAAATTGGAAGGAGATTTACTATGAGCGTAAATCCATTAACGTTGAAAATTGCAAGTCCATACGCACGAGCATTATTTGATTTTTCAGTTGAAAAAAATATAATGCATCAAATTACCGCAGATTTTCAAAATTTAGAAATTTTTTTAAAAGAAAATACTGAATTAACTGAATATTTAGACAATCCAGTTGTTAGTAAGAATGCAAAATGTGAAATTTTAGCAAAAACATTACAAGCGCAGCTTAACGATGAAACTTTAAAGTTTTTAATGATTTTAGTGGAACGAGGACGTATTAGCTTATTAACGTCAGTTATTACGATTTATTTAGAACTTGTATATGAAACAGCATCAATTAAAACAATTGAAGTTTCAACTGCTTTTGAGTTCACAACTTCGCAAAAAACGATCTTAGTTCAGAAATTAAAAGAATTAATGAATGCTCGCGAAATTAGATTAATGATTACCGTTGATCCTAACTTAATTGGAGGTTTTTTAATTAAGACTCAATCGAAGGTAATAGATTTTACAATAAAAAATCAATTACAAAAATTAGCAAAACACTTAGATACTGTTTTAGAAATTTAATTATAAATAAATCTTTTATTAACTTTTTATTTTAAAATAATACAATGATAAATATTCGTCCAGACGAAATTAGTAGTATTATCCGTGAGCAGATTGAAAAATATGATCAAGATGTTAAGGTAGATAATATTGGTACTGTATTACAAGTTGGTGATGGTATTGCCCGTGTTTATGGTCTTGATCAGGTAATGAGTGGTGAATTATTAGAGTTTGAAGATAAAACTATCGGTATCGCCTTAAATTTAGAAAACGACAACGTTGGCGTTGTACTAATGGGTACGGGACGTCAAATTTTAGAGGGTAGTACAGTTAAAGCAACTGGTAGAATTGCTCAAATTCCTGTAGGAGATGAATTTTTAGGTCGTGTTGTTAGCCCTCTAGGTGTAGCAATTGATGGTAAAGGTGAAATCGTAACATCAGATTCTCGATTACTTGAAGCGATGGCACCTGGTATTATTAGTCGTAAATCAGTTTGTGAACCTTTACAAACGGGTATTACATCGATTGATGCAATGATTCCAATTGGGCGTGGTCAACGTGAGTTAATTATCGGTGACCGTCAAACTGGTAAAACATCGATTGCAGTTGATACGATTATTAACCAACAAACTGAAGATGTAATTTGTGTTTACGTAGGTGTTGGCCAAAAAGCTTCAACTATTGCTCAAGTTGTAAACGTGCTTGAAGAAAAAAATGCAATGTCATACACAATTGTTGTAGCATCTAGTGCCAATGATCCAGCAACATTACAATATATAGCACCATATGCCGGTGCAGCATTGGCAGAATATTTTATGTATAAAGGTAAAGCAACACTAATTGTTTATGATGATTTAACAAAACAAGCCGTTGCTTACCGTCAAATGTCATTATTGTTGCGTCGGCCACCAGGACGTGAGGCATATCCAGGTGACGTATTTTACTTACACTCACGTTTGCTAGAACGTGCTGCAAAACTTAGTGATAAACTAGGTGGTGGAAGTATGACAGCACTTCCGATTATTGAAACACAAGCTAGTGACGTATCAGCTTATATTCCAACGAATGTAATTTCAATTACCGATGGGCAAATTTTCTTATCAAATGATCTATTTAACTCAGGTATTCGCCCAGCGATTAATGTCGGTATCTCGGTATCACGTGTCGGATCTGCTGCACAAACTAAAGCAATGAAAAAAGTTGCAGGTAAATTGAAGTTAGAATTAGCTCAATTTGCAGAATTAGAGGCATTTTCGCAATTTGCTTCAGACTTAGACGAAGCAACACAAAAACAGTTAGCACGTGGAACACGCTTACGTGAGGTTTTAAAGCAACCACAAAACTCTCCGTTATCTGTTGCTCAACAAGTTGCTCTGATTTATACAGGAATTAATGGTTATTTAGATGATTTACCGGTTTCAAATGTTAAATCGTATTGTGCAAGTTTGATGACATATTTAACTACTTCAAAAAAACCATACACCGAAATTGTTCGTACAACAAACCAATTTACCGAAGAGGCTGAATCGTCTTTAAAAGAAGCAATTCTTGAATCAAAAGAAGCTTTTAGTAAAACTAATTAGTATTTTTGCCACTGACTAAATTCTATTCAGTGGCAAAAATATATTATCAGACCTAATTTTTTTTATTTATGTTTTCTTAGTTAAAATATAACAATAAAAAATTTATTATCTTAAAGCATTAAAATTGCCCTAAAAAGCTCAACTTCAGATCAATTTTTAAACTGAAATGAAGTTGAGCTTTTTAGGGCAATTTTCTATTAATTTTTGACTGGCAAAACAGTGTATTGATTAATTAATTTACGGAATTCTAATCCATCTATTGTTTCTGCGTCTAATAATTTTTCTACGACTAGATCAATCACCACACGATTATCTCGAATTATTTCTATTGCTATCTTTTCACAATGATTAATAATTTTACAAACCTCAGAATCAATTCTATCAGCGATTGCTTCGTTATATTCGCCACCCATGAACATTTGTTGATTATTATCATCTTCTAAGGCAATTGGTCCAATATTTGACATACCGTAACGAGTTACCATCTGGCGGGCAATATTTGTAACTTGTTGTAGATCATTACTTGCACCAGTCGTAATTTCTGGATCACCAAAAACGACTTGTTCTGCAGCCCGACCTGCTAACGTTGTAATAATTCGAGCCAATAAAGCTGATCGCGAAAGTAACATTTGATCTTCTTCTGGTGCAAACCATGTAAGACCTTTTGCCCCGCCGCGTGGAACTAAAGTAATCTTTTCAACTTCATCATGATTTTCTAATACCGATCCGACAATTGCATGACCAACTTCATGATAAGCAATTAATTTTTTATTTTTAGTATCTTCCATTGTACTACCAGCGATACCACCAATAATTCTATCAGCTGCTTCATTAACTTCATTTTTTGTGATCGTTACTTTTTTATAACGTGTCGCTAAAATAGCTGCTTCGTTTAATAAATTAGCCAAATCTGCGCCCGAAAATCCTGGTGTACGATTAGCTAATTGAACTAGGGATACATCTTCGGCAAATGGCTTATTCTTAGCGTGAACTTTCAGAATACCAATTCTACCTAAACGATCTGGTAGACCAACAGTAATTTGGCGATCAAATCGGCCTGGACGTAATAATGCAGCATCTAAAATATCCACTCGATTGGTTGCACCAACAACAATGACCCCTTTATTTTCTTTAAATCCATCCATTTCTGTTAATAATTGATTTAAAGTTTGTTCTCGCTCATCGTTTCCACCACCAACTCCGGCACCTCGTTCACGACCTACAGCATCAATTTCATCGATAAAGACAATACATGGAGTATTTTCTGACGCCTTTTTAAATAAATCACGTATTCGTGATGCACCAATACCAATAAACATTTCTACAAACTCTGATCCAGCAACACTATAGAATGGTACATTAGCTTCATTAGCAATTGCTTTTGCTAATAATGTCTTACCCGTTCCTGGAGGTCCTACTAATAATACCCCTTTTGGTATTTTTGCTCCAACTAAAGTATATCGCTCAGGTTCTTTTAAAAATGATACTATCTCTTCAAATTCTGCCTTTGCTTCATCAATACCTGCAATATCATCAAATGAGATACCTGTATCTGGACGTTGATCAAATCGCGCTGGTGATTTACCTAAATTCATTGGCGATGAATTAGAATTTCCAGATAGATTGTCCGAATTTTGAAAAAAGAAAATTAAACTTCCAATAAAGATTAATGGTAATAATAAATTACTTGCTAATGTAATAAAAATACTTTTTTTGGGTGCTGGATGAGCATCAAAATTGATTTCATATTCTTTTAATTTTTGTATTAATTGAGATGTTCCAACTGGAATTTCGACTCTAATCGATTGCGGACGATTTCCAAGTTCTGGGCTCGAAGCTTGAACAATTGCATTTCGACTATTATCATATAAGTCAACTTGTTTTACCCATCCCATTTCTAAATATTCTAAAAATCGACCATAAGTCATTCTTGAACTACTTACATTGGCACTAACTTCAGGTTTTGACTGTACTTCTTCAAAGCCAATTACATTAAAGGTTCTTAAGCCAATGAAAATACATGCCAAGAGAAATAATCCAATAAGAATTTTTTGTATTGTATTTCGTTCCATTATATTTGTTAATTAATATATATATATTATTTATAGTTTTGTTCTTAACTAAACAATAACACAATTGGCTCTCTTAAACCAACTATCATTAAATTTTTATTGTTAAAATTGTTAAGGAATGACTTAGAATAAGATCCAATACTATAATTTATTAAAATTTTAATTATGATTGATCGTGGTTCAGAAGTTCGAATTTTAAGAGAAGAGTCATATTGGTTTAACGAAGTCGGAACTGTTGCAACCGTAGATCAGAGTGGAATTCGTTACCCAGCCGTTGTAAGATTTGAAAAAGTTAATTACAGTGGCACAAATACGAATAATTTTGCATTAAGTGAGTTAGTTGAAGTTAGCAGTCCAAAAAAAAGGATAAGTAACAATCATTCAGAGACATTAACGATTAAAAAGTTTAGTAATCTTTGATTGATTGCTATACTTTTTTTATTATAGTATTGTTTTGTATTTGAAATTTTTATTTTTAAATAGTCATTTATTATGTTAGAACATATTCAAATTGGTCAAATGGCGCCTAATTTTATTGGAGTTGGTGTTTATAAGAATCAATTGGGTAAAATTCGACTATCAGATTATCATGGAAAAAAATATGTAGTCTTAATATTTTATCCATCCAATTTTACCGCTGTTTCACCAACAGAGTTAGTAGAATTAAATAATCGAATTACTGAATTTAAAAAACTATCTACACAAATTCTTGCAATCTCTGTAGATAGCCCATTTTCGCATTTACAATTTTTATTATCAAAGAGAAATCAGGGTGGACTTGAGCACTTAAACTATCCCTTAATTTCAGATTTAAGTCAGACAATTACAAGTAATTATAAATTATTAACAAAAGATGGATTCTCTTTACCAGGTGTATTTATTATTGACAAAGAAGGTATAGTTCAATACTATACGGTTAATAACTTATTATGTGGACGAAGTGTCAATGAGTTACTTCGTATTTTACAATCTCTTCAGTATCTTAAAGAAAATCCGGGACAAGCGTGCCCGGTTGATTGGAAATATGGGGACAAAATTTTATACTCTCATCCGTTGAAATCAAAGCTTTATTTCAAAACTTTATATTCTCAAAAAAAGACTTAAAAAATTATGCCAAAATTAAAGACTCGAAAAGCAGCAGCGAAACGATATAAAAGAACGGGTACTAGTAATTTCTTACGGCGACACGCTTTTAAAGGACATCTTTTAATGAAAAAATCAAATAAACAAAAACGGAAATTGTCGCAAACTATTTGTGTAAGTAGAAGTGATATAAAATCAATCAAATTAATGTTACCTTATTAATATATTAATCAGAAAAAAACATGGTAAGAGTCAAACGCGGTAATGTCGCTCGTAAACGTCGTAAAAAAATATTAGCACTTGCAAGTGGTTATAGAGGCGCGCACTCAGTTTTATTTAGAGTTGCAAATCAACAAGTAATGAAAGCTTTACGTTATTCTTACGTCGGCCGAAAACAAAAAAAACGAATATTTCGAAGAATTTGGATTAGTCGAATTAACGCTGCTTCGCGTTTAAATGGCATTTCCTATAGTCAATTAATTCATAGATTTAAAAAATCAAATATTGATTTAAATCGTAAAATGTTATCACAAATTGCTGTATTAGATACAGTGGCTTTTAAAACCTTACTAAATGCTTAACAAAAAGAATTAAATTAAAATTGTGTTCATTTTAAAACTGTATTCTAAATTAAAAACTATATTAAATTTAGACAAAGATGAGTGTTAATGGAGATTTAGACAAATTAATTGAAAATCTACCCGCATTTCTTCGTGAACACTTAAATCAACATGATTCGAAAGATCAACTTATTGAAATTGTATTAGATTTAGGAAGACGTCCCGAAGCTCGTTTCATTACTGGTCCTCAATACTTGTCTCAAAAAATTATTTCTTGGCAAGATATTGATTATATGACGAAAAGAGTAAGTAAATTTAGTAATGAAAATCGAGCGGGTATCGAAAGAACTCTTCACCGAATTAGCTGTATTAGAAATAGGCAATTTTTAATAAATGGATTAACTTGTCGAGTTGGCAGAGCTGTATTTGGGACAATTTCTGCTATTCGAGATTTATTAGAATCAGAAAAGTCTATTTTAATCTTAGGTAAACCAGGAGTAGGTAAAACCACTATCATTCGTGAAATTGCTCGGGTCTTAGCTGATGAAATGGAGAAAAGAGTCATAATTATTGACACTTCTAATGAAATTGCTGGTGATAGTGATATACCACATTCCGGTATTGGCAGAGCAAGGAGAATGCAAGTTGCTAAGACTGAATTACAGCATCAAGTTATGATTGAAGCTGTAGAAAACCATATGCCACAAGTTATAATCATTGATGAAATTGGTACAGAACTTGAAGTCTTAGCTGCTAGAACAATTGCAGAAAAAGGCGTTCAACTCGTTGGAACAACACATGGAAATTGTTTAGATAATTTAATTAAAAATCCCTCATTAGCAGATTTAATTGGTGGTATTCAATATGTGACTTTAAGTGATGACGAAGCAAAGAGGCGTGGGACGCAAAAAAGTATTCTAGAGCGAAAAGCTTACCCAGCTTTTGAAATAATTATCGAAATTAATAATCAAAGCTCGTGGACAATTCACGAAGATGTTAAGACTTCCGTCGATTTATTTTTGCGTGGAAGTTTTTTCGTGGGTCAGATTCGTCAATTTGCTTTGTCTGAGAAAATTAATATTAAAGCTCAAAAATTTTTAAATCAGCAAAATCTCCTTTTAAAAAAAGATTCTACCGATAATTTAACATTGTTAGAAAAAAATTGGATATCAATTAACCAGTCTCGGTATGAGAAATCATTAAATCTTAAGTCAAAAACTTTGATAATTTATCCTTACTCGTTATCTAATAATTTACTTAAAGAAGTTTTACTGAAGATGAGAGTAAAATTTGTTTTAACGAATGAAATTCGGAAGGCAAATTTAATTATTGGATTAAAAAAGCACTTAAATCAAAATTTTAAACTAACGAATTTAGCAAAGCAAAAAAATATTCCAATTTATAGTTTAAATCAAGTTAGTTTTTATCAAGTTAGTAAACTTATTCAATTTCTTTGCTCATAAAAAATTTTATTAGGTGTATTTAATCTATATAGTGTTAGTAAACGTATGTATCGATACTTGATATAAAATAAGGAGAAACAGTTGTGAAAGACAATTTTACACGATTACAAAGTATTGTTGGGAAACAATTGGGGATTGATCCAAGTAAGGTAAAATTAGAGTCAGATTTTGGAAGAGAATTGGGAGCTGATTCGTTAGATGTTGTAGAATTAGTTATGGCTATTGAAGACGAATTTGAAGTAAACATTGAAGACCAATCAGCAAGTCAGATCGCAACTGTTCAAGATGTTCTAAATTATTTAGAGAGAAATTAAGAATTAATTTGGTTTTGATTATTCTTATAAATATAAAAATAATTAAAACCAAATTAATTCTTGCTTAGAATTTTCAAAACAATTTTAAACCTTGTCTAATTTCAAGAAATTCGTTATCATGGGTGTGGGTATTTTGAAAACTTCAATTTAATGAGTCTTTGACTCGGGATATAGCTCAGTTTGGTAGAGCACCTGCTTTGGGAGCAGGGGGTCGTAGGTTCAAATCCTACTATCCCGATTTAATAACACCTAAAATGGATCGATCTTTTAGATAATGTTAAGATTTTAATCCATTAATTTAAAATTAGTTCTACCATATTTATTTTTTTATGTGACTTTCTTAGTATTTTGAGTTGTTGATTGATAATAGTTTTATTATATTATGTATTATTAAACTGATACTAATTCAAAATTACTAATGAGCTTAGATGAAAAATTTATTCCACTCCGAACTGCCTTTTACGAAATAATTGGAAATTTTTTTAAGCAACTCGCTGGTTTATTCGGATATCCATCCAATCCTGGTATGCCAACGATTACAGATTTTCCAAGTAATGTATATGTACGGTCACAATTTCTTGATAATTTACCTATTCACAGAACATTCTGGCCTCCAATTCAAAGACCTGAAACCTGGTTTGAGATGATCTTTGGTCCTGCACCAAAAGTCGATGCAGTCCCACGATATATTTATGAAAGTAAAGATGAAGGATTCTATAATTTTTATATTGAAAACTATAAAAATATTTATTTTTTACCTGATTGGTTATCAGAATTTATTCAAGTACGACTACATCTTTGTTTAGATATTACAATTTTAGAAACTATTCGTGAAGTTTTATTTGTTGGTCTAATGGTATATTCACAAATTGTAATCTTACGTATCGCGCTCTCTTGGTTTATTTACATTAACCCTTATACTTTTCCATGGTGTTACTTAGCGGCTGCGGTAGACTGGACGGAAGATGTCTTACAGGGTATTGTTCCTGCTATATTAGGAGTAAATATTACAGGCAGTGTATTTTTAGGAATTCTTGGAGTAGTGGCGGATAGTCTAAATCATTTAGTTTTTACTATGCCATTTTTACCAAGTGAAGGTGAAGAAACCAAATTATTGATTAATGAACAGATGAAAGATGTTTTAGTTTTTCATTATTTACCTATTTTATGGTATCGTTATCCAGTTCCAAATGAAATTCGAGAATTTTGGTATAAGGAACGACCAGATATTTTAGATTATATGCAAAAAGCGTACAAAGATTTGGATATTCAATTTTTACCAGATAGTATTATTAGAGAACTGAATCAACAAAAATTAACAACAGAATTATTCATAGATCAAAATTCGTCTCCAAATTTTTTAATTGAATCTATTTCAACTGAAATGTTATCTCAAAGTAATCAAGAGTTTTTCAATTTTATACTTAATTATTTTGAAAAATTACTTTAAGTATTTATCCAACTGAAAATTTAAAAGCATTTTTTTAATGAGTTTTAATTATGTTACTTTTAGTCTTAATTTCAAAAACTAAATCAAAGTAACATAAAATATTTTTTAAAGTTTTATGAATTAATTTTAACATAACTATTTCTTATGACCTTTCCTCAGTAATCTATAATTCAACTTTATAGAAATACTTTTAGAAATAAGTTATAAAAATTCAAGGAAATTTTAAGAGAGTTTGATCCTGGCTCAGGATGAACGCTGGCGGTATGCTTTACACATGCAAGTCGTACGGGAGTTTTTAACTCAAGTGGCGGACGGGTGAGTAACACGTAAGAATTTGCCTTTAGGAGGGGGATAACAACTGGAAACGGTTGCTAATACCCCATATGCTTTTGAGTGAAATGGAATTTCCGCCTAAAGAGAAGCTTGCGGCTGATTAGCTTGTTGGTAAGGTAATGGCTTACCAAGGCGACGATCAGTATCTGGTTTGAGAGGACGATCAGACACACTGGAACTGAGACACGGTCCAGACTCCTACGGGAGGCAGCAGTGGGGAATTTTCCGCAATGGGCGAAAGCCTGACGGAGCAATACCGCGTGAGGGATGACGGCCTATGGGTTGTAAACCTCTTTTTTCAGGGAGGAATCAATGACGTGTACCTGAAGAATAAGCATCGGCTAACTCCGTGCCAGCAGCCGCGGTAAGACGGAGGATGCAAGTGTTATCCGGAATCACTGGGCGTAAAGCGTCTGTAGGTGGTCCAATAAGTCAACTGTTAAATCTTGAGGCTCAACCTCGAAATCGCAGTCGAAACTATTAGACTAGAGTATAGTAGGGGTAAAGGGAATTTCCAGTGGAGCGGTGAAATGCGTAGAGATTGGAAAGAACACCGATGGCGAAGGCACTTTACTGGGCTATTACTAACACTGAGAGACGAAAGCTAGGGTAGCAAATGGGATTAGATACCCCAGTAGTCCTAGCCGTAAACAATGGATACTAGATGTTGAACAGATCGACCTGTGCAGTATCAAAGCTAACGCGTTAAGTATCCCGCCTGGGAAGTATGCTCGCAAGAGTGAAACTCAAAGGAATTGACGGGGGCCCGCACAAGCGGTGGAGCATGTGGTTTAATTCGATGCAACGCGAAGAACCTTACCAGGGTTTGACATGATACGAATTTCTTTGAAAGAAGGAAGTGCCTTTTGGAACGTATACACAGGTGGTGCATGGCTGTCGTCAGCTCGTGTCGTGAGATGTTGGGTTAAGTCCCGCAACGAGCGCAACCCTCATTTTTAGTTGCCTTTTGGAACTCTAAAAAGACTGCCGGTTATAAACCGGAGGAAGGCGGGGATGACGTCAAGTCAGCATGCCCCTTACACCCTGGGCTACACACGTGCTACAATGGGCGAGACAATGAGACGCAAATCTGCGAAGACAAGCTAATCTATAAACTCGCTCTAAGTTCGGATTGCAGGCTGCAACTCGCCTGCATGAAGTTGGAATCGCTAGTAATCGCTGGTCAGCTATACAGCGGTGAATTCGTTCCCGGGCCTTGTACACACCGCCCGTCACACCATGGAAGCTGGTTATGCCCGAAGTCGTTACTCTAACCGCTTGGAGGAGGACGCCTAAGGTAGAATTAGTGACTAGGGTGAAGTCGTAACAAGGTAACCGTACTGGAAGGTGCGGTTGGATCACCTCCTTTTAAAATTATAAAATTTTAAAATTAACGGTCGATAAATACTAAATAGAAACGGGCTATTAGCTCAGTTGGTTAGAGCGCACCCCTGATAAGGGTGAGGTCTCTGGTTCAAATCCAGAATGGCCCAACGGGGGTATAGCTCAGTTGGTAGAGCACCGCCTTTGCACGGCGGTTGTCAGCGGTTCGAATCCGCTTACCTCCACATGAAAAATTTTAACATTTTTTAATCATAAGATTAAATAAGTCTTAAATTCAAGGAATTAAGAGTTTATGGGGGATACCTTGGCATTCAGAAGCGATGAAGGACGTGGTTACCGACGAAACGCTTCGGGGAGCTGGAAACAAGCTATGATCCGGAGATCTCCGAATGAGGAAACTCTAATACTACTTATTGAATACATAAATAAGAAAGAGCGAACCTAGGGAACTGAAACATCTTAGTACCTAGAGGAAAAGAAAGTAAAAACGATTCCCTTAGTAGCGGCGAGCGAAATGGGAACAGCCTAAACTTAATTTTAAGGGTAGCGGGACAATTATTAATGATTAAATGTGACAATTAGACGAACTTAGATGGAATGCTAAACCAAAGAGAGTGATAGTCTCGTAGTCGAAAATTGAAACAATCAAATTGTATCCCAAGTAGCATGGAGCACGTGAAATTCCGTGTGAATCAGCGAGGACCACCTCGTAAGGCTAAATATTCCTGAATGACCGATAGTGAAATAGTACCGTGAGGGAAAGGTGAAAAGAACCCCGGGAGGGGAGTGAAAAGAACATGAAACCATAAACTTACAACCAGTAGGAGGACGACTAAAACGTCTGACTGCGTGCCTGTTGAAGAATGAGCCGGCGACTTATAAGTAGTGGCAGGTTAAGGTAGAGAATACCGGAGCCATAGTGAAAGCGAGCCTGAATAGGGCGTTTGTCACTGGTTATAGACCCGAACCCGGATGATCTAACCATGGCCAGGTTGAAGCTTAGGTAATACTAAGTGGAGGACCGAACCGACTGATGTTGAAAAATCAGCGGATGAGTTGTGGTTAGGGGTGAAATGCCAATCGAATTCGGAGCTAGCTGGTTCTCCCCGAAATGCGTTTAGGCGCAGCGATGAATGTTATAGCTTAGGGGTAAAGCACTGTTACGTATGCGGGCTGGTAATTCGGTACCAAATCGTTGCAAACTAAGAATACTAAGTGTACAGTTCATCAGTGAGACTGTGGGGGATAAGCTCCATTGTCAAGAGGGAAACAGCCCAGAGCACCAGTTAAGGCCCCTAAATAATTGCTAAGTGATAAAGGAGGTGGGAGTGCATAGACAATCAGGAGGTTTGCTTAGAAGCAGCAATCCTTTAAAGAGTGCGTAATAGCTCACTGATCGAGTAAACCTGCGCCGAAAATGTACGGGACTAAGTAATTTGCCGAAACTGTGCGATATATAAAATATATCGGTAGGGGAGCGTTCTGTTGTAGGTTGAAGTATTAGCGGAAGCGGATATGGACGAAGCAGAAGTGAGAATGTCGGCTTGAGTAACGAAAATATAGGTGAGAATCCTATACCCCGAAAACCCAAGGTTTCCTCCGGAAGGCTCGTCCGCGGAGGGTAAGTCAGGACCTAAGGCGAGGCTGAAAAGCGTAGTCGATGGACAACGGGTTAATATTCCCGTACCATTATTTGTTGATATCGAGGGACGGAGAAGGCTAAGCTGGCCGGATATTGGTTACCGGTTTAAACGTTCGAGATGATGAGAAACGGCGAAAACGTTTTGAGTTGAGGCGTGAGTACGAGATGCTACGGCATTGAAGCAGTCTATGTCATACTTCCAAGAAAAGCTTGCACTGTCATAAACAAATAATGCCTGTACCATAACCGACACAGGTGGGTAGGTAGAGTATACTAAGGGGCGCGAGATAACTCTCTCTAAGGAACTCGGCAAAATGACTCCGTAACTTCGGGAGAAGGAGTGCCTTATTTATAAGGTTGCAATAACAAGATCCAAGCAACTGTTTATCAAAAACACAGGTCTCCGCTAAGTCGTAAGACGATGTATGGGGGCTGACGCCTGCCCAGTGCCAGAAGGTTAAAGAAGTTGGTTAGCATTAGCGAAGCTGATAACTGAAGCCCTGGTGAACGGCGGCCGTAACTATAACGGTCCTAAGGTAGCGAAATTCCTTGTCGGGTAAGTTCCGACCCGCACGAAAGGCGTAATGATTTGGATACTGTCTCAGAGAGGGGCTCGGTGAAATAGACTTGTCTGTGAAGATGCGGACTACCTGCACCAGGACAGAAAGACCCTATGAAGCTTTACTGTAACTTGAAATTGAAATTGGACTTTATTTGCGCAGTATAGGTGGGAGGCTTTGAAGGTATTCTTGTGGGAATACTGGAGCCATCAGTGAGATACCACTCTTGTAATGTTAGATTTCTAACTTTGAATCATTATCTGGTCAAAGAACAGTTTCAGGCGGGCAGTTTGACTGGGGCGGTCGCCTCCTAAACGGTAACGGAGGCGCACAAAGGTTTCCTCTGAACGGGTAGAAATCGTATCTAGAGTGTAAAGGCATAAGGAAGCTTGACTGTGAGACCTACAAGTCGAGCAGGGACGAAAGTCGGTCTTAGTGATCTGACGGTGCTGAGTGGAAAGGCCGTCACTCAACGGATAAAAGTTACTCTAGGGATAACAGGCTGATCTCCCCCAAGAGTTCACATCGACGGGGAGGTTTGGCACCTCGATGTCGGCTCATCGCATCCTGGGGCGGTAGTACGTCCCAAGGGTTGGGCTGTTCGCCCATGAAAGCGGTACGCGAGCTGGGTTCAGAACGTCGTGAGACAGTTCGGTCCATATCCGGTGTAGGCGTTAGAATATTGAGAGGAGCCTTCTTTAGTACGAGAGGACCGAGAAGGACATACCTATGGTGTACCAGTTATCGTGCCAACGGTAAACGCTGGGTAGCTATGTATGGAGTGGATAACCGCTGAAAGCATCTAAGTGGGAAGCCCACCTCAAGATAAGTATTCTCATCACGTAAGTGAATAAGGTCACGGTAAGACTAACCGTTTGATAGGCATTAAGTGTAAACCTAGTAATAGGTGTGCTGAGATGTACTAACAGACCGAAGACTTGAATTTTTTTAATACAAAAATGCTTTTTATAAAAGCATTTTTTTGCTTTGGTGTTTTTAGTGTACTAAGCGGAACCACACTGATCCATCTCGAACTCAGTTGTGAAACGTTATAAATCGACGACAATACTTGGAGGGGGACCTCCTGGGAAGATAGTTCAATGCCAAAGTTTTTATCGAAATCAGACTTCTAAATAGATTTAGTTCTACTCGTAATTCTTCACCAGTCACTTCGACTATATTAGATTTTCTAAAATTGATTCAAGTTCTAAATACTACTTACTAAGATATTTGTATTAATTCATTCTTTTTTGCGAATAACAAGTAATAAACAAAAGAAAACTCTCTTTTTAGTTTATCTACTCAGGCTTAAAAATAGAAAAAGTTAATAGTCAGAAAGATTTCCTGTAGTTTATAATAAATGAAGATGGTAACTTAGATTTTAAACGTTTCATTTTAATTAAATATACTATAATATATAGTGTATTTAATTAAAATATTTCAAAAGGATTATCACTTATGGATACTCGTTTAATAGTCATTGCTGCACCGGTATTAGTTGCTGCATCATGGGCTTTATTCAATATAGGTCGTTTAGCTATTCAACAAATTCAACGCTTAAAACGTTAATTTTCCAAATTCGAATCAAACAAAAAAGTTAGAGTCAGATTTGACTTCTCAAAAAATTTAAAGTATTATTAAAGAAGAGATAATTTAAGTTAAAAAATAATGGCTGTACCTAAAAAACGGACATCAAAATCTAAAAAGAACGCTAGGAAGGCTAACTGGAAAAGAAAAGGTTATAAAGCTGCTCAAAAATCTTTATCATTAGCTAAGTCTATGTTAAAAGGAAAAACTACGAGTTTTGTTTATAGTATATACGTAGATGATGAATAAATCTTTAAATAAAACTTAAAGATTTATTTACTAAAAAATTAATATTAAATATTGTTCCAATTGAACGGATGTGGCGAAATTGGTAGACGCGCTAGATTTAGGTCCTAGTAACTTCTGTTTTGAGAGTTCGAGTCTCTCCATCCGTAATTTTATTTCTATATAATTTAGTATTACTTTTTATTATACAAATTTCACAAATAAGATATGCTTCCTTTTACACTTCAACAGTTACGTATTTTAAAAGCTGTTGCAACAGAAAAAAATTTTACTAAAGCAGCAGAATTACTATATCTTTCTCAACCTTCATTAAGTAAACAGATTAAAACATTAGAAAAAAATTTAGATATTTTATTGGTCAATCGAGAAAATAATAAAATCTCTCTTACCGAAAACGGGAAAATTTTTTTACAATACTCTGAACGAATTTTAGCTTTGTGTGAAGAGAGTTGTAGAGCGCTTATTGATTTAAAAAATGGTGAGCGAGGAAGTCTAACAGTTGGGGCAAGCCAAACAATTGGAACTTATTTAATGCCCCGCGTCTTAGCATTATTTGCTCAGAATTATCCTCAAATTGACCTAAAAGTCCAAGTAAACTCAACCCGTATTGTTGCAAAAAATATTTTAAATCGAGAAATTGATATTGCAGTTGTTGGTGGTGAAATTCCTTTAGACCTAAAAAAAATCTTACAGTGGAAAAATTTGTTGAAGATGAATTCAGTCTTATTATTCCTAAATCCCATCCTTTTGCTAACAAAAAAATTGTTACCAAAGAAGATTTATATCATCTTAATTTCATTAGTTTAAATTCTAATTCAACAATACGGAAATTTATCGATAATATCTTAATTCAAAATCAAATTGATACTAAACAATTAAAAATTATTATGCAACTTAATTCAATTGAAGCAATAAAAACAGCTGTTAGTTTAGGTCAAGGTGCCGCTTTTGTATCTTCGGCTGCGATTGAAAAAGAAATTGAGTTGAAAACAATTGAAATTTTAAAAATTGAAAATATTCGAATCACAAGAACGTTATCAATAATTAGTAATTCTGAATCTTATAAATCAAAAGCTTTTGAATTTTTCTCGAATGAGCTAAAAAAATTAAAAAATGAAATAGAAAATTAAAATACAATTGTAAAAGAGTTGACGTTTTAAAAAATTTTTTAGTATTATACATTTAAATAAAAATCAATTAAGTTAAACTATGAAATATGCAATTGTCGAAATAAGCGGTAGGCAATTTTGGATTGAAACCGGAAAATACTATGATTTCAATCGAATTCCAACGGAACTAGGTAAACAAATTACATTAAATCGCGTTTTATTATTAAATAATGAAGGTGAGATCTTAATTGGTAAACCTTATCTAGATAGCGTAAAAATAAAAGGAAAAATTTTAGAGCATTTACGTGGTAAAAAAACTATTGTCTACAAAATGCGTCCAAAGAAAAAAACAAGAAAAAAACAAGGACATCGTCAGGAACTAACACGCGTTCTAATTGAAGATATCATTATTAATTAAAATAAAATCTAGGAGTAAATGTTATGGCACACAAAAAAGGAGCCGGTAGTACAAAAAATGGTCGTGATTCAAATGCGAAACGTCTTGGGGTAAAACGCTTTGGTGGTGAACAGGTTACCGCTGGAAATATTCTAATTCGTCAACGTGGTACGAAGTTTAAACCCGGAATTAATGTAGGATGCGGAAAAGATTTCACTTTATTCGCTTTAACAAATGGTATTGTAAAATTTGATTATGCAAATGGGACGCAAAAATGTATAAATATTATTGATTAATAATAAATATTTAAATAATTGTAAAATGCTAAAGAACCCATTTAATAACAATTCACTCATAAATAAGTATCAAAGTTTAATAAACCAAATTAATACATTAGAAGATGAGTTAAAAACATTAACTGACAGTGAATTACGGGCAACCAGTTTTAAATTGAAAAAACAATATGCAGAAAGTAAAAACTTAGAATCTTTAATTCCAAAGTCCTTTGCACTTACACGAGAAGCCAGCTTACGCACTTTAGGATTACGACATTTTGATGTGCAATTAATTGGTGGACTTGTCTTAAACGATAAAAAAATTGCTGAAATGAAAACTGGTGAAGGAAAAACACTCGTGGCAACTTTACCAGCTTATTTAAACGCTTTAACAGAGAAAGGAGTTCATATTGTAACCGTTAACGATTATTTAGCAAATCGTGATCAGGTATCCATGGGTCAAATTTATCGCTTTCTTGGTCTAAATACTGGCTTAATTCAAGATGGTATGCCCAATTTTGACAGACGAGAAAATTATAAAGCCGATATTACCTACGTTACAAACTATGAGGTTACTTTTGACTTTTTACGTGATAATATGGCATTGAATCTAAAGGATGTAGTTTTACGTCCGTTTAATTACTGTATTATTGATGAAGTTGATTCTATTTTAATTGATGAAGCTCAAACCCCCCTAATTATTTCAAACAATATTCAGACACCAATTGAGAAGTATATCGTAGCAGCCGAAATTACTGATTATTTAGAATTAAACACTCATTATAAAGTTGATGAAAAAAATAAAAATGTTATTTTAACAGAAGACGGTAGTAAGCAAATTGAGCAAATTTTAAGTGTTCAAGATCTATATGATCCCCGTGATCCATGGATTCCATACATAATAAATGCGCTTAAAGCTAATGCTTTATATTTTAATAACGTTCATTATATTGTTCAGAATAATCGAATTATTATTGTCGATGAATTTACTGGACGAATTATGGCCGATCGACGATGGGGAGATGGCTTACATCAGGCAATTGAAGCAAAAGAAAAGTTACCGATTCGACAAAAAACTGAAACAGTTGCGGCAATTACTTATCAAAACTTTTTCTTATTGTATCCTAAATTATCTGGCATGACAGGCACGGGTAAAACGGCTGAAACAGAGTTTGAAAAAATTTATAATTTATCTGTTGAACAAATCCCAACCGAACGACCAACTCAAAGAAAAGATTTGCCAGATTTAATTTACAAAGATCAATTTTCAAAGTGGAACGCAGTGGCGCAAAATTGTAACCAAATTGCCAAAATTGGACAACCAATTTTAGTTGGGACGACAACTGTTGAGAAATCAGAAATGCTTGCTCAATTACTTAGTGAGTACAAACTCTCATATCAAATTTTGAACGCTAAGCCTGAAAATGTTCGTCGAGAATCTGAAATTGTTGCGCAGGCAGGAAAAAAGGGAAGTATTACAATCGCGACAAACATGGCTGGCCGAGGAACGGATATTATCCTAGGGGGTAATATTAATTTTAAAATCCAAAAAAAATTATATGACATTTTAACTTTAGTTAAAAATTTTAAACGGTCAAAAAAGGAAAATATCTTTAGCTCTTCACTTCTAAGTCAATTTGAAGGAAGTTCGCAAAAATTTTTAAGTGTACTAGTCTCTTTAAGTAATGATCAAAAATTTTTAAAATTATCAGATTTAGATATTCTTAAAATTTTACGGGAAAACGATTGTATTTCCATACCGATAACTTCATATCAGTGTTCAATTAGATATTTAATCGATGAACTAATTACTTATAACAAAAAACACCAGGAACAAGAAAACCAGATTGTTAAAAATTTGGGTGGATTATACATAATTGGAACAGAACGAAATGATTCTAGAAGAGTAGATAATCAGCTTCGGGGACGTTGTGGTCGTCAAGGTGATCCTGGTACCTCAAGATTTTTTAAGCTTAGATGATAATTTATTACGTCTATTTGGTGGTTCAAAAATACAAAATTTCATGCAAACTCAAATTCCTGATGATTCACCATTAGAATCTGAATTTATAACAAAAAGTCTAGATTCGGCGCAAGAACGAGTTGAAGAGAGGGCTTATCAACAACGAAAAAACTTGTTTGATTATGATGACGTTTTGAACAAACAACGAAACATTGTATATCACGAAAGAAGAAACATTTTAGAAAGCATTTCTGTTCAAAAAAACATTTTTGCTTATGGTGAACAGATTATAACTGAGTTATTGATAGAATTGAAAGAAGATAAATCTTGTAATATAGAAGCAACTAACTTAATTGAAAATTTATTTGGTAGAAATCTAGTTTTAAATTACATAAAAACTTCAAGTTTATCCATTAGCAATTTAGACTTATCCGAATTAAAAATTTATTTATTTAATGAATTTTGGTTAACATATCAATCAAAGATAACAGAGTTATCAATTTACGGTGAGGGGATCATCGAAAATTTAGAACGCAGTATTATTTTAATAAATACCGATCGAATTTGGCGGGAACATTTGCAAAAAATGACATTATTAAGAGAAGCCGTTGGCTGGCGAGGATATGGACAAAGAAATCCTTTATATGAGTATAAACAAGATGCTTTTTACATGTTTGAGACGAGAGAAGAACTCTTAAGACATCTAGTTATTTATGATTTATTAAGATCATCAATTTTATAAAAAAATTTAAATTAAATTAATTTATTATGACCAAACGTACGCTTTCAAATAAAAGTCGTTATTCTGTTTTAAAATTATCAGGTTTTAGATCAAGAATGGCTACTCCACAAGGCCGAAAAACTATTCGTAATCGGCGTAAAAAAGGTAGAAAAAATTTAACACTTCGTCGTTAAACTTTAAATTATTAGAGTTATTTATTTTTAATTACTCTAATAATAAATAATTTTTTATTTATTATTAATATAATACTATTTTGACAAAGTCACTTTTTGAATACGTATTTTATGAAATTTAATGATGAATTAGCGCTTTTTTTAAAGGCTCGTTACCCGATAATTTATATTAATACAGTGGAAGAAGATCGTGTTGAATATGTTATTCGGAAAAATGTCAAAACGAGCTTAAATAGGAGTATCTACAGTTGGGATTTTGTAGATGGTTATACTAATAATCCAAATAATGAGGGATTTGCAAAAAGAAATCCACTTCAAGCTCTAGAACTTGTTGAACGATTAAACGCAGAAACACCTGCATTGTTTTTATTAAAAGATTTCAATCGTTTTTTAACTGATCTCTCGATTTCACGAAAATTGAGAAATCTTAGCCGAATCTTAAAATTACAACCAAAAACAATTATTATTATTGGCTCTGATTTAATAATTCCAAAAGAGCTACAAGATTTAGTGACGGTTATTGAATTTCAGTTACCACTGGAAGATGAGATTAATCAAGAATTAAATAGATTAATTGACTCACTCAATATTAAACTTGAATCGCAACTATTTGAAAATTTAACGAGAGCTTGCCAAGGTCTTTCTTTAGAAAGAATTCGACGTGTATTATCAAAAATAATCGCAACTTATAAAACGATTAATGATAATAGTATTGCTATTCTTTTGAGTGAAAAAAAACAAATTATTAGTCAGACGGAAATTTTAGAATATTATTCAGTTAACGAAAAAATTACAAATCTGGGTGGTTTAGCCAATTTAAAAGATTGGTTAGAAAAACGTAAAACTGCATTTAGCATACAAGCTTCGAATTATGGTTTACCGACACCAAGAGGTCTCTTATTAATTGGTTTGCAAGGAACCGGAAAATCTTTAGCAGCAAAAGCTATTGCAAATGATTGGCAATTACCTTTATTAAAATTGGATGTTGGTAAATTATTTGGGGGAATTGTAGGAGAATCTGAATCGCGTCTTCGTCAAATGATAAACGTGGCGGAAACAATTTCTCCATGTATACTTTGGATTGATGAAATTGACAAGGCATTTAGTAATACTGAAAGCAAAGGAGATAGTGGAACAAGTAATCGAGTTTTAGCAACTTTTATTAGTTGGCTATCAGAAAAAAATAAACCTGTTTTTGTTATAGCGACAGCAAATAACATTGATTTATTACCGCTTGAAATTGTTCGGAAGGGCCGCTTCGATGAAATTTTTTTTAGATTTACCAAAACAAAAAGAACGGGAAGAGATATTTAAAATTCATCTTAAAGAATTTCGACCAAAAACTTGGGAAACATTTGATTACGTAGAATTAGCTCAATCATCAGATGATTTTTCCGGGGCGGAAATACGCCAAAGTATAATTGAAGGAATGTACCATGCATTCTATGAAAAGCGTGAATTTACAACACGTGATATTTGTCTAGCGTTAAAAGAATTAATTCCATTGGCACACTTAGAAAGCGATCAAATGATACGTTTACAAGAATGGGCATCATCCGGTCGAATTCGTTCAGCTTCTTCTAAACAAATCTATTTAAATTAAGAGACTCTATGAAACAACAAATTTTCAGATTATTAGCCGATTTGCGGTTTTCAATTTTTCTTTTATTATTGATTAGTTTTTGCAGTATAGTTGGGACAGTCATTGAACAAGATCAATCAATTGAAATTTATAAAACAAACTATCCCTTAACAAATCCTGTGTTTGGAGTTCTAACATGGGATCGAATTCTTTTATTTGGTCTCGATCATGTTTATCGAACTTGGTGGTTTTTTGCTTTGATATTTCTCTTCGGTCTAAGTTTAATTTTATGCACATTTTTACAACAGTTACCATCATTAAAAATTGCTCGTCGATGTCAATTCTTTCGAACAACTAATCAATTTTATAGATTAAAAATTTCTACAGTATTGAACGATTTTTCTTTTAATAAAATTTTAGGACGAATTACGGGAAGTCAATATTCAATTTTTCAGCAAAAAAATATTGTCTATTGTTACAAAGGATTAATTGGTCGCATTGCACCAATCCTTGTCCATCTTAGTATGATTTTGATATTAGTGGGAACAATTGTTGGTTCTTTATTTGGTTTTAAAGCTCAAGAGATTGTACCAAAAACTGAAAATTTTCATATTCAGAATATTTTAGCTAATGGACAATTAACAGTAATTCCAAAAACTTCAGCACGAATTAATGATTTCTGGATTACGTATACGAAAACTAAAACTGTTTCTCAATTTTATTCAGACATTTCAATTTTAAATAAACAAGGGAATGAGATAGAGCGTAAAACGATTTCTGTTAATCATCCATTAATTCATAATGGTGTTTACTATTATCAAACGGATTGGAATTTAGTTGGGTTACGCTTTAAAACAATGGCCAACGAAATTATTGAGTATCCATTAATAAATTTTTCAGAGAATCAAAAAATATGGCTAACGTGGATTTCAACTAACAAATCCTTGACGGAAGGAGTAGTTACTATCATTGATAATCTTGAAGGATATTGTTCAATCTACAATGAAACCGGCCAGTTTTTAGGTAATATCGAATTAAACGAAATAATTAATTTAAAACAACCATTAACCTTAATTGAAATTATTAGTTCAACGGGTTTACAGATTAAAACAGATCCAGGAATTCAAATTATTTACTCCGGATTTTTCTTCTTGATGTTGAGTACGTTGATAAGTTATATAACGTATTCTCAGATCTGGATTATTCAAAAAGAGAAAAAACTTTTTATTGGTGGTACTACGAATAGGGCAGTTTTTGATTTTGAATTGGAATTTTTTAAAATTATAAAATAAATTAGTGATGGTAACATCTTATTGGTTTTATAATTATATTTAACAAGTTAAACACTTGGGAAGAATTATAATTATACAAATTTTTTATGACAGCAACTTTAGAAAGACGTCAAAGCGTTTCTTTATGGGAACGTTTTTGTGGTTGGATTACTAGTACAGAAAACCGTTTATACATCGGTTGGTTTGGTTGTTTAATGTTCCCTACATTATTAACAGCTACTTCTTGCTACATCATTGCATTCATCGCAGCTCCTCCAGTTGATATCGATGGTATTCGTGAGCCTGTTGCAGGTTCTTTATTATATGGTAACAACATCATCACTGGTGCAGTTATCCCTAGTTCTAATGCTATCGGTATCCACTTCTACCCAATTTGGGAAGCAGCTTCAGTTGATGAGTGGTTATACAATGGTGGTCCTTACCAATTAATCGTATTACACTTCTTATTAGGCGTTGCGTCTTACATGGGTCGTGAATGGGAATTAAGCTACCGTTTAGGTATGCGTCCTTGGATTTTCGTAGCGTTTTCAGCGCCAGTAGCAGCAGCTTCTGCTGTATTCTTAGTATACCCAATCGGTCAAGGTTCATTCTCTGATGGTATGCCTTTAGGTATTTCTGGTACTTTTAACTTCATGCTTGTATTCCAAGCTGAGCACAACATCTTAATGCACCCATTCCACATGGCTGGTGTTGCAGGTGTATTCGGTGGTTCTTTATTCTCTGCTATGCACGGTTCATTAGTAACTTCTTCTTTAATTCGTGAAACAACTGAAAACGAATCAACTAACTACGGTTACAAATTCGGTCAAGAAGAAGAAACTTATAACATCGTTGCAGCGCACGGTTACTTTGGTCGTTTAATCTTCCAATACGCTTCATTTAACAACTCTCGTGCTTTACACTTCTTCTTAGCTTTATGGCCAGTTGTAGGTATCTGGTTAACTGCTATGGGTGTTAGTACTATGGCGTTCAACTTAAATGGTTTCAACTTCAACCAATCAGTTGTAGATTCTCAAGGTCGTGTTATCAACACATGGGCTGACATCATCAACCGTGCTGATTTAGGTATGGAAGTAATGCACGAACGTAACGCGCACAACTTCCCATTAGATTTAGCTTCAGGTGAAGTATTACCAGTTGCTTTAACAGCTCCAGCTGTTAATGGTTAATTTCTAGTTCTTCTAAACCTTTAATTCTATTAAAGGTTTAGAAACCTATAAAGCCCTCTCAATTTTTCTTCGTTATTTTTAAAGTTTTTATAAGACTAACTAAAACTTATAAAAAACAATCTTGTTTCCAGTATCCAATGAATCATTGGATATTGAAATATTATACAGTTTCAACAATTTTTTCGTTGTTCCAGCGTTCTAATATTAATGTATTCGAACCATCAACATTTTGTTGATATTTAATTGGTTGGAAACCAATTTTTTGACTTTCACCAATAATCACTTCGCCAGCATATTGTTGTGAAATTTTATCAATAAAACTTTCAACTGGATAAGGTTGTTCCCAAAAACTCATATCTACAACTAGTTCGTACTCGTCCTCATGCCAAACAAATTCAATGTTGTAACCATTCGATTGCGGAATAACTAAATTTATATTGTACGAGTTTAAATCAGCATTTTCTTCCTTTTTATGAGCAATATTTAGTCGATTTAATGCTTTTTCGAGATAGAATAAGTTTTGAAATCGCGTTTTCATGTGCGTAAAATGTGACATAATTTTTAATTAGTATTATTTATAGAAATTCATATAAAATTATAACTTATTTTGACTTAATTAAGTCGTCTATGTGTAAAAAGATTATTAGCTAGTTCTTGGAAACATATATGTTTCCAAGAACTAGCTAATAATCTCCGCTTTTCTCAATAACGATGAAACTGTTTCAGTTGGTTTTACACCAAAATCTAACCACTTTTTAATTTTTTCTACATCAAACTTGTATTGTTTTGTGATTGGGCTATAATAGCCAAGCTCTTCGATTGGACGTCCATCTCGTCGTGCTGTATTTTCCATAACAACTAACCGATATGATGGAGATCGTTTTCTTCCTGTTCGTTTTAATCGTAATTTTAACATATGCTTAAATTCAATATATAAATTAATTGTTTGCGTGAAAATCAAAGGATAATTAGTATAATTTGAAGTAAAAATGGATCCGACAAAAATTTAATTAACGGCGAGAATAGTGCTCAATAACAAGTAACTCATCAAGTTGTAAGGATACATCATTCCGATCGCAATAATCTAAAACTATTGCCTCTAATTTTACCGTATCAAATCTTAAATGTGTTGGAATTTCACGAACTTGATTATTTTTAATATTAGTTTCAACTAATGTTTTTGAACTACTTTTTTCTTTTATACTAATAATATCGTTTAAACGGCATTGAAAGCTGGGAATGCTAACGACCTTTTTGTTGATAGTGATATGACCATGATTAACTAACTGACGAGCTTGTGCTAGACTCTTAGCAAAACCTAAAGTAAAACAAAGAGTATCTAAACGCATCTCTAATAACTGTAATAGAATTAAACCTGTAACACCTTGGCGGCGGCGTGCTTCTTTTACATATCTAAAAAGTTGTTTTTCAGTTAAGCCGTAATTAAATTTTAATTTTTGCTTCTCTTCCAAACGTACACCGTACTCCGTTAATTTTTTTCCAATATCGGTATTTCCGTCCTTGCCCGGGCGGTTCAACTTATTAGATTTTTTTGTTGTTAAACCAGGCAATGTTCCTAATCGTCGACTAATTTTTAATTTAGGTCCTCGATAACGTGACATAAAAATTGATTGATTAAAATTATAAATAATTTTTTTACAAGTACTGAAATCGATAAACTTTAACAAGGGCGAGTGACCGGACTTGAACCGGCGAATGGCGGAATCACAACCCGCTGCCTTAACCACTTGGCCACACCCGCCTAACTGTTGTAAACAAGATAATACCAGTTTCTATTCTGTTACGTCTACTATATTTCAAATAAATTTTATCTAAGAAAATATGCCAAATAGCAAACACTTTGTTTTAAATGGAGAGGAATATTCAACTGACGGAGATTTAACGCTCTTTGAGCTAATTAATTATTTTGACTACGATACAGCACTATTAGTCCTAGAATACAATAATTTAATCTGTTTGAAAAAAAATTGGAATACTATTTTTATTCAAAATAATGATAAAATTGAAATTGTGACGATTGTTGGAGGTGGGTAATTCTATAAAAAATTATAGAATCACTCACGAAGTATAGCTTGGACTTTAAGTTCCAGAACACGTTTAAGATTTTTAACAATTCTGTCAATTTCTTTATTCTCCAATGTCTTTTTATTCGATTGAAAAGTTAATTGCAAACAGAGACTAGTATGCTTTTCTGGAATAAATTCACCTTTATAATCATCCAATAAATTTATTTGCGATAAAAATTCCGTTCCATTTGCATAAATAATTTTTTCTAATTCATCAAACTTAATATTTTTTTTAATAATAAATGATAAATCTTTAACTATTTTTGGGTAAACTGAATATTGACTATAAATAGTTAATTTATTTTGTTGAAGACTCTGTTGAATCAATTCTAAATTTAGTTCGAATAAATAAATTTCACTCGAAAGTCCTAGTTTATTGGCAAGTAGTGGGTGAAGTTGCCCAAATACACCTATATTTTTACCACTTGAAAGAAAAATTTCAGCACTACGATATGGATGCAAGAATTTTTTTGTATAAGTTTGTGAATTAATTCGCCAATGAATTCCTAAGTTTAACTGTTGAAATAATTTTTCAATTTTTCCTTTTGCTTCAAACCATTTTAAAGACTGGCCTTTTTCAAACCATGAGGATTTTATTTTAGTACCACCAAATATCCCTCCTACATATTCTATTTCTGTTAATGTTGTTTCGATATTTCCAGAAAATACATGACCATACTCGAATCCTTCTAAAATCGAATTTCCTTGTTTAAGATTTTCCTGAATTGTCATTAATAAACTTGGAAGTAAACTGACTCTTAAAGTCGAACAGTCAGATAAAAGTGGGTTAACTAATTTAATTTCATTTTTTAAAAATGTTTCATTGCTTACTAAAGAATAGTGAATTAATTCAGTTAATCCCATATTTAATAAATATGAGGTAATTTTTTTACGTGTTTGATAACTAAAATCTGCTCTACCAACGGATTTAATTTGTGGTAACATTGTTAAAAAATTATTAAATCCATGCAATCGACCAACTTCTTCAATTAAATCGATTTCACGAGTAATATCATCACTGCGTATAGATGGAATAGTCACTTCCCAATTTAATGTCGAAGAGTCGAATAGAAATTTAAAATTTAAGCGCTTTAAATAGTCAGTTACGGTTTCAGGTGAAATATAAATTAAATGTTCGTTTGTACGTTTTTTTATAGGTCCTAAAATTTCAACTATTGTTTTATAGTTCAACACGATCGGTTTTAAAACTTTTTCAAGAACCTTATTTGATGAATGAAATTTATAGACTAAACTTGGATTGGAAATTCGTAATAAAGAGATTAATCTATACAAAGCTTCAATTAAATATGTACTCTTTAGAGATTTTTCATAACGGGCTGAACGATCTGTTCGAATTGCCAATTTTCTCGACTGCTGACGAATTTTAGATGCACTAAAAATACTGCCTTCTATTAATAACGAACTAGTTTTAGAATGACATATGATTTCATCATTTTCAATAATTCCAGCTATGCTTATTGGAATATTATTTGCTTGGACTAAAAAAATGGAATTGTCTAATTTATAATTTATCTGATTACTGGCAAAAAATTCACTACCGTTTTCTGCCTTTTCTATTGATAAAGAGAATGTTGGAGTTCGGACCTTTGAATAAACTTTATCTAAATCATAAAATGCAAAAGGATAGCCAGTCTCCAATAAGATATAATTTTGAAAATCTACCAAATTATTTAAAGGCATAATTCCTGAACTTACTAATTTATTTTGAATCCATTTTGGAACAGTAAGATCTTCTAAACCTTCTAATATCACTGCAGTAAACATTAGACACTCTGTTTTACTTGTTCTGATAGTCGTCAAATTTTTAATTTTTTGTTGCCAATTTAAAGATGAATTGAAATATTTACAAACTTTAGGCTGTTTATTAAATAATGACGCAATTTCAACTGAAATACCTTGAATCGATAAACTATCCGAACGGTTTGCTGTTGAAGAAATTTCTAACGCAATTTGTTTTTCATTATTAATTTCCAATTCCAAGATTTCTTCAACTTCAAATCCACCAAGTGTTAATTTTTCAATTAAATCATCTAAATCAACATTTTCAATATCAATTAATTCTTTAATCCATTTTAGTGAAATTTGCATTTTTGAGTTATTATCAATTTTCTAATTAACTTGCTTTACTAAATACTAAACCATTTGTTTCCCCATATCTTTCCATAAATCGCATAAATCTATCCCAGGCTTCAGGACTTTTCATAATATAAATCGATTCAATCGCCTCTGGTTTTCCATTAACAAATCTTGCATTGACATCGCGAGTTTCTAAAATCCCTTCTTCGTCAATTAGATACATACCGGTAATTTCACCCTCTTTTGCAGTAGTTTTATCTAATATATTTGGATTTTTAAAGCGAAATGTTGCTGTACCCGTACTGCCATCTTTTGATCGAGTTAAACGAACATCCGGTAAAACTTTTTCATCAAGACCTTTTATAAATTGAATTTTAGCTTCCATAATTTTATCCTTATTCAAGACCAAAAATTGTAATAACTGTATCTTACTTCAACTATGTGAATTCTGTAAATTAAAAACGAGTTTTTACTACTAAAGCTTTAAGTATAAATATTCCTAACTGGGGTGGCAGGATTCGAACCTACGAATGGCGGAGTCAAAGTCCACAGCCTTACCACTTGGCGACACCCCAAATCTGTTTGTAAATTTTAAATTTTAGTATTGGGCAAGAAGGGATTCGAACCCCTGACACCATGGTTCGTAGCCATGTGCTCTAGTCCACTGAGCTACAAGCCCAAAATATATTTACTTAAATATATAGTACTAAAAAATTATACTTTCGTAAAGTTGAAAAAAAATTAACGAAACTTGGTTTTCAACTTGCAAAAAAACTAACTCTTCAATTAAATTTATACTTCACTTAGTTCGCATTCAAAATTAACAAAATTTATTTTTAAAATATGGCAAAGAAAATTTTATATCAAGACAATGCTCGACGAGCCTTAGAACGTGGAATGGAAATAATGGTTGAAGCTGTTTCAGTTACATTAGGACCAAAAGGTCGAAATGTTGTATTAGAAAAATCTTATGGTTCGCCTCAAATTGTTAATGATGGTGTAACAATTGCGAAAGAAATCAAATTATTAGATCATATAGAAAATACCGGCGTTTCATTAATCCGCCAAGCGGCTTCAAAGACTAATGATGTCGCAGGTGACGGAACAACAACTGCAACAGTTTTAGCGTATGCGATGGTAAAAGAAGGATTGAAAAATGTTGCAGCAGGCGCAAATCCAATTTCAATTAAATTAGGAATGGAAAAAGCATCTCAATATTTGGTAACACAAATTAATGAATTCGCTCAACCAGTAGAGGATATTCAATCGATTCAACAAGTTGCTTCAATTTCAGCAGGAAATGATGAAATTATTGGATCTTTAATTGCCGATGCATTATCAAAAGTTGGAAAAGAAGGTGTAATTTCGTTAGAAGAAGGAAAAGGTATTGTTACAGAATTAGAAATTACTGAAGGTATGAAGCTAGAAAAAGGTTTTATTTCACCATATTTTATTACAAATACTGAAAAGATGGAAGTTTCCTATGATAATCCTTATATTCTACTAACAGATAAGCGGATTACACTAGTTCAACAAGATTTACTACCAATTTTGGAGCAAATAACTAAAACAAAACGCCCTCTCTTAATCATTGCTGAAGATGTTGAAAAAGAGGCATTAGCAACATTAATTTTAAATAAATTAAGAGGAATTATTAATGTTGTTGCAGTTCGTGCACCGGGGTTTGGTGAACTAAGAAAGCAAATGTTGGAAGACATAGCTATTTTAACTGGTGGGACAGTTATTACACAGGATGCTGGCTTAAGTTTAGATAATATTCAATTAAATTTATTAGGCCAAGCTCGACGAATTATTGTCAATAAAGATTCAACAACAATTGTTTCGGATGGACAAACATTAAATGAAATTAATATTAGATGCGAACAATTGCGTAAACAGGTTAATATTGCTGATACGGGTTATGAAAAAGAAAAATTACAGGATCGAATTGCCAAATTATCTGGTGGAATTGCTGTAATTCGTGTGGGGGCTGTTACTGAAACTGAAATGAAGGATAAAAAATTACGTTTAGAGGATGCAATTAATGCTACTCGAGCAGCCGTAGAAGAAGGTATCGTGCCAGGTGGTGGTGCAACCTTAACACATTTGTCGGAAAATTTGGTTACGTGGGCAAAAAATAATCTAAAAGAAGATGAATTAATCGGTGCAATGATTATATCGCGGGCGATCTTAGCGCCTTTGCGGCGGATTGCGGAAAATGCTGGTATTAATGGTCCTGTTATTATTGAAAAAGTACAGCAACAAGAATTTGAAATTGGTTATAATGCTGCTAAAAATACATTTGGTAATATGTATACAGAGGGAATAGTTGATCCAGCTAAAGTTACAAGATCAGGATTACAAAATGCTACTTCAATTGCAAGTATGATTTTAACTACAGAGTGTATTATCGTTGATGATGTTAAAAGTTCAAACGAATCTTAGGATTCGTTTGAACAATATAAATTATAAATCATTTAAATTCGACATTGGATCTGTAGCTGTATCATTAGTTGATTTCAGTGCAACTATGTCTTTCATAGCTGTTTTCAATTCCTCCATTTGTTCTTTTAAAGTTTCAAAATTGTCAGTCTGGACTGCTTGACGAATATTTTCAATTAACGTCTTAATATTTTGCTTTTTATTTTCAGGAACAGTGTCGTTAAATGACGAAACTTCTTTTTCAGCTTCAAAACATAATGCTTCTGCCTGATTTTTTACATCAATATTTTCACGTTTTACCTTATCCGCTGAGGCAAATTTTTCTGCTTCAACTAGCATTTCTTCCACTTCCTTTTCATTTAAATTTGACGCGCCTTGAATTGTAACAGCTTGTTCTACACCTGTTTCTTTTTCACGTGCCTTTACGGATAATATCCCATCAACATCTATATCGAATGTTACTTCAATTTGAGGAGCACCGCGATCGGCAGCTGGAATACCATCTAATCTAAAATTACCTAAACTCTTATTCCCTGCGACAAGTTCACGTTCACCTTGTAAGATATGAATTTCGACATTTGTTTGATTATCCACTGCTGTTGAGAACATTTCCGATTTTTTTACAGGAATTGTCGTATTTCGAGCAATAATTTTTGTCATTACTCCACCAAGCGTTTCTACTCCCAATGATAATGGTGTAACATCTAATAATAGAATATCTTTAATTTCCCCAGCTAAAATGCCAGCTTGAATTGCTGCACCGATAGCAACTACCTCATCTGGATTGACTGATTGATTAGGTTTTTTACCTGTTAATGATTCAACCAAATTTTGAACGGCTGGTATTCGAGTTGAACCTCCAACTAAAACAATTTCATTAATATCGGCTTTATCAAGGCGTGCATCATTTAGTGATTTTTCAACTGGGATTCGGCAACGATTAATAAGAGCTTGACATAAATTTTCAAACACATCTCTTGTTAATTCTTGTTCAATATGTTTTGGGCCAGTTTTGTCAGCAGTAATAAATGGTAAATGAATTGTTGTTTTTTCGACTGTTGATAACTCAACTTTTGCTTTTTCTGCTGCTTCTGTTAATCTTTGTAAAGCTTGAACATCATTCCCTAAGTCTATATTATTTTTTTCTTTAAAATCATTAATTAACCAATTAACCAAAACATTATCAAAATCGTCACCACCTAAATTTGTATCACCTGCTGTCGATAGAACTTCAAAAATTCCGTCTCCTACTTCTAAAATTGAAACATCAAAGGTACCGCCACCTAAATCAAAAACTAAAATGGTTTCATTTTGTTTTTTATCTAAACCGTATGCTAATGATGCAGCAGTTGGTTCATTAATGATTCGTAAAACTTCAACGCCAGCAATTTTTCCAGCATCCATAGTTGCTTGTCGTTGAGAATCGTTGAAATAAGCTGGAACCGTAATAACAGCTTGAGTAACCTCTTGTCCTAGATAATCTGTTGCATCATTAATTAATTTTCTTAAAACTTGAGCTGAAATTTCTTCTGGACTGAAATCCCTATTTAATGCGGGGCACTTTATTTTAATATTATTATTTTGATCATTACTTACCTTATAAGGTAATTTTTTTGCTTCTTTTGAAATTTCTCCTTCTTTTGAACCAATAAATCTTTTAACTGAAAAGAAAGTGTTCTCTGGATTAATAACTGCTTGACGTTTTGCAATTTGACCCACTAATAATTCTTCTTTTTTTGTATAAGCAACAATAGATGGTGTTGTTCGTAAACCTTCTGCATTTATGATAACACTTGGTTGCCCACCTTCAATTGCAGCAACTACTGAATTTGTCGTGCCTAAATCAATTCCTACTACTTTTCCCATTTTTTTCTCTTTTTATTTTTATTTTAACATTTCTATAGAAATTGTAATAGTTTAGGCATCCATTTGATAGATTATCTAAACCGTAGAACTTTTACTATTATAATAATATTGTATAAATAACTTATATAGACAAAATTTAGGAAATTTTTTAAACTAATGAAAAAGATTCATTAATTCAAATTAGTTTATCCAATTACTAATAATTGAAAAGCATAGTTAAAAAGTATAGAATAAATGTGGAGGAATCTCGTGGTTGTAGGTCTATTAGGAAATAAAATTGGTATGACTCAAATTTTTGACGAGTCTGGTAATATTATTCCGGTTACAATTTTAAAAGTTGGTCCTTGTGTCATAACGCAAGTGAAAAATCAGTCAAAAGATGGATATGATTCGATTCAGATAGGATATGGTAATGTTTTAAGTAAAGCATTAACTCAACCAGAATTAGGTCATTTGCAAAAATCAAATATTCAACCTTTAAAATATTTAAAAGAATTCAGAATAAATCAAGAGACAGAATTCCAAATTGGACAAGTTTTAAATGTTGATTCATTTACACCAGGACAACTTGTAAATATTCAAGGTAAAAGTATCGGTAAAGGATTTTCAGGTTTACAAAAACGTCATAATTTTACAAGAGGTCCAATGACACATGGTTCAAAAAACCATAGAGCACCTGGTTCTATTGGTATGGGTACAACTCCCGGTCGTGTATTACCTGGTAAAAAAATGTCAGGTCAATTAGGAAACAAAATTACGACAATTAAAAAACTTAAAATTATTCAAATAAATTCAGAAGAAAATATTTTAGTAATCAAAGGATCTGTTCCAGGGAAACCTGGGAATTTATTGAGTATTGTTCCTTCAGCATAAAATAACTGAAATTACAAAACAAATATATTAAAAGAGAGTATGACCATTCAAAAATTTATAACATATACACCATTAGATTTAAATGGTAAGCAATTAAATTTTAATCATGAATTAAAATTAAATATTTTAGAAACTTCAGGAAATTATTTAGTCCATAAGGATCTGATAAGACATTTTGGGTCACAAAGACAAGCGACTTCATCATCAAAAACACGAAGTGAAGTTAGGGGTGGTGGTCGAAAACCTTGGCGTCAAAAAGGAACAGGCAAAGCCCGTGCAGGTTCTAATAGATCGCCATTATGGAAAGGTGGTGGTGTTATTTTTGGCCCAAAACCAAAAAAAATTTCGCTAAAACTGAATAAAAAGGAACGTCAACTAGCTTTACAGACTTTAATTTTCAATAAAAAAAATAACATTTTAATTATTGAAAATCTAGAAACTGGAATGACGGAGCCAAAAACAAAAGCTTTTGTAAAAATTTGTCAAGATTGTCAAATCAATTTAGAACAAAAAGTGCTATTAGTTGTTACCGATAAAACATCCGTATTAAAATTAGCAACACAAAATCTTAAAAATGTTGAATTATTAGCAGCGTCAAGTTTGAACACGTTAAGTATATTAAAAGCAAGACAAATTATTCTAACATCAGCAGCAATAAATCATATAAAGGAGAGTTATTGTGATTAATTCTTCAGATTTTTCTCGTAGTAGCGCACAAATTATCAAATACCCGATTATTACAGATAAAGCTACACGGCTTTTAGAAAATAATCAATATAGTTTTGTAGTAGACCGTTATTCAAATAAAATTACAATTAAAAGTGCGATTGAGTATTTATTTAATGTAAAAGTTATAAAAATTAATACATGCCGTTTGCCACGTAAACAAAAACGTGTGGGTAAATATGTTGGGTGGAAACCTCAATATAAAAAAGCAATTGTAACTTTATCTGAAGGTGACATAATCAATTTATTTACAGATAGTTAATAAAAAAATCTAGTTTATGAGTATTCGTCTTTATAAGTCATATACACCAGGTACAAGAAATCGTGCTTTATCGGTTTTTGATGAACTTACAAAAACCACACCTGAAAAGAGTTTAATTAGAAAAAATCATCGGAATAAAGGGCGAAATAATCGTGGTATTATTACTGTTCGTCATCGCGGTGGTGGTCATAAACGCCGGTATCGTTTAATCGATTTTAAACGTAATAAATACGGTGTTGAAGGAGTTATCGCTTCTATTGAATATGATCCAAATAGAAATGCGCGCATCGCTTTAGTTAATTATACTGATGGCGAGAAACGTTATATTTTACAACCAAAAAATTTAACTGTTGGTGATCGAATATTATCCGGCTCAGGTTCTCCATTAAACATTGGAAACACCCTACCTTTGAATGAAATTCCTCTAGGAAGTTCAATTCACAATATCGAATTAATTCCAAATCGTGGCGGACAAATTGTTAGAGCTGGTGGAACATCAGCAAAAATTTTGGCTAAAGATGGTGATTATATTACATTACGTTTACCATCAAAAGAAATTCGTTTAGTCCGCAAAGAATGTTTTGCAACGATTGGTGAAGTTAGTAACAATGATGCGTTTTTAGTACAGAGTGGTAAAGCAGGACGAACACGCTGGTTAGGTAAACGTCCAACAGTTCGAGGATCTGTAATGAATCCATGTGATCATCCACACGGGGGCGGAGAAGGTCGAGCACCTATTGGTCGAACACGTCCATTAACACCATGGGGTAAACCAGCTTTAGGTATGAAAACAAGAAAAAGAAAAAATTAAGTGATGCATATATCTTGCGTCGCCGTTCTTAAACACTAATTGAACAGTTTAAAAATTAAGAAAAAAATTTTCAAGATGCCAAGATCATTAAAAAAAGTCCGTTTGTTGCCTATCATTTATTAAAGAAAATTAATCAAATGAATAAGGCTGGTAAAAAAGATACAATTACAACTTGGTCTCGTTCATCAACTATTTTACCTAGTATGATTGGCTTTACGATTGCTGTATATAATGGAAAGCAACACGTACCAATTTTTATTTCGGATCAATTAGTTGGACATAAACTAGGAGAATTTGTATCGACAAGAAATTTTAGAACTCATATTAAAGCTGATAGAAAAACTAAACGCTAAATAAACTAAACGATGAATCGAATTCTATATGAAAGTAGATGTAGATGTAATGAAGAATTTTCAATAACTAAAAAACGTAAATCACCGACACGAAGTGAAGGGAAACCTCTTCAATATCCGAAATCAAATGAAATTACATCAAAAACATTTCAGATAAAATATGAAAAGAAGTTATCTGCAACAGCTAAATTTATTTTGAACAGTTTTCAGAATAAATATATCTACTATGCAATTGATGATATTTTATATCTCTTTAACTTAAAGCCAAGTGAACGTAATAATCTCTTAGCAATTTTATACTCACCTGTTCTTTCATTACACAATAATTTTTCTGTGAATTTTTTTGATATTTGGGTCAGTGAAATTTATATCGATGAAAAAACAAAAATTAATAAATTTCTAAATAAAAGCTCAGGAGCCTCAGATCAAACTAGTTATATAACTGTTAAACTTTTCTATAAGACAAAAGTACCAGTGAAAAAGCAAGAATCATTATGGTAATTGGAAATTTGCGTTAAAAACGTTGAAACTAAATTTATTTAACTTTTGATAAATTAAATTAAATGTTCGTATTAAGTAAATAATTAACGAATTTTTATCTTCCGCTGCATAACCCTGCTTCGGGGTCATTATAGCGATTTTTTCGGTATATCCATCCTTTTTCGCACGATATACAGGATTTTGCCAAAGGGTTCGTGTAGACTTTCCTTGGTGTATCCAACGGCGTCAGCCGGGCAGGATAGGTGAAGTAGGCCCACCCGCGAGCGGGTGTTCCTTCTTCACTGTCCCTTATTCGCACCTGGCGGTGCTCAACGGGAATCCTGCTCTGCGAGGCTGGCCGGCTACCGCCGGCGTAACAGATGAGGGCAAGCGGATGGCTGATGAAACCAAGCCAACCAGGAAGGGCAGCCCACCTATCAAGGTGTACTGCCTTCCAGACGAACGAAGAGCGATTGAGGAAAAGGCGGCGGCGGCCGGCATGAGCCTGTCGGCCTACCTGCTGGCCGTCGGCCAGGGCTACAAAATCACGGGCGTCGTGGACTATGAGCACGTCCGCGAGCTGGCCCGCATCAATGGCGACCTGGGCCGCCTGGGCGGCCTGCTGAAACTCTGGCTCACCGACGACCCGCGCACGGCGCGGTTCGGTGATGCCACGATCCTCGCCCTGCTGGCGAAGATCGAAGAGAAGCAGGACGAGCTTGGCAAGGTCATGATGGGCGTGGTCCGCCCGAGGGCAGAGCCATGACTTTTTTAGCCGCTAAAACGGCCGGGGGGTGCGCGTGATTGCCAAGCACGTCCCCATGCGCTCCATCAAGAAGAGGCACTTCGAGCTGTAAGTACATCACCGACGAGCAAGGCAAGACGATCCGCGCCTGTTTTATTGAGAACGTTGTTCGTGTTGGCCTCAATGGTAGCGATGCGTCATTCAGCGAAGTTCTGGTGCTGATGATGTGGTTCGCTTTGCCACTGGTCAATGTGGTAAGCCCGTGTAATGTCAGTAACCTTTTTACTGATCTCAGCTTGAGCACGGTCGCTGATGAGCTTATCCATGGCCCCACGGTAACGGATATGATCCTCTAGGGCGTTGACAAATTCTTTGTCGGTTTTCATGGGGTAGACGTCAGTGACCAGGGAACGTCTCCCTACAAAAAGTTGCGCATACTTTGCTCCGTTGTCGACGGCAGGGGTGTCGGACCAGATTGTATCTGTGGCAACGGCCTCATTGCGTCAATGGACCTTTAAAGCCGGGAAACGAGACTTGAAATGTTTACGTAGAGGTGCATTATAGACCTCACGCGCATATTGAGTGGTTGCAAAAATGGTTTTGCGAACGGTATCACTGGAGACCCATGCCAGGCAAGGACGGAGGGCATCATAATCATGTTCATTGCGTTGGACAGCATGCTTGTTACACGTAAGTATACGGTCGAGAGCATCGTGACGTTGAGAATTACAGATGGCAACGTGTCGGTGCATGTATTGGCCGAGATTGTCAAATCGTGGCTCAATATATGGCATGCCAGGTAAGTCATGGATGTCGGTATGCCATTCAGCCTTCATGTCGATTTCGTTGTCGAGAACTGATGGGTCCCAGTCAACGTCAGAAGTAAGAACAACATGGGGAAGGGAATGAAGTTCATGACTGGTGGGTGCGCGCATATCCATGTACGGAAGACCCTGTCGTATGTTTAGTGGGATGATGTAATCATCCAGGGTAACAATACGTTGGTTGCCGCCCACGGTACGAGACCGATCTTGAACACAATTGTGGCAATGTTCAAGTTGGGCGCTGGAATGGATGGTTTTACCTTTACCAAGATGCGCGTATTGATGCATGATAACAACAATGGGCCCTCGTTGCGATTCGACAAGACCGGCAGCCGTGACAATGTCTAGATTGGACAAGGTATGTTCATTTATACCGGTTATGTTGGCTGAACGTCCAGTTTTGTGCAGTACGGTAACATCACTCCCCGCAAGTCCACCGTTGGCACCGCGATCGACAAGTGCAGATGTGGTATTTTGTACTGTGTGTCGGGAGACTTGGTACTGTAACACATTTGACTGAAGTGACTTGGTGGTACCATGAGGACGGAGGGAACCCGTTGATACGGTGTTGCGTGACGCTGCAAGTACCTTACGTATGTCGCCTGGATCCATACGTCCAACCCGATCAGAAAGATGTGCTAGGAGTTCCGTTTCTGGTGCACAATCATGAAAGGTATCCACGGGAGTTCCATTGTTGTCGTCCGGGGCTGCGTCGCGACTGCCAGTTGCATGTACATGCGCCATCAAGGGACGTGCCAATCCATTACTAACCGGGAGAACCTTAGCTGGGGCAGCCAATCCCTGAAGTATAGCCTTAGCATCATCTGAGAGCTGGTTCCACATATCTCTAGGGATATAAGGTCGTTCACGGTTAGTGGGCGTACTATGATGTCGGTTATTAGTACAATTCTCCCTGCGGGCATGCGCATTGGCTTCATAGAGTACGGAAGGTGACAAGTCAATATTGTAGTTAACATCCGGATCAGTGTCAAAGTCTGTAGGATGGTAAGAAAGATCAGTAGAATGAATACTACGCTTTTCCTTGGGACTACGGGAATTAGAGAAGTTGTTTCCTTTATTGTAGAGTGACGCTGAAGCAAGTAGAAGACTAAGGTAACTCTCGTAGCTAATAGGATTACCTCCTTTGGCTAGGTCAAGAGTGGCTGTGATCTTCACTTGACAAAGTTCCGGTACATTGTGGACAGCATTCTCCAAAAGACTAAGACACAGTTGCTTTGGGAGTTGCTCAGCCATTGGTACAGTATTGTGGTAGATACAAAGGTGGTTCTTCCAATGAAGGATAAATCCTTCTGCTGTGCCTGTCCATGAGGATCCATATTTCGCCGTAGTTAGGTAACCAAGCGTGGTGGCTGAACTGATCTTCGCACTTGCTGATTCCGTATAGTGTTTGACAACTTTACAAAACACTTCTTGCGCAGTTCGCTCTAGCCTGGACAGAGAAGGGACAATCTTCGTCGTTAAGACTCGTGCGAATAGCAAAAGATCACAAAATAGCACATCGGCACCGACCAACGATTATTTCCAAGGAAAAAAAGAATGCTTCACTACAAGAAATTGTGTCATCCCTATACAGAGTCTTGTTACTGTGACAGAAAATTGATGGAAGATGTGGCGGATTGCCTTTACACTAGCCAACTTGTTCGACTAATTGCAGCTTCTTCTGAGAGGCTTCACCGAGTAACGCGAAGAACACCGGTGTCTCGTACATGCTCGTCGGTGAACGCTCGTCCAATGACACCCCCCACTTTGTATCAATATCCCAACTTGGTAGTGAACTGGAATGATACATGCAATTTCGCGCCGCATCAACAGCCACGGGCCACCATCGACGAATAGACTCGGTCGAGCTGGTTGCCCTCGCCGCTGGGCTGGCGGCCGTCTATGGCCCTGCAAACGCGCCAGAAACGCCGTCGAAGCCGTGTGCGAGACACCGCGGCCGGCCGCCGGCGTTGTGGATACCTCGCGGAAAACTTGGCCCTCACTGACAGATGAGGGGCGGACGTTGACACTTGAGGGGCCGACTCACCCGGCGCGGCGTTGACAGATGAGGGGCAGGCTCGATTTCGGCCGGCGACGTGGAGCTGGCCAGCCTCGCAAATCGGCGAAAACGCCTGATTTTACGCGAGTTTCCCACAGATGATGTGGACAAGCCTGGGGATAAGTGCCCTGCGGTATTGACACTTGAGGGGCGCGACTACTGACAGATGAGGGGCGCGATCCTTGACACTTGAGGGGCAGAGTGCTGACAGATGAGGGGCGCACCTATTGACATTTGAGGGGCTGTCCACAGGCAGAAAATCCAGCATTTGCAAGGGTTTCCGCCCGTTTTTCGGCCACCGCTAACCTGTCTTTTAACCTGCTTTTAAACCAATATTTATAAACCTTGTTTTTAACCAGGGCTGCGCCCTGTGCGCGTGACCGCGCACGCCGAAGGGGGTGCCCCCCTTCTCGAACCCTCCCGGTCGAGTGAGCGAGGAAGCACCAGGGAACAGCACTTATATATTCTGCTTACACACGATGCCTGAAAAAACTTCCCTTGGGGTTATCCACTTATCCACGGGGATATTTTTATAATTATTTTTTTTATAGTTTTTAGATCTTCTTTTTTAGAGCGCCTTGTAGGCCTTTATCCATGCTGGTTCTAGAGAAGGTGTTGTGACAAATTGCCCTTTCAGTGTGACAAATCACCCTCAAATGACAGTCCTGTCTGTGACAAATTGCCCTTAACCCTGTGACAAATTGCCCTCAGAAGAAGCTGTTTTTTCACAAAGTTATCCCTGCTTATTGACTCTTTTTTATTTAGTGTGACAATCTAAAAACTTGTCACACTTCACATGGATCTGTCATGGCGGAAACAGCGGTTATCAATCACAAGAAACGTAAAAATAGCCCGCGAATCGTCCAGTCAAACGACCTCACTGAGGCGGCATATAGTCTCTCCCGGGATCAAAAACGTATGCTGTATCTGTTCGTTGACCAGATCAGAAAATCTGATGGCACCCTACAGGAACATGACGGTATCTGCGAGATCCATGTTGCTAAATATGCTGAAATATTCGGATTGACCTCTGCGGAAGCCAGTAAGGATATACGGCAGGCATTGAAGAGTTTCGCGGGGAAGGAAGTGGTTTTTTATCGCCCTGAAGAGGATGCCGGCGATGAAAAAGGCTATGAATCTTTTCCTTGGTTTATCAAACGTGCGCACAGTCCATCCAGAGGGCTTTACAGTGTACATATCAACCCATATCTCATTCCCTTCTTTATCGGGTTACAGAACCGGTTTACGCAGTTTCGGCTTAGTGAAACAAAAGAAATCACCAATCCGTATGCCATGCGTTTATACGAATCCCTGTGTCAGTATCGTAAGCCGGATGGCTCAGGCATCGTCTCTCTGAAAATCGACTGGATCATAGAGCGTTACCAGCTGCCTCAAAGTTACCAGCGTATGCCTGACTTCCGCCGCCGCTTCCTGCAGGTCTGTGTTAATGAGATCAACAGCAGAACTCCAATGCGCCTCTCATACATTGAGAAAAAGAAAGGCCGCCAGACGACTCATATCGTATTTTCCTTCCGCGATATCACTTCCATGACGACAGGATAGTCTGAGGGTTATCTGTCACAGATTTGAGGGTGGTTCGTCACATTTGTTCTGACCTACTGAGGGTAATTTGTCACAGTTTTGCTGTTTCCTTCAGCCTGCATGGATTTTCTCATACTTTTTGAACTGTAATTTTTAAGGAAGCCAAATTTGAGGGCAGTTTGTCACAGTTGATTTCCTTCTCTTTCCCTTCGTCATGTGACCTGATATCGGGGGTTAGTTCGTCATCATTGATGAGGGTTGATTATCACAGTTTATTACTCTGAATTGGCTATCCGCGTGTGTACCTCTACCTGGAGTTTTTCCCACGGTGGATATTTCTTCTTGCGCTGAGCGTAAGAGCTATCTGACAGAACAGTTCTTCTTTGCTTCCTCGCCAGTTCGCTCGCTATGCTCGGTTACACGGCTGCGGCGAGCATCACGTGCTATAAAAATAATTATAATTTAAATTTTTTAATATAAATATATAAATTAAAAATAGAAAGTAAAAAAAGAAATTAAAGAAAAAATAGTTTTTGTTTTCCGAAGATGTAAAAGACTCTAGGGGGATCGCCAACAAATACTACCTTTTACCTTGCTCTTCCTGCTCTCAGGTATTAATGCCGAATTGTTTCATCTTGTCTGTGTAGAAGACCACACACGAAAATCCTGTGATTTTACATTTTACTTATCGTTAATCGAATGTATATCTATTTAATCTGCTTTTCTTGTCTAATAAATATATATGTAAAGTACGCTTTTTGTTGAAATTTTTTAAACCTTTGTTTATTTTTTTCTTCATTCCGTAACTCTTCTACCTTCTTTATTTACTTTCTAAAATCCAAATACAAAACATAAAAATAAATAAACACAGAGTAAATTCCCAAATTATTCCATCATTAAAAGATACGAGGCGCGTGTAAGTTACAGGCAAGCGATCCTAGTACACTCTATATTTTTTTATGCCTCGGTAATGATTTTCATTTTTTTTTTCCACCTAGCGGATGACTCTTTTTTTTTCTTAGCGATTGGCATTATCACATAATGAATTATACATTATATAAAGTAATGTGATTTCTTCGAAGAATATACTAAAAAATGAGCAGGCAAGATAAACGAAGGCAAAGATGACAGAGCAGAAAGCCCTAGTAAAGCGTATTACAAATGAAACCAAGATTCAGATTGCGATCTCTTTAAAGGGTGGTCCCCTAGCGATAGAGCACTCGATCTTCCCAGAAAAAGAGGCAGAAGCAGTAGCAGAACAGGCCACACAATCGCAAGTGATTAACGTCCACACAGGTATAGGGTTTCTGGACCATATGATACATGCTCTGGCCAAGCATTCCGGCTGGTCGCTAATCGTTGAGTGCATTGGTGACTTACACATAGACGACCATCACACCACTGAAGACTGCGGGATTGCTCTCGGTCAAGCTTTTAAAGAGGCCCTAGGGGCCGTGCGTGGAGTAAAAAGGTTTGGATCAGGATTTGCGCCTTTGGATGAGGCACTTTCCAGAGCGGTGGTAGATCTTTCGAACAGGCCGTACGCAGTTGTCGAACTTGGTTTGCAAAGGGAGAAAGTAGGAGATCTCTCTTGCGAGATGATCCCGCATTTTCTTGAAAGCTTTGCAGAGGCTAGCAGAATTACCCTCCACGTTGATTGTCTGCGAGGCAAGAATGATCATCACCGTAGTGAGAGTGCGTTCAAGGCTCTTGCGGTTGCCATAAGAGAAGCCACCTCGCCCAATGGTACCAACGATGTTCCCTCCACCAAAGGTGTTCTTATGTAGTTTTACACAGGAGTCTGGACTTGACGCTAGTGATAATAAGTGACTGAGGTATGTGCTCTTCTTATCTCCTTTTGTAGTGTTGCTCTTATTTTAAACAACTTTGCGGTTTTTTGATGACTTTGCGATTTTGTTGTTGCTTTGCAGTAAATTGCAAGATTTAATAAAAAAACGCAAAGCAATGATTAAAGGATGTTCAGAATGAAACTCATGGAAACACTTAACCAGTGCATAAACGCTGGTCATGAAATGACGAAGGCTATCGCCATTGCACAGTTTAATGATGACAGCCCGGAAGCGAGGAAAATAACCCGGCGCTGGAGAATAGGTGAAGCAGCGGATTTAGTTGGGGTTTCTTCTCAGGCTATCAGAGATGCCGAGAAAGCAGGGCGACTACCGCACCCGGATATGGAAATTCGAGGACGGGTTGAGCAACGTGTTGGTTATACAATTGAACAAATTAATCATATGCGTGATGTGTTTGGTACGCGATTGCGACGTGCTGAAGACGTATTTCCACCGGTGATCGGGGTTGCTGCCCATAAAGGTGGCGTTTACAAAACCTCAGTTTCTGTTCATCTTGCTCAGGATCTGGCTCTGAAGGGGCTACGTGTTTTGCTCGTGGAAGGTAACGACCCCCAGGGAACAGCCTCAATGTATCACGGATGGGTACCAGATCTTCATATTCATGCAGAAGACACTCTCCTGCCTTTCTATCTTGGGGAAAAGGACGATGTCACTTATGCAATAAAGCCCACTTGCTGGCCGGGGCTTGACATTATTCCTTCCTGTCTGGCTCTGCACCGTATTGAAACTGAGTTAATGGGCAAATTTGATGAAGGTAAACTGCCCACCGATCCACACCTGATGCTCCGACTGGCCATTGAAACTGTTGCTCATGACTATGATGTCATAGTTATTGACAGCGCGCCTAACCTGGGTATCGGCACGATTAATGTCGTATGTGCTGCTGATGTGCTGATTGTTCCCACGCCTGCTGAGTTGTTTGACTACACCTCCGCACTGCAGTTTTTCGATATGCTTCGTGATCTGCTCAAGAACGTTGATCTTAAAGGGTTCGAGCCTGATGTACGTATTTTGCTTACCAAATACAGCAATAGCAATGGCTCTCAGTCCCCGTGGATGGAGGAGCAAATTCGGGATGCCTGGGGAAGCATGGTTCTAAAAAATGTTGTACGTGAAACGGATGAAGTTGGTAAAGGTCAGATCCGGATGAGAACTGTTTTTGAACAGGCCATTGATCAACGCTCTTCAACTGGTGCCTGGAGAAATGCTCTTTCTATTTGGGAACCTGTCTGCAATGAAATTTTCGATCGTCTGATTAAACCACGCTGGGAGATTAGATAATGAAGCGTGCGCCTGTTATTCCAAAACATACGCTCAATACTCAACCGGTTGAAGATACTTCGTTATCGACACCAGCTGCCCCGATGGTGGATTCGTTAATTGCGCGCGTAGGAGTAATGGCTCGCGGTAATGCCATTACTTTGCCTGTATGTGGTCGGGATGTGAAGTTTACTCTTGAAGTGCTCCGGGGTGATAGTGTTGAGAAGACCTCTCGGGTATGGTCAGGTAATGAACGTGACCAGGAGCTGCTTACTGAGGACGCACTGGATGATCTCATCCCTTCTTTTCTACTGACTGGTCAACAGACACCGGCGTTCGGTCGAAGAGTATCTGGTGTCATAGAAATTGCCGATGGGAGTCGCCGTCGTAAAGCTGCTGCACTTACCGAAAGTGATTATCGTGTTCTGGTTGGCGAGCTGGATGATGAGCAGATGGCTGCATTATCCAGATTGGGTAACGATTATCGCCCAACAAGTGCTTATGAACGTGGTCAGCGTTATGCAAGCCGATTGCAGAATGAATTTGCTGGAAATATTTCTGCGCTGGCTGATGCGGAAAATATTTCACGTAAGATTATTACCCGCTGTATCAACACCGCCAAATTGCCTAAATCAGTTGTTGCTCTTTTTTCTCACCCCGGTGAACTATCTGCCCGGTCAGGTGATGCACTTCAAAAAGCCTTTACAGATAAAGAGGAATTACTTAAGCAGCAGGCATCTAACCTTCATGAGCAGAAAAAAGCTGGGGTGATATTTGAAGCTGAAGAAGTTATCACTCTTTTAACTTCTGTGCTTAAAACGTCATCTGCATCAAGAACTAGTTTAAGCTCACGACATCAGTTTGCTCCTGGAGCGACAGTATTGTATAAGGGCGATAAAATGGTGCTTAACCTGGACAGGTCTCGTGTTCCAACTGAGTGTATAGAGAAAATTGAGGCCATTCTTAAGGAACTTGAAAAGCCAGCACCCTGATGCGACCTCGTTTTAGTCTACGTTTATCTGTCTTTACTTAATGTCCTTTGTTACAGGCCAGAAAGCATAACTGGCCTGAATATTCTCTCTGGGCCCACTGTTCCACTTGTATCGTCGGTCTGATAATCAGACTGGGACCACGGTCCCACTCGTATCGTCGGTCTGATTATTAGTCTGGGACCACGGTCCCACTCGTATCGTCGGTCTGATTATTAGTCTGGGACCACGGTCCCACTCGTATCGTCGGTCTGATAATCAGACTGGGACCACGGTCCCACTCGTATCGTCGGTCTGATTATTAGTCTGGGACCATGGTCCCACTCGTATCGTCGGTCTGATTATTAGTCTGGGACCACGGTCCCACTCGTATCGTCGGTCTGATTATTAGTCTGGAACCACGGTCCCACTCGTATCGTCGGTCTGATTATTAGTCTGGGACCACGGTCCCACTCGTATCGTCGGTCTGATTATTAGTCTGGGACCACGATCCCACTCGTGTTGTCGGTCTGATTATCGGTCTGGGACCACGGTCCCACTTGTATTGTCGATCAGACTATCAGCGTGAGACTACGATTCCATCAATGCCTGTCAAGGGCAAGTATTGACATGTCGTCGTAACCTGTAGAACGGAGTAACCTCGGTGTGCGGTTGTATGCCTGCTGTGGATTGCTGCTGTGTCCTGCTTATCCACAACATTTTGCGCACGGTTATGTGGACAAAATACCTGGTTACCCAGGCCGTGCCGGCACGTTAACCGGGCTGCATCCGATGCAAGTGTGTCGCTGTCGACGAGCTCGCGAGCTCGGACATGAGGTTGCCCCGTATTCAGTGTCGCTGATTTGTATTGTCTGAAGTTGTTTTTACGTTAAGTTGATGCAGATCAATTAATACGATACCTGCGTCATAATTGATTATTTGACGTGGTTTGATGGCCTCCACGCACGTTGTGATATGTAGATGATAATCATTATCACTTTACGGGTCCTTTCCGGTGATCCGACAGGTTACGGGGCGGCGACCTCGCGGGTTTTCGCTATTTATGAAAATTTTCCGGTTTAAGGCGTTTCCGTTCTTCTTCGTCATAACTTAATGTTTTTATTTAAAATACCCTCTGAAAAGAAAGGAAACGACAGGTGCTGAAAGCGAGCTTTTTGGCCTCTGTCGTTTCCTTTCTCTGTTTTTGTCCGTGGAATGAACAATGGAAGTCCGAGCTCATCGCTAATAACTTCGTATAGCATACATTATACGAAGTTATATTCGATGCGGCCGCAAGGGGTTCGCGTCAGCGGGTGTTGGCGGGTGTCGGGGCTGGCTTAACTATGCGGCATCAGAGCAGATTGTACTGAGAGTGCACCATATGCGGTGTGAAATACCACACAGATGCGTAAGGAGAAAATACCGCATCAGGCGCCATTCGCCATTCAGCTGCGCAACTGTTGGGAAGGGCGATCGGTGCGGGCCTCTTCGCTATTACGCCAGCTGGCGAAAGGGGGGATGTGCTGCAAGGCGATTAAGTTGGGTAACGCCAGGGTTTTCCCAGTCACGACGTTGTAAAACGACGGCCAGTGAATTGTAATACGACTCACTATAGGGCGAATTCGAGCTCGGTACCCGGGGATCCTCTAGAGTCGACCTGCAGGCATGCAAGCTTGAGTATTCTATAGTCTCACCTAAATAGCTTGGCGTAATCATGGTCATAGCTGTTTCCTGTGTGAAATTGTTATCCGCTCACAATTCCACACAACATACGAGCCGGAAGCATAAAGTGTAAAGCCTGGGGTGCCTAATGAGTGAGCTAACTCACATTAATTGCGTTGCGCTCACTGCCCGCTTTCCAGTCGGGAAACCTGTCGTGCCAGCTGCATTAATGAATCGGCCAACGCGAACCCCTTGCGGCCGCCCGGGCCGTCGACCAATTCTCATGTTTGACAGCTTATCATCGAATTTCTGCCATTCATCCGCTTATTATCACTTATTCAGGCGTAGCAACCAGGCGTTTAAGGGCACCAATAACTGCCTTAAAAAAATTACGCCCCGCCCTGCCACTCATCGCAGTACTGTTGTAATTCATTAAGCATTCTGCCGACATGGAAGCCATCACAAACGGCATGATGAACCTGAATCGCCAGCGGCATCAGCACCTTGTCGCCTTGCGTATAATATTTGCCCATGGTGAAAACGGGGGCGAAGAAGTTGTCCATATTGGCCACGTTTAAATCAAAACTGGTGAAACTCACCCAGGGATTGGCTGAGACGAAAAACATATTCTCAATAAACCCTTTAGGGAAATAGGCCAGGTTTTCACCGTAACACGCCACATCTTGCGAATATATGTGTAGAAACTGCCGGAAATCGTCGTGGTATTCACTCCAGAGCGATGAAAACGTTTCAGTTTGCTCATGGAAAACGGTGTAACAAGGGTGAACACTATCCCATATCACCAGCTCACCGTCTTTCATTGCCATACGAAATTCCGGATGAGCATTCATCAGGCGGGCAAGAATGTGAATAAAGGCCGGATAAAACTTGTGCTTATTTTTCTTTACGGTCTTTAAAAAGGCCGTAATATCCAGCTGAACGGTCTGGTTATAGGTACATTGAGCAACTGACTGAAATGCCTCAAAATGTTCTTTACGATGCCATTGGGATATATCAACGGTGGTATATCCAGTGATTTTTTTCTCCATTTTAGCTTCCTTAGCTCCTGAAAATCTCGATAACTCAAAAAATACGCCCGGTAGTGATCTTATTTCATTATGGTGAAAGTTGGAACCTCTTACGTGCCGATCAACGTCTCATTTTCGCCAAAAGTTGGCCCAGGGCTTCCCGGTATCAACAGGGACACCAGGATTTATTTATTCTGCGAAGTGATCTTCCGTCACAGGTATTTATTCGCGATAAGCTCATGGAGCGGCGTAACCGTCGCACAGGAAGGACAGAGAAAGCGCGGATCTGGGAAGTGACGGACAGAACGGTCAGGACCTGGATTGGGGAGGCGGTTGCCGCCGCTGCTGCTGACGGTGTGACGTTCTCTGTTCCGGTCACACCACATACGTTCCGCCATTCCTATGCGATGCACATGCTGTATGCCGGTATACCGCTGAAAGTTCTGCAAAGCCTGATGGGACATAAGTCCATCAGTTCAACGGAAGTCTACACGAAGGTTTTTGCGCTGGATGTGGCTGCCCGGCACCGGGTGCAGTTTGTGGTGCCGGAGTCTGATGCGGTTGCGATGCTGAAACAATTATCCTGAGAATAAATGCCTTGGCCTTTATATGGAAATGTGGAACTGAGTGGATATGCTGTTTTTGTCTGTTAAACAGAGAAGCTGGCTGTTATCCACTGAGAAGCGAACGAAACAGTCGGGAAAATCTCCCATTATCGTAGAGATCCGCATTATTAATCTCAGGAGCCTGTGTAGCGTTTATAGGAAGTAGTGTTCTGTCATGATGCCTGCAAGCGGTAACGAAAACGATTTGAATATGCCTTCAGGAACAATAGAAATCTTCGTGCGGTGTTACGTTGAAGTGGAGCGGATTATGTCAGCAATGGACAGAACAACCTAATGAACACAGAACCATGATGTGGTCTGTCCTTTTACAGCCAGTAGTGCTCGCCGCAGTCGAGCGACAGGGCGAAGCCCATCGATACTAGCTTGATTGGGATATCTCGCTCATGTTTGTCGCGTGCTATGTCTTTTTAGGTACTTTGAACCTACGTTCGTACTTGTATAATATGATCATCGTATTATCGTTTTTCATCCGTCCAGCGCAAAATGCATTAGCAGCTAGTCCTAGCGTGCGGAGCTACCTGGACAGGTGCATGACGGATGCGTGTCCTTCAGTGACTTTCTAATTAACAGTAACTTCTTTACTTATGTTTCAGTTTGTAAGAAGCGGGATTCGCTCGTCGCTTGACATCTGATTGGACTGCGTCGGCACGTGAAAACTACATTGTGAAATCTGCTAAAACTCCGGGTATCTCTGACACAAAACGATTCGGCTTCGCAATTTCAACATTACGGTCAAGGCTAACGTATCTTTCTCGGTCAACTTCAGATTATGCCGATTAAATTGTCGTAGCTTTCAAGGCGTTTTGAGTACTGCGGCAGTTGTTGAACCTGCAAGGAGAAGATCTCGACAACAGAATAAAGCGAAAAATGGGTCTCATGCACTAACACTCAGGCCTCCCTCATAATCTCTGTTTGAGTTTACCAACAACACATATATACATTTCGACAAAATGACCACTCTTGACGACACGGCTTACCGGTACCGCACCAGTGTCCCGGGGGACGCCGAGGCCATCGAGGCACTGGATGGGTCCTTCACCACCGACACCGTCTTCCGCGTCACCGCCACCGGGGACGGCTTCACCCTGCGGGAGGTGCCGGTGGACCCGCCCCTGACCAAGGTGTTCCCCGACGACGAATCGGACGACGAATCGGACGACGGGGAGGACGGCGACCCGGACTCCCGGACGTTCGTCGCGTACGGGGACGACGGCGACCTGGCGGGCTTCGTGGTCGTCTCGTACTCCGGCTGGAACCGCCGGCTGACCGTCGAGGACATCGAGGTCGCCCCGGAGCACCGGGGGCACGGGGTCGGGCGCGCGTTGATGGGGCTCGCGACGGAGTTCGCCCGCGAGCGGGGCGCCGGGCACCTCTGGCTGGAGGTCACCAACGTCAACGCACCGGCGATCCACGCGTACCGGCGGATGGGGTTCACCCTCTGCGGCCTGGACACCGCCCTGTACGACGGCACCGCCTCGGACGGCGAGCAGGCGCTCTACATGAGCATGCCCTGCCCCTGACCGACGCCGACCAACACCGCCGGTCCGACGCGGCCCGACGGGTCCGAGGCCTCGGAGATCTGGGCCCATGCGGCCGCAACAACTACCTCGACTTTGGCTGGGACACTTTCAGTGAGGACAAGAAGCTTCAGAAGCGTGCTATCGAACTCAACCAGGGACGTGCGGCACAAATGGGCATCCTTGCTCTCATGGTGCACGAACAGTTGGGAGTCTCTATCCTTCCTTAAAAATTTAATTTTCATTAGTTGCAGTCACTCCGCTTTGGTTTAAGAATTACTCTTTCTCTAAGTTTATTTGATTTTTTTCAGTAAATTTTTAAAATTTCAGCATTTATACTGAACATTATAAATTAGAAACAATTACTTATGTCAAATACTCAATCAGTTACAGCTGTAGCGAAATACATTCGCATGTCACCTCATAAGATCAGACGGGTTTTAGATCAAATCCGTGGTCGTTCTTACCAAGAAGCCCTAATGATTTTAGAATTTTTACCGTATGATGCTGGTGGGCCGATTTGGCAAGTTATTCACTCCGCAGCTGCGAATGCTAAACACAATAGTGGTTTAGATAAAAAAAAACTAATTATCGATAAGGTTTTTGCCGACGAAGGACCAAAGTTAAAGCGAATTCGCCCAAGAGCTCAAGGAAGAGCATACAAAATATTAAAACCCACTTGTCATATTACAGTGGTTATGAAGGCCATTGACTAAAAAACTAAATAATAAATTTGATTTAAAATTAAAAGGATTAACTCTATGGGGCAAAAAACACATCCTTTAGGATTTAGATTAGGTATTACACAAGAACATAAATCAACGTGGTATGCTAATTTTAATCAATATGCCAACATTTTGAAGGAGGATGATAAAATTCGAACATATATTCATACTATTTCTAAAGCAAATAGTATTGCAAACGTTCGAATTAATCGTAACGGGCTAAATGATCAGATTCAACTAAATATTGAAACTGGAAAACCAGGTATCTTAGTTGGTGACTTAGGTGCTGGTCTTGAGACATTGTTAAATAATGTTAAAAAATTTTTACCAGCAAATCGTCAATTGACAATCAATGTTTTGGAAGTTGAAAAAGTCGATTTAGATGCTTCACTTTTAGCTGACTTAGTTGCCGAACAATTAGAGAAACGTATTGCATTTCGTCGCGCAATTCGTGAAGCACTACAACGAGCACAAAAACAGAATGTAAATGGTATTAAAATTCAAGTCTCTGGTCGTTTAAATGGCGCTGAAATTGCTAGAAGCGAATGGATTCGTGAAGGGCGAGTTCCTTTACAAACATTACGAGCAGATATTGATTACGCAACACAAGAAGCCAATACAATCTATGGCGTTTTAGGAATCAAAGTTTGGTTATTTAAAAGTGAAATTTTATCAAAGTAAAAAAATTTATATTCTTATTAAATTAATTTGTTATGTTAAGTCCAAAAAGAACAAAATATAGAAAATATCATCGTGGGCGTATGAGAGGGGCAAAAACGCGTGGAAATGAAATTTGCTTTGGAAATTTTGGGTTACAGGCACTTGAACCGACTTGGATTACCTCACGTCAAATTGAAGCTGCACGTAGAACAATTACTCGTTATACGAAACGTGGGGCAAAATTATGGATACGAATTTTTCCTGACAAAACTGTAACTGCGCGAGCTGCAGAATCAAGAATGGGTTCAGGTAAAGGGGCGGTAGATTATTGGGTTGCCGTAGTCAAGCCAGGAACAATTATTTTTGAAATTGGTTCAGTACCAGAAGAAATTGCAAAGACTGCATTAAATTTGGCTGCTTATAAATTACCAATTAAAACAAAATTTATTATTAAAGATAATATTAGTTAAAAATTATGAGTTTACCTGCATTTACTGAGATTAGTTCATTTTCAAATACAGAAATTTCAGTAGCAATTATTGAAACTGAAAATCAATTATTTAATCTTCGTTTTAAAAAAGCGACGCGTCAAAGCTTTAAATCCCATGAAATTAAAAATGCAAAACGTCGTTTAGCACAATTAAAAACACTTTTAAGTTTAAGATTGGAAAATCTGGATCAAAAAGATGATAATTTAATTAATACTCTAATTACGAATTAAGATCAAATGACAAAATTAAATACTATTCAATGTAAGATTAAGGAGTTTTAGATGCCAGTAAAACAACAAATTGGTATTGTAATTAGTAATAAAATGCAAAAAACAATTGTGGTAAAGATTGAAAATCGATACCCACACCCAATGTATTCTAAAACACTAATAAAAACAAAAAAATACTTAGCTCATGATGAGCTTGGCGAATGTAATATTGGTGATCAAGTTTTAGTGGAAGAATGCCGCCCATTAAGTAAAAGAAAACGCTGGAAGTTAATCAAAATTCTTTCAAAATCATCGTTAATTAATTAAATGAGATTTTTATGATTTATCCTCAAACAATGTTAACAGTAGCCGATAATACGGGTGCTAAAAAAGTTATGTGTATTCGGGTATTAGGTGGCAACAAGAAATATGCAAAAATTGGTGATACAATTATTGCAGTTGTTAAAGAAGCCTTACCAAATATGCCTGTAAAACGTTCCGATGTGGTAAGAGCCGTTGTTGTGCGAACAAAGAAAAGTATTCGTCGACAAGATGGTATGTATATTCGATTTGATGATAACGCGGCTGTAATTGTGAATATGGATAATAATCCTCGTGGGACTCGAGTTTTTGGACCTGTTGCTCGTGAAATTCGCGATAAAAATTATTCAAAAATTGTATCCTTAGCGCCGGAGGTTTTATAAATGCCACAAAAACAAAAAGTAAATGTTAAAATTGGCGATTCGGTGACAGTTATTTCGGGTTTTCACAAAAATGAGACTGGTGAAGTTCTTAAAATTAATCGTAAGAATGGAAAAATAATAGTAAAAGGAATTAATTTTAAGTTTAAACACGTGAAACCCACTACTGAAAATGAAATTGGTGAAATTAAACAGTTTGAAGCACCACTTCATCATTCAAATGTTAAATTAAATTTAAAAAAAGTATTGTAATATGCTAAATCAACATTCTCTAGAGGAAATTGCTGAAATTCATAATTTACTGGGCAATATTAAACAGGAATATGAAATCGGGATCAAGCCCCTTTTAATAAAAAACAGCCCAAAACTGTTTAAAAATCCGCATACTGTACCTAAACTAAAAAAAATTCAGATTAATCGCGGCTTAGGGTTAGCTGCTCAAAATACTAATCTATTAAAAAAAAACATCGAAGAGTTTGAGAAAATTGCTGGTCAAAAACCATTAATTACAAGATCTAAAAAAGCTATTGCTGGTTTTAAAATTCGCGAAGATATGGAATTAGGACTAAGTGTGACTCTACGCGGTGAAAAAATGTATACATTTTTAACCAAACTATTATTTTTTACGTTTGCGCAAATTCGTGATTTTCGTGGTTTGTCATTACGAAGTTTTGATAAAGCTGGCAATTATACACTAGGTCTGAAAGAACAATTAATTTTTCCAGAAATTGATTACGATGATGTTGACCAAATTCAAGGTTTTACAATTAATATAATTCTAGAACATGGATCGCCAAAATATAGAGCAGAATCAATAGATAAGATTTTAAATGGTATGATTTTATTTAAATTTTTACGGTTTCCCTTAAATGATTGTGGTTATTACGATAAGTATGAAGCATTCTCTGATATAAATCGTAATTGGGATAAAAAAAGGCATTTAAAACGTAAACGCTGGTCACAAGAATAATAATAAATATATTGTAGAAGGAGAAAATTGTGGTAAACGATACGATTTCAGATATGTTAACACGGATCCGAAACGCGAATATGGTAAAACATCAAATAGTTCAAATCCCTGCTAGTAAGATGTCTTTAGCAATTGCAGAAATTTTAAAGCAAGAAGGATTTATTGGAGATTTTGAAACTTACAGTGAAAATGAGAAGAAATATTTGTTAATCTCATTAAAATATGTTGGAAAACTGAGAAAGCCTGTTATTTGTAAAATTGAACGAGTGAGCAAACCAGGATTACGGGTGTATTCAAACTCAAAAAAATTACCAAGAATATTAGATAATTTAGGCATTGCAATTATTTCGACATCAAAAGGAGTAATGACAAATCTAAAGGCAAAAGAACTTGGGATTGGTGGCGAAGTTTTGTGTTATATTTGGTAAACATTAGGGAGTTTCTAAAATGTCACGTATAGGAAAATTACCGATTACTATACCAGAAAATGTAGATATTAATTACAATGATTCAGAAATTACAGTTAAAGGGAAGTTTGGCACGTTACAAACACAAATTCCTACTGTCATTAAAATTACTGAAAGTGATAATATTTTAACCGTTGGTTTAAGTGAACAAACAAGAAGTGTTCGGGCATTACATGGTTTATATAGAACTTTAATTAACAATATGGTAATTGGAGTATCAGAACAATTTGAGATAATACTTGAATTGAAAGGTGTTGGATATCGAGCAGCAGTTCAAAATAACGAAATTATTTTAAATTTAGGATATAGTCATCCGGTTAATATTAAAATTCCTAACATTATTTCGGTTGAGGTTGTTCAAAATACAACCATAAATTTAAAATCATGTGATAAAGAATTGCTTGGCTTATTTGCAGCAAATATTAGAGCTTGGCGTCAACCAGAACCATACAAAGGAAAAGGAATTCTATACAAAGGTGAACAAATTATTCGCAAAGCTGGTAAATCTGCAAAGTAAAATTGAAATGGTTGTATGACTGTTTTTCTAATTTGATAGAAAATCATTCTTTTTGATTATAGAAATGTCTATCGAATGCTTACCGTTTTAAAAAATTAAAAATTATAAATATGAAATTTTCACAACGAACTTTGTTGAAATTAAAAAATAAAAATAAAAAATTAAGACCAAATAAATATAAAAAATTAAAACGTGAAACTTTGCGTGGTCGAATCAAGGGAACTGTTGAAAGACCAAGGTTGTCAGTATACCGCTCAAATGAAAACATTTATGCGCAAATAATTGATGATACTAATTCAAAAACTTTAATTTCTTGTTCAACTTTAGATCGATCTATTAAACTGGTGATTTCGACGGGTCGAACTTGTGATGCTTCAAGATTAATGGGCGAAAAATTAGCCAAATTAAGTTTAAAAAAAATATTACAAAAATTGTTTTTGATCGAGGTCCTTACTTATACCATGGCCGTATAAAAGCAGTGGCAGATGGGGCAAGAGCTGGCGGATTACAATTTTAAATTCAAATTTGTAAATAAATATACAAGTTAAATATCTTCTATGAGTAGTGATTTAAAAAAAATAAATAAAGTGAAGAAAAATTCTCGACGCATTTCAAACACACAAGAGCCTAAATTAGTCGAAAGGTTAATAAAGATTAGTCGAGTTTCTAAAGTAACTAAAGGTGGGAAAAAATTAAGTTTTCGCGCAATTGTAGTGGTTGGAGATGAAAATGGTAAAGTTGGGGTAGGTGTTGCCAAAGCTGATGATGTTGTTAATGCGTTTAAAAAAGCAAAAACTGATGGTCGCAAAAATTTAATTGAACTTCCTATTACGAAAGCATTAAGTATTCCTCATAATGTTGCGGGAAATTTTGGAGCCTGTAAAGTAATTATGCGACCATCAATCGAAGGTTCTGGTGTAATCGCTGGTGGAGCAGTTAGAATAGTTTTAGAAGTTGCAGGTGTTAAAAATGTAATTGCGAAACAATTAGGATCAAATAACTTATTAAATAATGCTAGGGCGTCCGTTTGTGCTTTACAAAATTTAACAACGAAAGCTCAAGTAGCAAAAAAAGAAATTTAGATTAGATATAATTCAGCAAATATCAATTAAAAATAAAATTGTGAAAGTTAACAAAGAAATTAGAGACATTATATTAAAACGTTTATTAGTGACTCTGGGAGTACTGTTACTAATTCGCGTAGGAACGTTTTTACCCGTTCCAGGAATTAACCATAGTGATTTAGCATTTTATATTCAGAGTCACTCGGTTACAAAGAGTTTAGTTAGTACATTTTCAGGTGATGATACGTTTGTAATTGGCTTGTTTACTTTAAATATATTCCCATATATCAATGCTTCAATTTTAGTGCAATTAATTTTGGGCTTTTCTCCAAAGTTGTCTAAACTACAAAAAGAAGGTGATTTAGAGGGTAGACGGTCAATTAATCGATTAACACGTCTGATTACTCTAATGTTTGCACTTATTCAAAGCGTAAGCTTAGCACTTTATCTAAAGCAAATACTATTTAATTGGAACTATAGCCTAGCAATTGAAATTGGGTTGTGGTTAACGACCGGAGCAATGATTGTTTTATGGCTAAGTGAATTAATTACTGACTATGGTTTAGGTAATGGTGCTTCATTACTTATTTATACAAATATTATTTCAAGCTTACCAAATTTAAGTAAAACAATACTTAGTGAAAACAGTCAAAATTTTACACTTGGATCAGAAATCGGAATTGTTTTATTAATTTTTACTTCACTATATGGAATTGTTTTTTTACAAGAAGGTGTTCGAATTATTCCACTTATTTCTTCTAAACAATTGAATCAATCTTCTTTACAGGATTCAGTAACAAGCAATAATTATATTCCATTAAGATTTAATCAAGCTGGCGTAATGCCAATAATTTTGACAACTACAATTTTAGTAGTTCCAAATTATGTAAATAACTTAGGCTTATTACCCAAAATTGATCTTCCGATAAACTTCGAATCACTAAATTTTGTTTATTGGATTGGGTATTTTGTATTAATTTTAGTGTTTAGTTCATTTTATTCCACGATTGTTTTAAATCCGAAAGATATTTCGGACCAATTACAGAAGATGGCCGTAACTATTCCAGGCATTCGACCAGGTATTCAAACAACTTTTTATTTAAAACAAGTAATGAAACGAATTACTTTATTAGGGACAACAATGCTTGCTACATTAGCTACGATACCAAATTTTGTGGAGTCAACTTTAAGTATTACAAGTTTAAATGGTCTAAGTACGACTTCCCTGTTAATTTTAGCAGGTGTAGTTTTAGACTTAGTTCGTGAGGTGAAAAATATTTACTATTCGAATGTTTATAACAATATGTATCAATAAAATAAAAATTACTTTTAAAAGGTTAAAATGAAAGTTCGTCCTTCAGTCAAAAAAATGTGTGATAAATGTCGAGTAATTAAACGACATGGTAAAATTATGGTAATTTGTTCAAATCCAAAACATAAACAACGTCAAGGATAAAATTTTAAAGGAGTAAAAAATGGTCAGATTAGTTGGTGTGGATTTACCAAGAAATAAAAGAATTGCTTATGCTCTTACTTATATTCATGGAATCGGTCTTACTTCTGCAAGAAAAATTATTGAGATTGCAAATATTAACCCAGAAACAAGAACTGTTGATTTAACAACAGAAGAAACCGTTGCTTTACGTCAAACTTTAGAAGAAAGTGATTTAAAATTGGAAGGTGACTTAAGAAGATTTAATGGTTTAAATATTAAACGATTAAATGAGATAAACTGTCATAGGGGGAAAAGACACCGTAATAATTTACCTGTGCGCGGTCAACGAACTCGAACTAATGCTCGTTCAAGACGTGGGTCGAAAAAAACTGTTACGGGTAAGAAAAAATAGTTTTCTACTAATATTTTAGATTTATTTGGAATTTTTATATGGCACAAACAACGAGAAAATCAACAATTAGAAAAGAGAAAAATAGTTTTACAAGTGGGGTTGTTCATATTCAATCAACTTTTAACAATACAATTGTGACGATTACTAATTTAACTGGAGATACAATTTCCTGGGCATCTGCTGGAAGTTCAGGCTTTAAAGGTGCCAGAAAGAGTACACCATTTGCAGCTCAAACAGCTGCTGAAAAAGCTGCCCTAGAAGCTTTAAGTACGGGTATGAAAACTGTTGAAATTTTAGTAAAAGGGCAAGGATCAGGACGTGAGACAGCCATTCGAGCAATTGAAGGTGCAGGTTTTGATATTATTTCTATACAAGATATAACATCAGTTCCTCATAATGGTTGTCGACCACCAAAAAGACGTCGCGTTTAGAAGTTCTATTTCTAATAAATTAAATTATGAATAACATTTCTATAAAGTGCCTTAAGTCTGAGAAGATTCAATCAGGTGCTTGTCATGGTCAATTTTTAATAAATTCTTTGAATCCAGGTCAAGGTATAACCATTGGAAACCAATTAAGACGAGTACTTTTAGGTGATTTAGGTGGTGTAGCTATTTCAGCAGTACGAATTGCTGGTATAACACATGAATTTTCAACAATTCCGGGTGTTCGAGAAGATATTCTCGAAATTTTGTTAAATTTGAAGGGAATTATTTGCACAAGTCAAATACAAGACACTCAATTTGGACATTTAAAAGTTCAAGGACCAAGCGTTGTAACTGCAGATTTAATTCAATTACCACCCGGAGTAGAAATTATTAATCCAAATCATTATATTGCCACAATATCGACGTCTAATATTCTTGAGATTGAATTTAAATTTGAGTATGGAAGCGGCTATCATTTAGCGTCTCAAAATTTTGTAGAGGAAGATGAAAATTATCTACAACTTGATACAATTTTCATGCCAGTTCAAAAAGTAGACTTTAAAATCGAGAATATTTATGATGCTACAAATAATATTAGCGAACGATTATTTCTAGATATATGGACTAATGGTAGTATTTCACCAAATGATGCTCTCGAATCTGCTGCTCAAGTTATTATTGACTTATTTACTTTATTGATTAACAATAAAAATATAAATAATAATAATCGACTAGAGTTAAAGCCAGAGACAATTAGTATTGAACCATATACTAATATTGCAATTGAAGAATTACAATTATCTGTTCGGGCATATAACTGTTTGAAAAAAGCTCAAATAAATACCGTTGGTGACTTATTACAATACTCACCAGAAAAATTACAAGAACTGAAAAATTTTGGTCGAAAATCTGCTGATGAAGTTTTTTCTACATTAAAAAATAAATTAGGCATTATTCTAAAATAACTAATAGTTTTATTTGGGATTTTTTAATTCGTCAGCATTTTTCATTATTAATTTAAAAAAAATTATGAATTCATTAAATAAAACATTTTTACCAACTAAAAATTATAAAAATCGAAATTGGTTTATTATTGATTGTAAAAATCAAAAACTAGGTCGACTTGCAACAATTATTGTTTCATTATTAAAAGGAAAAACAAAACCACATTATTATCCATCTATTGACATCGGTGATTATGTTATTCTACTAAATGCTGATTCAATTATCATCAATGAAAACAGCAAGCATTATATTGTTAATAAGCCCGGTAAACCGGGTAGTTCATTAAAGATTAAAAATGTTTCTGATTGTCTTCCTAAATTTACTATCGAACGTGCTGTCAAAGGTATGTTGTCTGAAACAGAAACAAAAAGATTGATGCGTCGATTAAACATTTATAGTGAGAGTAGTCATCCTCATCAGGCTCAAAAACCCATCGAAATTAATATTTCGAACTTTCATTCTGATAATCAGTTTAATACGCAAATGGTTTAAATAATACAAAAGTATAATTATAAATATTGTAAATTTATGGATTCTAAAAAAGAGTTAATTTTCAAGAAAGAGAACATCGGGCTCGGAAAAAGAAAACAGTCAATTGCTCGCGTTTTCTTACTTCCGGGCGACGGTAAAATTATTATTAATAAAACTTCGGGCAATAAATATCTACAATACAATGATAATTATTTAAATACTGTTTGGTCTCCATTGGAAAAACTAAACTTAGAGAAACAATTTGATATTGTAGCTTTAGTTCAAGGTGGTGGATTAACAGGGCAAGCTCAAGCAATTCAATTGGGAGTTGCAAGATTACTATGTACGATGGATAAAGAAAATCGGAGTATTTTAAAACCATTTGGATTCTTAACACGTGATTCAAGAATTAAAGAACGTAAAAAATATGGTTTACGAAAAGCACGAAAAGCTCCACAATATTCAAAACGTTAAATAATATATTTGTTTGAAAAAAATATGCCAAAATCTGATATACATCCAACCTGGTTTGAAAATACAAAAGTTTTATGTGATGGTAAACCACTTTGTTTAATCGGTTCAACAAAAAGTGAACTACAAATTGATATGTGGTTAGCTAATCATCCGTTTTATACAAATTCACAAGTTCTTATTGATAGTGAAGGTCGAGTTGAAAAATTTATGAAAAAATATCGTTTAGATATAACTGAACAATAATTAAACAATTAATTTATATGTAAATATAGTAATTTATGCCAACGATTCAACAATTAGTCCGTTCAAGACGTATACAAATTAAAAAAAAACAAAATCACCAGCACTTGTTAATTGTCCACAACGACGTGGAGTTTGTACTCGCGTTTACACAACAACACCAAAAAAACCGAACTCAGCAATTCGAAAAGTAGCTCGTGTAAGATTAACTTCAGGCTTTGAAGTTACAGCCTACATTCCTGGAGTTGGTCATAATTTACAAGAGCATTCAGTTGTTTTAATACGTGGAGGTCGAGTTAAAGATTTACCAGGGGTTCGCTATCATATTATCCGTGGTGCTTTGGATACTGGTGGTGTGAAAGGTCGTACACAAGGCCGATCAAAGTATGGTGTTAAAAAGCCAAAAGCTGAAAAATAAACAAAAATATTAATTATTTGACTCAAAAGTGAGTACAAGTTCTCTTCTTTAATCACTTTTGTTTCAGATAATTCGGTAAAAAATTTATAAATTATATTATGTCTCGTCGAAATATCTCAAAAAAACGTTTTCCAGAAACCGATGCAATTTATAATAGTTATTTAGTTAGTTTATTAATTTCAAGAATTTTAAAATCTGGTAAAAAAACAATTGCCAAGAAAATTGTTTATCAAGCATTTGATATTATTAAGAAAAAAACAAATGAAGATCCATTAACAGTTTTTGAAAAAGCAATTCGGAATGCTAGTCCAATTGTCGAAGTAAAAGCACGTAGAGTAGGTGGTTCAACATATCAAGTACCAGTAGAAGTTACTGGTTTTCGAGCTACTAATTTATCGTTAAGATGGATTATACGATATGGAGATCAACGTGTTGGCCGAAGCATGGCTATTAAACTAGCTAATGAAATTATTGACACCGCTAACGATATCGGTAATACTATTAAAAAGAAAGAAGAAACTCATAAAATGGCAGAAGCTAATAAAGCCTTTGCACATTTCCGATATTAACTCTTTCATTAATTAATCTCGCTAAAAGCTTAAAAATATAAATATACTTTTAAAAAAATTTTAAGGAATTTTATAATGGCACGTGAAAAATTTGAACGTACAAAACCACATGTTAATATTGGTACTATTGGTCACGTAGATCATGGAAAGACAACTTTAACTGCAGCAATCACTGCAACTTTAGCCCTAGATGGTGGTGCACAAGCAAAAGCTTACGCTGATATTGATGGTGCTCCTGAAGAACGTGCACGTGGTATTACTATTAATACAGCACACGTTGAATATGAAACAAAAGATCGTCATTATGCACATGTAGATTGTCCAGGTCACGCTGACTACGTTAAAAATATGATTACTGGTGCTGCACAAATGGATGGTGCAATCTTAGTAGTTTCTGCTGCCGATGGTCCGATGCCTCAAACACGTGAGCATATCTTATTATCAAAACAAGTTGGAGTTCCAAACATTGTTGTATTTTTAAATAAAGAAGACCAAGTAGATGATGAGGAATTATTAGAATTAGTAGAATTAGAAGTTCGTGAATTACTTTCTGCTTATGATTTCCCAGGTGATGATATTCCAATCTGTCCCGGATCAGCTTTACAAGCTATCGAAGCAATTACAGCAAATCCAACTGTAAAACGTGGTGATAATAAATGGGTTGATAAAATTTATGCATTAATGGATGCGGTAGACGAATATATTCCTACCCCGGAGCGTGATGTAGAAAAAACATTCTTAATGGCAATTGAAGATGTGTTTTCAATCACGGGCCGTGGTACAGTTGCGACAGGACGTATCGAACGTGGTGTAGTAAAAGTTGGTGAAAACGTTGAAATCGTGGGTGTTACCGATACACAAACAACAACAATTACGGGTATTGAAATGTTCCAAAAAACTTTAGAGGAAGGTTTTGCCGGTGATAACGTAGGTATTCTATTACGTGGTGTTACACGTGAAAATATTGAACGTGGAATGGTATTAGCTAAACCAGGTACGATTACTCCACATACAAGTTTTGAGTCAGAGGTTTATGTTTTAACAAAAGATGAAGGTGGGCGTCATACTCCATTCTTTACAGGTTATAGACCTCAATTTTACGTACGAACAACTGATGTTACTGGTTCAATTACACAATTTACAGCTGATGATGGATCAGTAGTTGAAATGGTAATGCCTGGTGATCGTATTAAAATGACCGCTGAATTCATTTACCCTGTAGCTATTGAAGCGGGTATGCGATTTGCAATTCGTGAAGGTGGGCGTACAATTGGAGCAGGTGTAGTTTCTAAAATTGTTAAATAATTAAAAAATTTTATGGAAATGAAAACGGATGCAAAAATTCGTGTAAGGTTAGAATCTTTTAATCATGAATTGTTAAATTCTTCGTGTCAAAAGATTGTAAATATTTTACAAAATACTTTATCCAATTCAATTGGAGTTATCACATTACCTACACGTAAACGTATTTATTGTGTTTTACGATCTCCGCATGTGGATAAAGATTCCCGAGAACATTTTGAGATTCGAACTCATAAGCGAATTTTAGAAATTTATTATAATTCCGAAGTACCAATTTTTGATCTATTGTCAGAAGCAGATTTGCCTCCTGGCGTTTTTTACCGTATTTGTTTATCCTAAGTAAAATTACTTAGGATAAACAACCCTCGATTAACTTAAATTTAAACTTAAGTTAATAACTTTTTTTTCGGTTAATTTCTCTAACTCCTAAAACATATTTAGAATCTATTTCTGAGAATATGACAGCTAATTGATGAATTTAAATCAAAGTTAGTTAATTAAAAACTGAAAATAAAAAAGATTAAAAGAATTTCATAGAACTATTGCCTTTTGGCTTTGGAAAGAAGCTTATTTTATGTCTGGGAACGGAGGGACTTGAACCCTCACGCCTATCACTAGGCAACGGATTTTAAGTCCGTCGTGTCTACCAATTTCACCACATTCCCGAATTCAGTTTATATTATGACTGCACACCCAAAACAATAAAGATATTTCGGCCTAAAAACAATACTATAGTAAAAAATTTAAAGGCGGCACCCAGATTCGAACTGGGGATCGAGGATTTGCAATCCACTGCCTTACCACTTGGCCATGCCGCCATTTCTTACAATTAATTGTTTATTAACCAGAGTATAGCCTATAATTGGGAAGTTTTACCAGAAAAATTTTAGAAAAATTGATGTATAATGCATTTCAAAGTGAATAGAATCAAAATATTGTAAATTTAAAGAATAAATTTTATGTTTGAGAAATTTACCGAAGGCGCAATAAAAGTAATTATGTTGTCGCAAGAAGAAGCTCGACGTATGGGTCACAATTTTGTTGGAACCGAGCAACTTTTATTAGGTGTAATCGGACAAAGGCATGGAATTGGTGCAAAAGCATTAAAAAAATTAAAGGTAACGTTAAAAAAGGCGCGAAAAGAAATAGAGTTATACATTGGTCGTGGTACTGGATTTGTAGCATCAGAGATTCCTTTTACTCCTAGAGCAAAAAGAGTTTTAGAAATGGCTGTGCATGAAGGGAAAGATTTGGGTCAAAATTTTGTCGGTACAGAGCACATCTTATTAGCTCTTATTGCAGAATCTGATGGTGTAGCTATGCGAACTTTAGACAAATTAAATGTAGACATTCATAAATTACGAAATCTAATTTTAACGTATATAGAAGAAACTCAAGAAGAAATTTTACGTCCTTTAACTCAAGCTGAAAAATTTTTATTAGAACGTGAAAAAAAGGGAGTCCAACCCCAACTTTAGATGAGTATGCTGAAAATATTACAAAAGAAGCAATTGACGGAAATTTAGATCCGGTAATTGGTCGTGAAAAAGAAATTGATGATGTAATTGCCGTTTTGGCCAGACGTACAAAAAATAACCCCATTTTAATTGGTGAACCGGGCGTTGGTAAAACAGCGGTTGCTGAAGGGTTAGCCCAACTAATTTTAACAGAAAAAGTGCCTGACTTTCTTGATGGGAGTTTAATTATGGCTCTAGATTTAGGGTCAATTTTAGCAGGTACGAAATATCGGGGTGAATTTGAGGAACGATTAAAACGAATTGTTGAAGAAGCACAGAACGATTCGGCAGTTATTATCGTAATCGATGAAATTCATACATTAGTTGGGGCTGGTGCAGCAGAAGGTGCTGTAGATGCAGCAAATATTTTAAAACCAGCTTTAGCGCGAGGTAAATTTAGATGTATTGGAGCAACCACTAATGATGAGTATCGAAAATACATTGAGCGCGATCCTGCATTAGAAAGACGTTTTCAGCCAGTACACGTCGAAGAACCTAGTGTTGGTACTACAATCGAAATTTTAAGAGGCCTACGATCAAAATTTGAACAACATCATACGTTAAGTTATCATGATAAAGCTTTAGAACAAGCCGCAATTCTTTCAGATAAATATGTAGCAGATCGCTACTTACCTGATAAAGCAATTGATGTCTTAGATGAAGCAGGTGCTAGGGTTCGTTTAGAGAATCGACGTTTGCCTTTAGGACTGAGAAGTTTAATGCATGAATTACAAGAAACTATTAAAGATAAAGAAGATTGTATAAAAGAACATGATTTTGAAGCAGCAAAGCAATTATTAGATCATGAAATGGAGGTACGGACTCATATTCGTATTATGAAACAGTCAGCTTTAACGAGTGAAGCTCGTGGGTTTAGCCGTCGTGACGTAGACATGGTCACAGAAACTGATGTTTCGGATGTGGTTTCTAATTGGACTGGTATTCCAGTAACAAAAATTACAGGTTCTGAATCCGCTCGTTTATTAAAAATGGAAGACACTATACATGAACGAATTATTGGTCAAAAGCATGCAGTTGTTGCTGTTTCACGGGCTATTCGGAGGGCACGAGTAGGATTACGAAATCCAAATAGACCAATTGCTAGTTTTATTTTTGCTGGGCCAACTGGGGTTGGTAAGACTGAGTTAACAAAGGCTTTATCAGATTATATGTTTGGTAGTGAAGAGAGTATGATTCGTCTAGATATGTCAGAATACATGGAAAAGCATACGGTGGCTAAATTAATTGGTTCACCACCAGGATATGTTGGATATAATGAGGGTGGTCAACTAACAGAAGCTGTGCGTTCAAAGCCTTATTCCGTTGTACTTTTAGATGAAGTTGAAAAAGGACACCCCGATGTTTTTAATTTATTATTACAAATTTTAGATGACGGTCGATTAACAGATTCAAAAGGGCGAGTTATTGATTTCACAAATACACTAATCATTATGACTACTAACTTAGGGTCAAAAATTATTGAGCGGGAAAGTGGTATTAAATCAAAAACGGAACAAGGGGAAGGTGGTTTCAAAATTACACCAGATGCTGTAATTGGTTGGGAACCCGCGCCAGAGCCAATTAAAGATCCAGAAGTTTTTGAACGTGTAACAAAGTTAGTAAATGATGAATTAAAAAACTTTTTCCGTCCCGAATTTTTGAATCGTATTGATGAAATTATTGTTTTTAATCATTTAACTCGAATTGATATTTGGGAAATTTGTGAATTAATGATTAAATCAGTTCAAAATAGATTAAAAGATAAAGGTATTAACTTAATTGTTGAGTTATCTGTTCAAGCTTTTTTAACTGATGAAGGTTATGATCCGATTTATGGCGCTCGTCCATTACGTCGTGCGATTATGAAGTATTTAGAAGACACATTAGCTGAACAATGCTTATCAAAAACATTATATCCAAATACAAAAATTCATGTTCGCCGGAAAAAAGTCGAAGGAACTTTAATGACTTATACAAATGAATTAGAAGTTGAAGTTGATTTTAGCGATGTTGATCCAAGTTTATTAGATGAAGAAGCAAATGAAACAGCAATGTCAAGTTTAGACAAATCTAACAATGAAAAAGAAAAGGTAGGTTCTATTGTTTCAAAAGATAATTCTTCTGGAATAAATGAAGATGAGCCAAGTTTCGGATTAGGGAGTAATGATTCTAAACCAACAATTGCAGGTCGAGCAGCAAAGTTTTTCAAAAAAAAAATTAAACGATAAAATGATTTAACAAAAAACGAAGGAATTTATTAATTCCTCTGTTTTTTGTTAAGATAGCCAGCCATAACTATGTAAGCCTTTTCCAAGGAAGTTTACACCTAAATAACAAACCCAAATTACAAAAAAACCTAGACTACCCAATAAAGCAGTTTTTTTGCCTTCCCAACCTTTTGTTATACGTGCATGTAAATAGGTTGCGAAAACCAACCAAGTAATTAAAGCCCAAGTTTCTTTTGGATCCCAACTCCAGTAAGAACCCCATGCTTCATTAGCCCAAACCCCACCTGAAATAATACCAATTGTCAAAAAGGGAAATCCTAATCCAATAATTCGATAACTCCAATTATCTAGACTCTGCAAAAGTTTTAATTTTCCTAATTCTGAAATTTCGGTTGATGGTGTTATTAGTTTCGCTTCATAATAGTCTAACATGATATTATAAAGTGGTAATGAAGAGTCATCAAGTACTTTTAAATTAATATCCTTATATCGCGAAATGACTAAAAATAGAATACAGAGTAATGACCCCATAATTAGTGTACCATAACTTAACAACATCATACTAACATGCATCATTAACCAATTTGATTGTAAAGCTGGAACTAAGGGACTTGATTTTTGCATCTCAGGAGAGAGCGTTAAATTTGCAAACCCGCTAATTAATAAAGTTACGGGAATTAATACAGAACCAATTAACTTACTATTTGTTTTAACTTCAATATACAAATAAATTGTTAATAGCATACATGTTAAAAACAACAATGATTCATACAAATTACTTAATGGAAAATAACCTGCTACAATCCATCGTGAACAAAGAATAAAAAATAAGAGTCCATTTGCAATTATTGTACTAAATCGACCAATTTTTGTTAATATAATGGAATCGGTAAACAAAGATAAATTTATCCAATAGGTTATCATTGCTAACAATAAAACGCCAAAAACTATATTTGATGAAAAATTTTGAATTTCATTCCAATCCATGAAATTTCTCCAATAAAAAATTTTATATAAATTATCTTGTAGTATACTATTCTACTAAAAAAGTACCGTATTTTGGCTATTTTATTCATTTTATTACTTATTAAAATTGATTTTAAAAATTATATTACTAATTAAAAAGAATAAAAAATTATAATTGACATTAATTTCTATTTCGAAGTAGTATATATTTATTATTTATTTAATTAAAATGCAATGCCCTTACTAAGAAAATATGAAATAATGATTCTCTTAACCGAAGAATTTAATGATAGCGAATTAAAAACATGGGTTTTCAATTATGCAAAAAATTTAAGAAAATTCAGTGTTTGTGATATTTCGGTTATTTCGCGTGGGAAGCATAATCTAGCATATCCGATTGAAACAAAGATGAAAGGAAATTATATTCAACTTAATTTTTCCAGTATGCCCAAATATATTACGAACTTTTCAAAGACACTGAAAATGGATTCAAATGTTTTACGATTCCTAGTTTTTAACAAACAATTATAATTTTATTAAATATTTTTAATAAAATTATTTGTAATTTGAGATAGAATGTGTTATGCTCTCGCTAATTAATACATCCTCAGTAGCTCAGTGGTAGAGCAATCGGCTGTTAACCGATTGGTCGTAGGTTCAAGTCCTACCTGGGGAGTTATTTACAGTAAAAATAAACTAATGACTAATAATCTTGATAAATTAAAAATTGGCAATAAGTCTTTTAATTCACGTTTGATGTTGGGAACTGGTAAATATAGAACTACACAAAGCGCGATAGCAAGTATCGAGGATAGTAATTGTGACATTGTCACTGTAGCAATTCGACGTTTACCCGTAAATTTAAAAAATGATAATATAAATTTTTTAAACAAATTAGACTGGAATAAGCTTTGGTTACTTCCAAATACGGCTGGATCACAGACAGCTGAAGAAGCTATTAGAATGGCATTTTTGGGTCATGAATTAGCTTGTCAAGTTGGACAAGAAGATAATTTTTTTGTTAAGCTAGAAGTTATTTCTGATCCAAAATATTTATTACCAGACCCCATTGGTACTTTAAAAGCTGCTGAATTTCTTATTAGAAAAGGCTTCACTGTTTTGCCTTATATAAATGCAGATCCTATGCTTGCTTTACACTTAGAAGATTTAGGATGTGCGACTGTTATGCCTTTAGCATCACCAATCGGCTCTGGGCAAGGATTAAACAATCTAGCAAATATTAAAATTATCATTGAAAATGCGAGTGTCCCTGTAATTATTGATGCTGGCATTGGTACACCAAGTGAAGCTACGCAAGCTATGGAATTAGGAGCAGATGGAGTTCTTCTAAATACAGCTGTAGCACAATCAAAAAATCCGTCACAGATGGCATCCGCAATGCGATTGGGTGTCCAAGCTGGTCGCTTAGCCTATTTAGCGGGCAGAATGGAAAAAAAATATTATGCCGACGCAAGCTCACCATTAGAACAAATTAGTAAATTAATTTAACGATTGGACTCTCAATCCTTTAAATTTTATAAAATTTAAAGGATTGAGAGTCCAATCGTTAAGAAAAGGAAATCTAATATGCTAGACCTAAACTTCTAGTCGTTTCTGCACCCAAGTATACGCGTACACTTAAAAAATCTGTAGGACAAGCAGTTTCACATCTTTTACAACCTACACAATCTTCGACACGCGGTGATGACGCGATTTGACCCGCTTTACAACCATCCCAAGGTACCATCTCTAATACATCTGTAGGACATGCTCTTACACATTGCGTACAACCAATACATGTGTCGTAAATTTTTACCGTATGAGACATAATTTTTTATAATTTTATTATTAATACTTTAAATTTTTTGAGAAGTCAAATCTGACTCTAACTTTTTTGTTTGATTCGAATTTGGAAAATTAACGTTTTAAGCGTTGAATTTGTTGAATAGCTAAACGACCTATATTGAATAAAGCCCATGATGCAGCAACTAATACCGGTGCAGCAATGACTATTAAACGAGTATCCATAAGTGATAATCCTTTTGAAATATTTTAATTAAATACACTATATATTATAGTATATTTAATTAAAATGAAACGTTTAAAATCTAAGTTACCATCTTCATTTATTATAAACTACAGGAAATCTTTCTGACTATTAACTTTTTCTATTTTTAAGCCTGAGTAGATAAACTAAAAAGAGAGCTTTCTTTTGTTTATTACTTGTTATTCGCAAAAAAGAATGAATTAATACAAATATCTTAGTAAGTAGTATTTAGAACTTGAATCAATTTTAGAAAATCTAATATAGTCGAAGTGACTGGTGAAGAATTACGAGTAGAACTAAATCTATTTAGAAGTCTGATTTCGATAAAAACTTTGGCATTGAACTATCTTCCCAGGAGGTCCCCCTCCAAGTATTGTCGTCGATTTATAACGTTTCACAACTGAGTTCGAGATGGATCAGTGTGGTTCCGCTTAGTACACTAAAAACACCAAAGCAAAAAAATGCTTTTATAAAAAGCATTTTTGTATTAAAAAAATTCAAGTCTTCGGTCTGTTAGTACATCTCAGCACACCTATTACTAGGTTTACACTTAATGCCTATCAAACGGTTAGTCTTACCGTGACCTTATTCACTTACGTGATGAGAATACTTATCTTGAGGTGGGCTTCCCACTTAGATGCTTTCAGCGGTTATCCACTCCATACATAGCTACCCAGCGTTTACCGTTGGCACGATAACTGGTACACCATAGGTATGTCCTTCTCGGTCCTCTCGTACTAAAGAAGGCTCCTCTCAATATTCTAACGCCTACACCGGATATGGACCGAACTGTCTCACGACGTTCTGAACCCAGCTCGCGTACCGCTTTCATGGGCGAACAGCCCAACCCTTGGGACGTACTACCGCCCCAGGATGCGATGAGCCGACATCGAGGTGCCAAACCTCCCCGTCGATGTGAACTCTTGGGGGAGATCAGCCTGTTATCCCTAGAGTAACTTTTATCCGTTGAGTGACGGCCTTTCCACTCAGCACCGTCAGATCACTAAGACCGACTTTCGTCCCTGCTCGACTTGTAGGTCTCACAGTCAAGCTTCCTTATGCCTTTACACTCTAGATACGATTTCTACCCGTTCAGAGGAAACCTTTGTGCGCCTCCGTTACCGTTTAGGAGGCGACCGCCCCAGTCAAACTGCCCGCCTGAAACTGTTCTTTGACCAGATAATGATTCAAAGTTAGAAATCTAACATTACAAGAGTGGTATCTCACTGATGGCTCCAGTATTCCCACAAGAATACCTTCAAAGCCTCCCACCTATACTGCGCAAATAAAGTCCAATTTCAATTTCAAGTTACAGTAAAGCTTCATAGGGTCTTTCTGTCCTGGTGCAGGTAGTCCGCATCTTCACAGACAAGTCTATTTCACCGAGCCCCTCTCTGAGACAGTATCCAAATCATTACGCCTTTCGTGCGGGTCGGAACTTACCCGACAAGGAATTTCGCTACCTTAGGACCGTTATAGTTACGGCCGCCGTTCACCAGGGCTTCAGTTATCAGCTTCGCTAATGCTAACCAACTTCTTTAACCTTCTGGCACTGGGCAGGCGTCAGCCCCCATACATCGTCTTACGACTTAGCGGAGACCTGTGTTTTTGATAAACAGTTGCTTGGATCTTGTTATTGCAACCTTATAAATAAGGCACTCCTTCTCCCGAAGTTACGGAGTCATTTTGCCGAGTTCCTTAGAGAGAGTTATCTCGCGCCCCTTAGTATACTCTACCTACCCACCTGTGTCGGTTATGGTACAGGCATTATTTGTTTATGACAGTGCAAGCTTTTCTTGGAAGTATGACATAGACTGCTTCAATGCCGTAGCATCTCGTACTCACGCCTCAACTCAAAACGTTTTCGCCGTTTCTCATCATCTCGAACGTTTAAACCGGTAACCAATATCCGGCCAGCTTAGCCTTCTCCGTCCCTCGATATCAACAAATAATGGTACGGGAATATTAACCCGTTGTCCATCGACTACGCTTTTCAGCCTCGCCTTAGGTCCTGACTTACCCTCCGCGGACGAGCCTTCCGGAGGAAACCTTGGGTTTTCGGGGTATAGGATTCTCACCTATATTTTCGTTACTCAAGCCGACATTCTCACTTCTGCTTCGTCCATATCCGCTTCCGCTAATACTTCAACCTACAACAGAACGCTCCCCTACCGATATATTTTATATATCGCACAGTTTCGGCAAATTACTTAGTCCCGTACATTTTCGGCGCAGGTTTACTCGATCAGTGAGCTATTACGCACTCTTTAAAGGATTGCTGCTTCTAAGCAAACCTCCTGATTGTCTATGCACTCCCACCTCCTTTATCACTTAGCAATTATTTAGGGGCCTTAACTGGTGCTCTGGGCTGTTTCCCTCTTGACAATGGAGCTTATCCCCCACAGTCTCACTGATGAACTGTACACTTAGTATTCTTAGTTTGCAACGATTTGGTACCGAATTACCAGCCCGCATACGTAACAGTGCTTTACCCCTAAGCTATAACATTCATCGCTGCGCCTAAACGCATTTCGGGGAGAACCAGCTAGCTCCGAATTCGATTGGCATTTCACCCCTAACCACAACTCATCCGCTGATTTTTCAACATCAGTCGGTTCGGTCCTCCACTTAGTATTACCTAAGCTTCAACCTGGCCATGGTTAGATCATCCGGGTTCGGGTCTATAACCAGTGACAAACGCCCTATTCAGGCTCGCTTTCACTATGGCTCCGGTATTCTCTACCTTAACCTGCCACTACTTATAAGTCGCCGGCTCATTCTTCAACAGGCACGCAGTCAGACGTTTTAGTCGTCCTCCTACTGGTTGTAAGTTTATGGTTTCATGTTCTTTTCACTCCCCTCCCGGGGTTCTTTTCACCTTTCCCTCACGGTACTATTTCACTATCGGTCATTCAGGAATATTTAGCCTTACGAGGTGGTCCTCGCTGATTCACACGGAATTTCACGTGCTCCATGCTACTTGGGATACAATTTGATTGTTTCAATTTTCGACTACGAGACTATCACTCTCTTTGGTTTAGCATTCCATCTAAGTTCGTCTAATTGTCACATTTAATCATTAATAATTGTCCCGCTACCCTTAAAATTAAGTTTAGGCTGTTCCCATTTCGCTCGCCGCTACTAAGGGAATCGTTTTTACTTTCTTTTCCTCTAGGTACTAAGATGTTTCAGTTCCCTAGGTTCGCTCTTTCTTATTTATGTATTCAATAAGTAGTATTAGAGTTTCCTCATTCGGAGATCTCCGGATCATAGCTTGTTTCCAGCTCCCCGAAGCGTTTCGTCGGTAACCACGTCCTTCATCGCTTCTGAATGCCAAGGTATCCCCCATAAACTCTTAATTCCTTGAATTTAAGACTTATTTAATCTTATGATTAAAAAATGTTAAAATTTTTCATGTGGAGGTAAGCGGATTCGAACCGCTGACAACCGCCGTGCAAAGGCGGTGCTCTACCAACTGAGCTATACCCCCGTTGGGCCATTCTGGATTTGAACCAGAGACCTCACCCTTATCAGGGGTGCGCTCTAACCAACTGAGCTAATAGCCCGTTTCTATTTAGTATTTATCGACCGTTAATTTTAAAATTTTATAATTTTAAAAGGAGGTGATCCAACCGCACCTTCCAGTACGGTTACCTTGTTACGACTTCACCCTAGTCACTAATTCTACCTTAGGCGTCCTCCTCCAAGCGGTTAGAGTAACGACTTCGGGCATAACCAGCTTCCATGGTGTGACGGGCGGTGTGTACAAGGCCCGGGAACGAATTCACCGCTGTATAGCTGACCAGCGATTACTAGCGATTCCAACTTCATGCAGGCGAGTTGCAGCCTGCAATCCGAACTTAGAGCGAGTTTATAGATTAGCTTGTCTTCGCAGATTTGCGTCTCATTGTCTCGCCCATTGTAGCACGTGTGTAGCCCAGGGTGTAAGGGGCATGCTGACTTGACGTCATCCCCGCCTTCCTCCGGTTTATAACCGGCAGTCTTTTTAGAGTTCCAAAAGGCAACTAAAAATGAGGGTTGCGCTCGTTGCGGGACTTAACCCAACATCTCACGACACGAGCTGACGACAGCCATGCACCACCTGTGTATACGTTCCAAAAGGCACTTCCTTCTTTCAAAGAAATTCGTATCATGTCAAACCCTGGTAAGGTTCTTCGCGTTGCATCGAATTAAACCACATGCTCCACCGCTTGTGCGGGCCCCCGTCAATTCCTTTGAGTTTCACTCTTGCGAGCATACTTCCCAGGCGGGATACTTAACGCGTTAGCTTTGATACTGCACAGGTCGATCTGTTCAACATCTAGTATCCATTGTTTACGGCTAGGACTACTGGGGTATCTAATCCCATTTGCTACCCTAGCTTTCGTCTCTCAGTGTTAGTAATAGCCCAGTAAAGTGCCTTCGCCATCGGTGTTCTTTCCAATCTCTACGCATTTCACCGCTCCACTGGAAATTCCCTTTACCCCTACTATACTCTAGTCTAATAGTTTCGACTGCGATTTCGAGGTTGAGCCTCAAGATTTAACAGTTGACTTATTGGACCACCTACAGACGCTTTACGCCCAGTGATTCCGGATAACACTTGCATCCTCCGTCTTACCGCGGCTGCTGGCACGGAGTTAGCCGATGCTTATTCTTCAGGTACACGTCATTGATTCCTCCCTGAAAAAAGAGGTTTACAACCCATAGGCCGTCATCCCTCACGCGGTATTGCTCCGTCAGGCTTTCGCCCATTGCGGAAAATTCCCCACTGCTGCCTCCCGTAGGAGTCTGGACCGTGTCTCAGTTCCAGTGTGTCTGATCGTCCTCTCAAACCAGATACTGATCGTCGCCTTGGTAAGCCATTACCTTACCAACAAGCTAATCAGCCGCAAGCTTCTCTTTAGGCGGAAATTCCATTTCACTCAAAAGCATATGGGGTATTAGCAACCGTTTCCAGTTGTTATCCCCCTCCTAAAGGCAAATTCTTACGTGTTACTCACCCGTCCGCCACTTGAGTTAAAAACTCCCGTACGACTTGCATGTGTAAAGCATACCGCCAGCGTTCATCCTGAGCCAGGATCAAACTCTCTTAAAATTTCCTTGAATTTTTATAACTTATTTCTAAAAGTATTTCTATAAAGTTGAATTATAGATTACTGAGGAAAGGTCATAAGAAATAGTTATGTTAAAATTAATTCATAAAACTTTAAAAAATATTTTATGTTACTTTGATTTAGTTTTTGAAATTAAGACTAAAAGTAACATAATTAAAACTCATTAAAAAAATGCTTTTAAATTTTCAGTTGGATAAATACTTAAAGTAATTTTTCAAAATAATTAAGTATAAAATTGAAAAACTCTTGATTACTTTGAGATAACATTTCAGTTGAAATAGATTCAATTAAAAAATTTGGAGACGAATTTTGATCTATGAATAATTCTGTTGTTAATTTTTGTTGATTCAGTTCTCTAATAATACTATCTGGTAAAAATTGAATATCCAAATCTTTGTACGCTTTTTGCATATAATCTAAAATATCTGGTCGTTCCTTATACCAAAATTCTCGAATTTCATTTGGAACTGGATAACGATACCATAAAATAGGTAAATAATGAAAAACTAAAACATCTTTCATCTGTTCATTAATCAATAATTTGGTTTCTTCACCTTCACTTGGTAAAAATGGCATAGTAAAAACTAAATGATTTAGACTATCCGCCACTACTCCAAGAATTCCTAAAAATACACTGCCTGTAATATTTACTCCTAATATAGCAGGAACAATACCCTGTAAGACATCTTCCGTCCAGTCTACCGCAGCCGCTAAGTAACACCATGGAAAAGTATAAGGGTTAATGTAAATAAACCAAGAGAGCGCGATACGTAAGATTACAATTTGTGAATATACCATTAGACCAACAAATAAAACTTCACGAATAGTTTCTAAAATTGTAATATCTAAACAAAGATGTAGTCGTACTTGAATAAATTCTGATAACCAATCAGGTAAAAAATAAATATTTTTATAGTTTTCAATATAAAAATTATAGAATCCTTCATCTTTACTTTCATAAATATATCGTGGGACTGCATCGACTTTTGGTGCAGGACCAAAGATCATCTCAAACCAGGTTTCAGGTCTTTGAATTGGAGGCCAGAATGTTCTGTGAATAGGTAAATTATCAAGAAATTGTGACCGTACATATACATTACTTGGAAAATCTGTAATCGTTGGCATACCAGGATTGGATGGATATCCGAATAAACCAGCGAGTTGCTTAAAAAAATTTCCAATTATTTCGTAAAAGGCAGTTCGGAGTGGAATAAATTTTTCATCTAAGCTCATTAGTAATTTTGAATTAGTATCAGTTTAATAATACATAATATAATAAAACTATTATCAATCAACAACTCAAAATACTAAGAAAGTCACATAAAAAAATAAATATGGTAGAACTAATTTTAAATTAATGGATTAAAATCTTAACATTATCTAAAAGATCGATCCATTTTAGGTGTTATTAAATCGGGATAGTAGGATTTGAACCTACGACCCCCTGCTCCCAAAGCAGGTGCTCTACCAAACTGAGCTATATCCCGAGTCAAAGACTCATTAAATTGAAGTTTTCAAAATACCCACACCCATGATAACGAATTTCTTGAAATTAGACAAGGTTTAAAATTGTTTTGAAAATTCTAAGCAAGAATTA
>C-C1-E1 (32.7X coverage, plasmidsaurus)
[truncated: 797,777 more chars]
